# Supplementary material for: Altered gut microbiome profile in patients with knee osteoarthritis
Source: Front Microbiol. 2023 May 12;14:1153424. doi: 10.3389/fmicb.2023.1153424 (PMC10213253; doi:10.3389/fmicb.2023.1153424)
Supplement: Supplementary file 1 [file Data_Sheet_1.ZIP › Supplementary materials-final concentration of primers (16S rDNA ).xlsx]

## Sheet: 2021D28qcA00-A42
Sample name	Extract number	Library number	concentration（ng/μL）
OA1	f809g	la21f809g	1.81057
OA5	f810g	la21f810g	17.5936
OA6	f811g	la21f811g	4.48894
OA12	f812g	la21f812g	9.8644
OA7	f813g	la21f813g	2.27852
OA11	f814g	la21f814g	0.0275482
OA10	f815g	la21f815g	16.5405
OA9	f816g	la21f816g	8.12385
OA8	f817g	la21f817g	4.06254
OA13	f818g	la21f818g	9.73497
OA14	f819g	la21f819g	8.60058
OA17	f820g	la21f820g	7.80909
OA15	f821g	la21f821g	8.49725
OA39	f822g	la21f822g	8.18253
OA36	f823g	la21f823g	12.5971
OA21	f824g	la21f824g	3.95921
OA20	f825g	la21f825g	7.32
OA19	f826g	la21f826g	0.396171
OA16	f827g	la21f827g	10.598
OA22	f828g	la21f828g	8.1241
OA25	f829g	la21f829g	13.8628
OA27	f830g	la21f830g	0.178931
OA26	f831g	la21f831g	3.21772
OA29	f832g	la21f832g	13.4617
OA23	f833g	la21f833g	10.4228
OA43	f834g	la21f834g	9.37606
OA28	f835g	la21f835g	6.8078
OA33	f836g	la21f836g	7.49586
OA30	f837g	la21f837g	0.0361554
OA42	f838g	la21f838g	14.6285
OA31	f839g	la21f839g	8.76111
OA35	f840g	la21f840g	5.22544
OA46	f841g	la21f841g	9.53077
OA45	f842g	la21f842g	3.9764
OA34	f843g	la21f843g	7.21183
N019	k0g4	la20k0g4	7.90594
N022	k1g4	la20k1g4	12.0824
N023	k2g4	la20k2g4	0.0990753
N024	k3g4	la20k3g4	11.2489
N027	k4g4	la20k4g4	9.94281
N028	k5g4	la20k5g4	8.72325
N029	k6g4	la20k6g4	14.8698
N031	k7g4	la20k7g4	18.1179
N032	k8g4	la20k8g4	7.75349
N034	k9g4	la20k9g4	13.5706
N035	k10g4	la20k10g4	0.220289
N036	k11g4	la20k11g4	0.801524
N037	k12g4	la20k12g4	4.48723
N038	k13g4	la20k13g4	1.52645
N040	k14g4	la20k14g4	12.065
N041	k15g4	la20k15g4	10.7418
N043	k16g4	la20k16g4	0.252211
N045	k17g4	la20k17g4	2.05135
N046	k18g4	la20k18g4	5.50578
N047	k19g4	la20k19g4	8.52923
N048	k20g4	la20k20g4	9.25306
N049	k21g4	la20k21g4	0.262799
N050	k22g4	la20k22g4	9.72323
N051	k23g4	la20k23g4	8.66673
N052	k24g4	la20k24g4	12.6967
N053	k25g4	la20k25g4	11.821
N054	k26g4	la20k26g4	13.2575
N055	k27g4	la20k27g4	10.2004
N056	k28g4	la20k28g4	9.17362
N057	k29g4	la20k29g4	9.76094
N058	k30g4	la20k30g4	9.37097
N059	k31g4	la20k31g4	11.4295
N060	k32g4	la20k32g4	10.7197
N061	k33g4	la20k33g4	10.9059
N062	k34g4	la20k34g4	0.754503
N063	k35g4	la20k35g4	4.94036
N064	k36g4	la20k36g4	9.69397
N065	k37g4	la20k37g4	2.07963
N067	k38g4	la20k38g4	10.8752
N068	k39g4	la20k39g4	8.8576
N069	k40g4	la20k40g4	5.79413
N070	k41g4	la20k41g4	8.02589
N001	k989g3	la20k989g3	14.8936
N002	k990g3	la20k990g3	9.79127
N004	k991g3	la20k991g3	11.5395
N009	k992g3	la20k992g3	13.3061
N010	k993g3	la20k993g3	12.3852
N012	k994g3	la20k994g3	19.632
N013	k995g3	la20k995g3	8.1322
N014	k996g3	la20k996g3	4.68736
N015	k997g3	la20k997g3	10.2022
N017	k998g3	la20k998g3	9.02927
N018	k999g3	la20k999g3	7.06574
N072	k42g4	la20k42g4	10.2837
N073	k43g4	la20k43g4	14.7897
N074	k44g4	la20k44g4	12.0038
N078	k45g4	la20k45g4	13.0703
K001	k46g4	la20k46g4	11.8714
K002	k47g4	la20k47g4	10.5467
K003	k48g4	la20k48g4	11.271
K004	k49g4	la20k49g4	9.27387
K006	k50g4	la20k50g4	16.2958
K007	k51g4	la20k51g4	16.1793
K009	k52g4	la20k52g4	13.2172
K011	k53g4	la20k53g4	10.7797
K012	k54g4	la20k54g4	0.0962647
K013	k55g4	la20k55g4	5.98722
K014	k56g4	la20k56g4	9.77672
K015	k57g4	la20k57g4	15.2448
K017	k58g4	la20k58g4	9.46802
K018	k59g4	la20k59g4	9.96886
K019	k60g4	la20k60g4	9.36385
K021	k61g4	la20k61g4	9.93992
K023	k62g4	la20k62g4	10.609
K024	k63g4	la20k63g4	9.65554
K025	k64g4	la20k64g4	16.9017
K027	k65g4	la20k65g4	5.0451
K028	k66g4	la20k66g4	8.06723
K029	k67g4	la20k67g4	9.59762
K032	k68g4	la20k68g4	13.9912
K033	k69g4	la20k69g4	7.38593
K034	k70g4	la20k70g4	0.341229
K036	k71g4	la20k71g4	22.1185
K037	k72g4	la20k72g4	10.6153
K039	k74g4	la20k74g4	13.7984
K040	k75g4	la20k75g4	16.6867
K041	k76g4	la20k76g4	13.4088
K042	k77g4	la20k77g4	5.3233
K043	k78g4	la20k78g4	9.21366
K044	k79g4	la20k79g4	15.6861
K045	k80g4	la20k80g4	18.7131
K047	k81g4	la20k81g4	8.9347
K048	k82g4	la20k82g4	10.8885
K049	k83g4	la20k83g4	0.125405
K050	k84g4	la20k84g4	4.86352
K051	k85g4	la20k85g4	9.84938
K052	k86g4	la20k86g4	6.81269
K053	k87g4	la20k87g4	1.61686
K054	k88g4	la20k88g4	17.7922
K055	k89g4	la20k89g4	9.45984
K057	k90g4	la20k90g4	5.85435
K058	k91g4	la20k91g4	12.4579
K059	k92g4	la20k92g4	11.7348
