# Supplementary material for: Altered gut microbiome profile in patients with knee osteoarthritis
Source: Front Microbiol. 2023 May 12;14:1153424. doi: 10.3389/fmicb.2023.1153424 (PMC10213253; doi:10.3389/fmicb.2023.1153424)
Supplement: Supplementary file 1 [file Data_Sheet_1.ZIP › Supplementary materials-final concentration of primers (metagenome sequencing).xlsx]

## Sheet: Sheet1
Library ID	Sample name	Internal ID	concentration(ng/μL)
LD20L65EA1	N1	l515ea	31.2
LD20L66EA1	N2	l516ea	17.6
LD20L67EA1	N9	l517ea	28
LD20L68EA1	N17	l518ea	25.3
LD20L69EA1	N18	l519ea	28.7
LD20L70EA1	N19	l520ea	23.3
LD20L71EA1	N22	l521ea	34
LD20L72EA1	N23	l522ea	25.9
LD20L73EA1	N24	l523ea	29.7
LD20L74EA1	N27	l524ea	22
LD20L75EA1	N29	l525ea	35.3
LD20L76EA1	N32	l526ea	28.9
LD20L77EA1	N35	l527ea	28.9
LD20L78EA1	N36	l528ea	23.7
LD20L79EA1	N37	l529ea	32.2
LD20L80EA1	N38	l530ea	24.3
LD20L81EA1	N41	l531ea	33
LD20L82EA1	N45	l532ea	23.4
LD20L83EA1	N46	l533ea	20
LD20L84EA1	N47	l534ea	26
LD20L85EA1	N48	l535ea	22.3
LD20L86EA1	N49	l536ea	26.4
LD20L87EA1	N50	l537ea	18.2
LD20L88EA1	N51	l538ea	35.2
LD20L89EA1	N53	l539ea	33.1
LD20L90EA1	N54	l540ea	23.6
LD20L91EA1	N55	l541ea	27.5
LD20L92EA1	N57	l542ea	37
LD20L93EA1	N61	l543ea	30.1
LD20L94EA1	N62	l544ea	25.5
LD20L95EA1	N64	l545ea	27.1
LD20L96EA1	N65	l546ea	24.9
LD20L97EA1	N67	l547ea	23.6
LD20L98EA1	N69	l548ea	26.5
LD20L99EA1	N73	l549ea	18.6
LD21G129EA	OA10	g107ea	22
LD21G130EA	OA8	g109ea	19.9
LD21G131EA	OA14	g111ea	17.9
LD21G132EA	OA17	g112ea	19.5
LD21G133EA	OA25	g121ea	16.9
LD21G134EA	OA29	g123ea	20.4
LD21G135EA	OA28	g126ea	22.6
LD21G136EA	OA31	g129ea	23
LD21G137EA	OA35	g130ea	22
LD21G138EA	OA46	g131ea	20.2
LD21G139EA	OA45	g132ea	19.1
LD21G140EA	OA34	g133ea	19.1
LD21G141EA	OA1	g190ea	20.2
LD21G142EA	OA6	g192ea	22.4
LD21G143EA	OA7	g194ea	20.8
LD21G144EA	OA9	g195ea	18.7
LD21G145EA	OA13	g196ea	21.2
LD21G146EA	OA15	g197ea	23
LD21G147EA	OA39	g198ea	22.2
LD21G148EA	OA21	g200ea	24.2
LD21G149EA	OA20	g201ea	24.8
LD21G150EA	OA16	g203ea	23.4
LD21G151EA	OA22	g204ea	19.7
LD21G152EA	OA5	g261ea	21.8
LD21G153EA	OA12	g262ea	21.2
LD21G154EA	OA36	g263ea	18.2
LD21G155EA	OA19	g264ea	25.4
LD21G156EA	OA26	g265ea	19.4
LD21G157EA	OA23	g266ea	27.4
LD21G158EA	OA43	g267ea	21
LD21G159EA	OA33	g268ea	21
LD21G160EA	OA42	g269ea	21.6
