# Supplementary material for: Altered gut microbiome profile in patients with knee osteoarthritis
Source: Front Microbiol. 2023 May 12;14:1153424. doi: 10.3389/fmicb.2023.1153424 (PMC10213253; doi:10.3389/fmicb.2023.1153424)
Supplement: Supplementary file 1 [file Data_Sheet_1.ZIP › Table S1.xlsx]

## Sheet: Sheet1
Stage	Sample ID	Number of Reads	Number of Features
OA	OA1	68124	127
	OA5	62962	217
	OA6	59972	222
	OA7	58185	280
	OA8	53264	297
	OA9	56526	342
	OA10	63242	190
	OA12	58298	267
	OA13	55219	196
	OA14	51314	393
	OA15	59309	247
	OA16	48938	299
	OA17	52084	370
	OA19	66395	341
	OA20	64200	206
	OA21	57102	282
	OA22	64870	514
	OA23	61754	235
	OA25	60860	190
	OA26	50519	156
	OA28	64269	181
	OA29	66516	134
	OA31	53917	299
	OA33	65192	218
	OA34	51927	552
	OA35	58808	300
	OA36	60559	264
	OA39	54892	389
	OA42	48360	239
	OA43	37341	212
	OA45	63979	291
	OA46	59646	212
NC	N1	44027	166
	N2	44203	284
	N4	55252	306
	N9	53752	206
	N10	51767	132
	N12	55259	84
	N13	58181	359
	N14	41188	579
	N15	44586	176
	N17	52404	228
	N18	35830	182
	N19	55659	269
	N22	63076	157
	N23	62152	353
	N24	52753	212
	N27	47745	234
	N28	54891	303
	N29	57628	161
	N31	46157	93
	N32	63379	192
	N34	57508	263
	N35	49405	280
	N36	53584	237
	N37	63419	125
	N38	55138	190
	N40	49685	396
	N41	52653	169
	N43	55817	397
	N45	51760	616
	N46	41449	356
	N47	49755	283
	N48	45294	289
	N49	43754	182
	N50	54799	306
	N51	42307	191
	N52	71386	204
	N53	55811	263
	N54	41846	158
	N55	46705	295
	N56	47619	223
	N57	43003	223
	N58	53026	309
	N59	45352	157
	N60	60649	428
	N61	51942	283
	N62	49990	350
	N63	49326	579
	N64	47062	354
	N65	58925	333
	N67	47026	324
	N68	49704	241
	N69	54963	347
	N70	51020	515
	N72	59289	490
	N73	58403	232
	N74	53780	130
	N78	70612	179
