# Supplementary material for: Altered gut microbiome profile in patients with knee osteoarthritis
Source: Front Microbiol. 2023 May 12;14:1153424. doi: 10.3389/fmicb.2023.1153424 (PMC10213253; doi:10.3389/fmicb.2023.1153424)
Supplement: Supplementary file 1 [file Data_Sheet_1.ZIP › Table S2.xlsx]

## Sheet: Sheet1
feature ID	OA1	OA5	OA6	OA7	OA8	OA9	OA10	OA12	OA13	OA14	OA15	OA16	OA17	OA19	OA20	OA21	OA22	OA23	OA25	OA26	OA28	OA29	OA31	OA33	OA34	OA35	OA36	OA39	OA42	OA43	OA45	OA46	N1	N2	N4	N9	N10	N12	N13	N14	N15	N17	N18	N19	N22	N23	N24	N27	N28
a3e5ed4f236ccc0603c2f0bb49cf6883	16	48	539	8	10	1638	33	1938	8427	1354	4050	5158	1063	0	671	15044	547	1522	1551	580	1217	50	9783	2418	107	2058	7280	7451	13232	11915	6230	428	3889	9137	2986	26233	14529	14924	1881	66	2462	12935	5722	282	24021	5362	2084	6791	4463
2257d58ebb22a4168da71744993d1ce9	0	0	0	0	12	28	0	18742	123	1276	0	3045	0	0	28883	0	4588	50	7217	987	16713	56972	0	13009	37	52	1191	153	9	0	0	13283	11332	19	60	21	12689	53	44	989	11719	1261	709	0	9636	1914	461	0	533
658f8e759ac7c72aa33a047b2ea59e41	23	10	1451	15164	25	14683	15	0	171	58	513	864	1519	0	77	10019	5043	4476	36	0	50	302	0	1784	4612	50	8057	4799	3285	19	198	26	3809	1507	4991	921	40	42	1264	808	34	8892	744	1327	56	837	19530	728	908
591ed1d6afd1e79ae33d6b6cd0c6b185	47244	4057	647	241	75	137	29079	550	9	74	167	416	44	178	1079	218	3123	300	7562	33	237	1997	77	163	1096	41	52	0	254	1835	32621	24	7	2214	47	286	3608	2402	161	111	23	5	23	4	2	540	308	92	82
ca0eb1b092edeff01cc3c9892bc63d42	90	1540	625	2499	0	83	31	20	6777	4244	6977	375	3654	6107	306	3245	4869	2973	18	3183	0	21	1021	675	1175	81	1471	4987	1852	27	810	654	760	2988	3185	613	0	41	6354	2410	111	2750	3886	607	108	6302	1760	635	2804
58225734163209910fc7df83bd14263e	42	674	4921	341	10105	1471	0	0	2288	914	2512	3068	1643	538	1941	3568	818	5554	165	2179	0	43	912	86	986	5032	529	1484	2330	0	434	484	1053	995	750	522	17	152	1533	1460	2752	722	378	1104	5958	2037	201	3192	3194
ae7d8efb06e9c0ad71820823c3089849	8884	4	53	0	5	363	0	835	462	503	5074	2737	479	7230	815	198	267	4041	12141	337	7820	224	297	449	473	2266	758	4249	1102	381	323	4963	722	1398	509	2886	141	1860	250	71	3596	220	737	455	460	1155	911	2982	25
d41f18c7920d46ca39192ae8c158fb54	0	239	76	1044	63	2116	0	0	346	68	1658	548	1176	1109	381	4613	3002	247	0	1893	44	20	3891	11	437	1680	483	386	103	2938	209	2646	955	235	1007	479	0	66	76	561	2176	2598	752	4633	119	7777	1425	1889	2267
04d34c2af12c10d8dd3cc067e23f8863	165	387	3948	170	751	865	0	118	2778	1447	1751	1443	1056	1629	77	1658	1829	8220	966	4814	0	17	1447	283	632	1183	336	773	952	20	191	1112	352	97	3095	1170	19	60	529	795	179	235	339	537	759	749	1794	298	1225
76e72d858816572f535b6f50a10f4073	0	0	0	0	3	0	0	0	0	4061	2494	1831	451	1163	10	187	739	1191	277	593	4421	0	2203	454	861	72	224	1736	0	407	690	719	1694	34	880	650	10	13	197	211	1466	293	871	5756	47	31	3923	3874	3213
46607f7aede9c897a3237799bc8939a5	603	0	0	0	0	914	0	0	0	0	0	0	340	3534	153	275	892	194	0	820	0	87	0	1082	43	0	26	827	86	201	216	0	938	207	3012	586	11	39	131	278	6	1120	1912	8	521	2964	885	2146	457
f3be9c848b0d220c6c1081c60b59b63d	15	0	0	0	0	1121	0	27	1576	90	22	0	294	0	27	0	892	40	0	0	0	0	0	68	0	0	0	422	0	0	120	0	0	6693	12	643	10	10	654	0	68	4305	1490	3338	747	0	1110	0	0
71602523e1912c8c7022003ef70c6756	0	1616	0	0	0	0	1324	0	0	0	2450	0	0	0	46	0	0	0	0	1172	0	0	0	289	0	0	30	0	0	0	0	0	0	0	0	0	0	0	1966	522	0	225	0	0	0	0	0	0	940
57428e92349d0ab586e88aa6e6f44cb2	0	424	3262	932	0	498	392	194	4004	1135	0	1540	196	0	212	0	1018	694	117	0	277	0	0	218	374	0	0	498	101	0	63	1716	517	1231	3124	591	0	82	0	290	98	41	722	689	0	232	377	1394	353
21f9c6b9e703c470266461226bbc93e4	0	13080	0	0	0	0	15	0	0	0	0	0	0	0	222	0	0	0	0	0	1308	27	0	13844	0	4	0	0	0	0	0	0	0	0	0	0	0	0	6	0	0	0	1721	0	0	0	0	0	0
575037da2eda0f9dda9e70d41ebd71c8	11	14	503	0	0	326	0	0	2779	383	67	91	125	0	261	637	1563	188	27	366	177	0	6013	531	85	885	0	517	711	0	0	23	289	43	181	65	0	0	1556	160	254	536	288	621	751	1267	326	116	251
f68d9b7a447905f340b84e1f3328bbd4	0	4772	0	0	0	0	0	0	6	139	0	0	0	0	434	0	0	10	0	0	2048	34	0	2961	0	2066	0	0	0	0	0	0	0	0	0	0	0	0	0	49	0	0	499	0	13	0	0	14	0
926456ff94bd8dd3623860386de92526	0	0	149	2	0	634	2	0	0	5	25	2496	17	0	6	194	495	0	55	5269	8	9	0	0	49	993	129	0	281	0	0	342	606	148	231	1139	0	26	292	102	0	378	66	78	13	77	1285	1522	41
168ab6dd0dc826f9c5f7d027cf24a0df	0	0	0	0	0	0	2196	0	0	0	0	0	0	0	0	0	0	0	0	109	0	0	235	42	0	0	0	0	0	0	0	0	0	0	0	0	0	0	0	75	0	0	0	0	0	0	0	0	81
da185943062e8dee1ad506d607285ac6	810	50	1885	242	282	451	0	570	0	4652	9	1151	1340	419	13	266	98	375	50	44	164	191	0	284	250	4410	182	286	385	0	139	597	93	202	73	227	14	7	35	99	209	28	106	56	1041	653	56	275	140
f0bde2f54893276b9ba2239c532b706a	61	39	520	9	71	22	73	1000	33	35	132	141	13	153	1470	87	113	764	170	96	12	167	121	147	0	274	96	155	8	6	13	290	29	72	1019	161	82	35	1661	9	29	59	0	4	257	59	2	79	377
22632c954ef155ebb0c3d54d46fac742	5	48	0	0	3	1173	0	5	0	18	42	591	0	0	1364	3	315	12	1360	103	0	1184	293	4431	1424	171	745	421	0	2196	161	1224	659	434	243	751	3	8	197	222	0	17	428	174	1193	433	474	0	109
d7ff4f9a474a9d9531ff75696818446b	0	0	0	0	0	273	0	0	1748	0	0	0	0	0	1549	0	0	0	0	0	980	0	0	0	0	0	0	0	0	0	0	0	0	0	248	13	0	13497	11	11	0	0	14	0	120	0	0	0	0
b225d78f3606aaea3222a90099d7b744	0	57	0	0	0	0	1112	0	0	0	100	0	0	0	68	0	12	0	0	1657	0	0	0	0	0	0	0	0	0	0	0	0	0	0	0	0	0	0	1176	512	0	0	0	0	0	0	0	0	1108
05a1ac81d0c6ce4df6d09b21b7faa7f1	733	81	0	0	2555	492	0	0	104	392	66	634	752	71	0	486	174	106	0	38	791	63	36	51	893	98	8	1682	20	1470	0	126	187	0	0	90	14	0	168	80	0	49	1017	0	5	471	126	934	58
d7463dce1ab4db9cf8f134047723bc85	54	224	775	17	159	272	1141	9878	493	14	13	65	196	129	128	12	0	53	34	15	972	22	26	59	28	204	235	6	620	58	7	0	0	83	4	57	3572	61	0	92	5	0	33	0	153	0	13	0	0
4d432a50e008d9a209e0ecf1eea2bb14	0	212	0	0	0	2327	27	2749	0	0	2898	0	3	0	198	0	0	0	0	0	0	0	1230	0	2	0	5648	0	0	0	0	0	0	0	0	0	0	0	0	98	0	0	245	0	0	1143	0	0	0
0e9679c124f5029642cc42cd92bbe25f	2	829	0	0	6	1827	5	0	0	1108	0	17	0	0	11	0	8	0	1095	5842	3	0	4	0	0	0	0	0	0	0	0	2212	0	0	0	0	0	0	0	3016	0	1603	0	0	585	0	610	2412	0
924b48cf897bb4394fda7e027a079c54	194	138	77	57	0	72	0	0	120	155	414	0	1987	13	159	141	69	388	24	767	0	27	45	171	92	0	1513	139	1528	1889	638	30	75	0	40	161	3	0	148	9	411	299	107	41	618	449	84	60	18
aeb45d4555a30e901eb50596beac8c88	0	0	0	51	0	0	0	0	0	0	0	0	3	0	40	0	0	0	276	0	0	0	0	0	12	0	0	0	0	0	0	305	0	0	1082	2	0	2983	242	4	9	10	0	2	58	0	254	600	0
83af309f031f918e296f080b663e8dbe	0	0	0	0	4	0	0	0	0	0	0	0	0	5583	150	0	6	2034	7606	8	0	0	0	0	0	0	194	0	0	0	32	1008	0	0	0	0	0	0	0	18	0	530	0	0	0	0	1286	0	0
4dbe3bdab41aeec79e52c78c1281615d	0	0	10	0	1710	3069	0	243	158	0	44	0	1733	0	0	185	0	47	0	17	642	47	1294	0	0	1154	0	220	600	101	0	0	97	44	221	2033	238	0	0	111	321	0	86	250	91	311	2492	204	0
438b5c281ad4694a368e1f049960287e	0	11	0	1276	0	0	0	0	0	0	176	1896	1408	83	0	0	14	47	0	0	2627	125	63	0	0	0	0	696	0	0	0	0	0	389	54	385	0	0	0	11	2563	0	63	1118	62	0	0	508	0
ad0140e97b44feba274a4dc4ac374781	156	0	1379	3161	0	0	0	0	14	0	0	4280	1751	2	0	1582	2	0	3	0	0	6	0	129	0	6	5	0	2294	0	4	0	97	14	0	6	0	0	0	3	175	0	0	517	0	0	0	0	0
91391dfa5b171382d5db683cd78d6154	5	0	0	0	0	0	0	6	0	0	0	0	402	0	0	0	382	0	0	0	0	0	0	0	73	0	0	0	0	3	1075	0	84	88	329	32	0	0	501	0	0	0	65	164	0	1322	0	0	0
6d816b8fa226eb26b395f1fb33b3de51	0	121	90	0	347	0	0	937	0	235	244	264	501	21	275	315	193	235	29	147	0	10	172	179	250	402	365	176	0	666	85	27	92	352	571	598	464	28	188	128	114	191	232	360	301	166	153	243	385
77049d75f92fc520bc58d4f5e9f1335c	0	0	194	53	21	199	0	23	0	1023	45	703	386	449	0	421	71	104	0	35	1680	0	0	4	69	0	0	121	480	7	41	14	237	129	149	50	0	0	606	80	0	178	302	246	38	95	69	69	53
f22d7276c7cff29f70dba472ec48076b	0	36	0	0	0	463	0	0	2	176	0	11	6	0	0	171	0	0	0	0	3136	0	0	0	14	13	0	268	3	103	0	0	2141	0	691	2135	10	7	0	0	704	0	196	55	0	295	0	0	45
f5aeee7cb65150e9e98a4691238faa0c	0	30	0	0	0	0	0	0	1162	0	0	0	0	0	0	0	161	6	0	451	0	0	757	0	59	764	0	0	378	0	49	2052	80	0	333	0	0	0	983	282	0	165	108	88	107	353	0	0	576
6b03f64e9a556ded26d11cb0d8c82d74	0	0	0	0	22	0	0	0	335	67	214	41	71	28	0	126	92	263	0	263	0	0	34	0	0	49	0	75	42	0	0	14	471	0	76	0	0	0	1118	51	0	0	56	7743	0	954	47	0	33
a7aa4a9c9a987e46d3f0330457f15693	585	598	0	0	0	0	0	0	0	0	68	0	0	0	0	33	199	0	0	0	0	0	0	0	64	0	0	0	0	303	5537	0	0	143	0	116	123	232	0	0	0	0	0	0	0	0	62	30	0
86500a101004e65c736c7c72d9f36fa2	0	0	0	0	0	0	0	0	0	0	0	0	0	903	0	0	0	0	0	0	0	0	4532	0	0	0	0	16	0	0	0	0	35	0	11	0	0	0	731	1307	0	0	0	0	0	0	0	0	65
b417841921e3cf8467564c1a487638df	0	1368	0	0	0	0	0	0	0	0	1381	0	0	0	0	0	0	0	0	4237	0	0	19	451	0	0	0	0	0	0	0	0	0	0	7547	0	0	0	0	21	0	0	0	0	0	0	0	0	0
ae92751ce0103cf1fe77dd7f219da00c	8	1304	7	0	17	33	190	141	14	63	0	57	52	94	795	122	524	951	16	417	0	4	0	0	17	85	513	26	6	29	0	39	37	19	69	439	122	0	26	44	30	96	0	13	183	0	21	51	21
70d1622fbb37b1a7de863284fb83e241	0	0	0	0	6	0	0	0	3	787	0	0	153	0	873	0	0	0	0	0	0	521	271	34	15	0	4580	0	0	0	0	0	12	62	0	623	1460	0	15	1898	95	107	0	0	833	82	0	0	0
9ca8c72bf9e6b3467406e699414bc3df	0	0	0	0	0	0	0	707	0	73	0	695	0	0	425	0	90	0	1611	0	2043	409	0	588	0	0	76	60	0	0	0	1614	914	0	0	0	669	0	0	0	1275	71	166	0	678	113	0	0	42
8be449490a4877d30785e30a483fb586	0	0	0	0	1362	0	0	0	238	194	172	0	178	940	68	213	131	141	0	46	0	0	0	37	125	0	137	411	0	25	98	523	233	0	95	341	0	0	54	36	0	178	183	42	14	223	610	45	49
936e1f37b149b0e1874c881a65d89913	0	0	0	0	0	0	0	0	0	0	0	0	937	0	0	0	152	0	0	0	0	0	31	0	0	0	0	0	1708	0	0	0	0	0	14	0	0	0	0	0	0	0	0	2102	0	0	0	0	0
8b1b44ce298d1096a92f1cd560e00d88	0	2	0	0	0	3511	4	2	7	483	580	0	75	2522	121	0	419	0	402	0	0	3	0	2207	312	6	0	0	2	0	0	1010	0	14	0	18	0	0	0	744	0	5	0	273	0	0	526	0	0
a82a06b44b3c69a6ce96c61a4d9a77c9	134	7	3	3	0	0	0	0	32	3608	0	0	0	1987	0	40	638	51	67	0	0	0	0	0	1083	0	3	331	0	15	747	37	0	0	0	0	0	0	14	0	614	441	0	648	0	0	448	187	0
b882c8f92806a5cceae079731fbdf3df	0	0	0	71	4568	0	0	0	0	382	0	0	92	3805	88	14	65	0	0	115	0	0	365	0	551	212	0	53	0	6	0	43	0	43	119	10	0	0	40	53	277	20	20	167	0	0	0	121	177
1dfdcd7db65f345b41fbdf1d04386565	304	40	0	0	0	0	390	0	0	435	263	195	0	41	34	274	44	83	0	41	961	279	0	171	597	73	8	0	2488	1608	0	18	9	145	116	50	0	0	114	204	210	48	21	304	2	180	0	0	379
31d5ab366a86a8a34fd361957c8bb4e9	0	3832	42	0	0	23	9	0	12	34	5	0	9	11	163	10	445	951	0	112	7	0	0	0	0	0	39	0	0	16	0	0	63	26	62	72	16	0	104	45	26	53	0	127	198	0	65	215	38
c437a4d8445efe7e034383a451a205f1	0	0	0	0	0	433	0	0	2782	0	0	0	0	0	819	0	0	0	0	0	0	0	0	0	0	0	0	0	0	0	0	0	0	0	57	0	0	3947	0	0	0	0	0	0	36	0	0	0	0
e13dd8f8f2ea91150a8391c8d5e5d74c	49	31	2775	106	0	0	0	4	31	1206	40	0	46	53	2	31	109	59	23	19	114	3	0	2	54	463	59	139	9	0	35	170	520	36	41	16	0	0	891	99	0	104	21	52	166	523	12	343	44
e4853b60904eb34a8c3d730cb1b3dfb8	0	0	0	0	5	0	0	0	147	216	0	362	197	522	0	77	203	310	104	177	0	0	0	0	70	0	0	1366	0	21	157	300	49	0	133	57	0	0	255	105	0	65	41	132	142	51	595	20	676
167635d0c78052c79e6a71f2757077bc	0	91	0	0	0	0	0	0	0	0	149	0	0	0	0	0	0	0	0	193	0	0	0	54	0	0	0	0	0	0	0	0	0	0	0	0	0	0	891	0	0	0	0	0	0	0	0	0	0
19e968c7972fe0da5fee6dbc65c3fb0a	0	5341	0	0	0	0	0	0	0	0	0	0	0	0	3189	0	0	0	0	0	0	0	0	0	0	0	0	0	0	0	0	0	0	0	123	0	0	0	0	0	0	0	705	0	0	0	0	0	0
56aa91b83f97f0e967295d3f17554ed5	176	0	0	0	0	8	0	0	0	4	195	19	68	0	19	0	0	0	0	0	9	0	0	0	20	8856	0	0	8	0	307	282	0	0	0	0	18	0	0	0	0	0	0	0	0	149	0	0	0
bce71cf56c53dd06383c00d57fb4bea1	0	0	3	0	0	15	8	0	0	0	0	0	22	0	0	0	6	3	257	0	0	32	0	0	0	0	0	0	7	0	0	0	0	0	0	0	0	0	7674	0	0	0	0	2	10	0	0	0	0
1fd33b261feadf912f35bfc8927d36de	31	0	4476	0	0	18	0	0	3038	83	0	35	0	0	0	0	0	180	14	434	0	0	0	0	79	0	0	15	0	0	90	126	0	10	0	0	0	0	43	0	0	30	0	0	0	0	319	0	26
f82def37e8543f757fad5257a104301b	0	98	55	243	1128	0	335	0	54	0	36	216	51	183	27	50	259	49	0	74	225	0	79	80	212	0	0	90	120	0	29	7	67	30	153	225	181	0	30	94	136	257	69	82	452	70	76	12	111
971f624fbf3fe938fb5f37116142117a	0	0	0	0	0	0	0	0	0	128	3269	0	1908	0	0	0	422	1200	0	0	0	0	0	0	0	0	0	0	1311	0	0	0	0	0	0	0	0	0	0	0	0	105	0	0	0	0	232	0	317
dc999453e94b1433642ad6986dff8a31	0	0	0	509	0	0	70	0	0	0	53	288	1594	0	41	80	93	0	88	63	0	0	211	349	79	0	2972	0	0	0	0	0	32	107	157	97	0	0	48	0	0	50	62	0	0	50	0	152	49
3fd022715ec136c3c582763d38d69bfc	0	0	0	0	0	0	0	0	0	0	1408	0	0	0	52	0	0	5786	0	0	0	0	0	0	0	0	0	0	0	0	0	0	0	0	0	0	0	0	0	0	0	0	0	0	87	0	0	0	0
e692fcf963c630541c141757c5eb197a	0	68	0	0	679	0	0	0	0	0	0	0	0	284	95	0	2	162	0	0	0	0	926	2	0	320	0	493	0	92	366	0	0	1207	0	96	1091	0	0	29	0	21	242	606	0	0	0	0	0
575c928a468bfbb4a26c158a06b28f20	0	2704	0	0	0	0	7219	0	0	0	0	0	0	0	0	0	0	0	0	513	0	0	0	0	0	0	0	0	0	0	0	0	0	0	0	0	0	0	0	0	0	0	0	0	0	0	0	0	0
362613301e67a9e3681194d22ef4bccb	233	0	0	5769	0	447	0	0	0	0	0	0	0	53	0	1290	0	0	0	0	0	0	0	0	0	0	0	0	0	0	1106	0	0	53	26	0	0	0	49	0	0	0	0	0	0	150	118	73	0
7b4e3e3ede55fc5ea0478585c7f6e68d	0	0	0	0	0	351	0	0	0	119	0	0	0	2591	38	0	476	0	0	66	0	0	0	4	405	0	2	0	0	0	153	0	19	0	173	0	0	0	206	113	0	34	66	78	2	207	0	0	750
428f015f417605e6a9a47a380985bd6b	0	0	0	0	0	0	0	0	0	0	0	0	0	0	0	0	0	0	0	0	0	0	0	0	0	0	0	0	0	0	0	0	0	0	0	0	0	0	0	0	0	0	0	0	0	0	0	0	0
74c764cd57dcb0e8dc8945a1836bdc3a	0	0	100	0	0	0	267	0	0	0	188	15	206	0	0	127	0	0	0	0	9	10	0	24	27	7392	0	0	10	0	261	0	0	0	0	0	0	0	0	0	0	0	0	0	0	0	0	0	0
1a379480556fdd1cb193ae0a3cfc406a	0	139	0	0	0	0	8	0	0	0	0	17	0	14	40	13	116	2093	8	31	0	0	0	0	143	0	54	618	32	0	0	0	45	13	116	61	53	0	0	126	0	197	28	100	51	0	15	9	12
02934c4550551579ab8dc769b9a34b9a	0	0	0	0	0	0	0	0	0	0	0	0	0	0	354	0	0	0	0	0	0	0	0	0	0	0	0	0	0	0	0	0	0	0	0	0	0	0	0	0	0	0	0	0	0	0	0	0	0
1bda662ae4cc025a1245bbc8c3e6e2f0	5	0	1792	5	0	0	0	0	0	26	0	35	31	0	0	0	9	0	0	0	0	0	0	0	25	0	0	29	32	0	97	179	0	0	5	0	0	24	1370	13	0	33	0	0	0	71	0	0	0
9a9ed2eb287ccb711f67f2dcef4ccde1	0	48	0	0	14	156	192	1426	106	48	0	120	0	0	241	26	0	28	0	0	1397	24	42	122	0	0	147	0	294	0	0	0	0	0	0	0	4552	0	0	0	0	0	0	0	0	0	0	0	0
d2d444fd54bca80fbe5fa5a4c9be57fc	0	644	0	0	0	0	0	0	0	0	448	0	0	0	0	0	0	0	0	652	0	0	0	0	2788	2	0	0	0	0	0	0	0	0	0	0	0	485	458	195	0	0	0	0	0	860	0	0	0
4c6c0fde38f3534e327483dec71a66d7	0	0	0	0	0	106	0	0	763	0	0	0	0	0	395	0	0	0	0	0	0	0	0	0	0	0	0	0	0	0	0	0	0	0	65	0	0	4330	0	0	0	0	0	0	37	0	0	0	0
5d304cca9508235dae08e68626f35840	0	0	0	0	0	0	0	309	0	0	0	358	0	0	265	0	35	0	1916	0	1839	325	0	173	0	0	0	0	0	0	0	1529	230	0	0	0	0	0	0	0	822	0	0	0	0	0	0	0	0
9b9d7ace542b54166c52ec8aed7f77d7	0	1783	0	0	0	0	0	0	0	40	0	0	0	0	57	0	137	118	0	0	0	0	0	41	39	0	0	7	50	0	0	0	0	0	73	0	0	0	97	57	17	0	0	96	190	0	81	0	0
0e5bf77a5edec72d30a2eb8da3777023	0	0	0	0	0	0	0	369	32	48	0	375	0	0	160	0	45	0	147	0	172	57	0	496	0	0	50	0	0	0	0	84	608	0	0	0	805	0	0	0	363	98	202	0	817	55	29	0	43
0c3e13682ac503edac6bbf578aea4c4d	0	0	0	0	0	0	0	426	0	52	0	349	0	0	172	0	60	0	180	0	172	41	0	586	0	0	70	32	0	0	0	81	670	0	0	0	740	0	0	0	351	101	172	0	823	36	0	0	39
43fb53d0b84aeb51f45c9b435e4862e9	0	0	43	522	0	154	0	0	0	0	0	98	0	0	0	0	132	64	0	0	0	0	0	0	56	0	0	77	50	0	0	0	931	98	178	0	0	0	0	0	0	0	72	0	0	0	137	276	0
e8244d80b778ec9584ad2c3c3cfbfc6e	0	0	0	0	0	0	0	0	0	0	0	0	0	0	0	0	0	0	0	0	0	0	0	0	402	0	0	0	0	0	364	0	0	0	108	8	0	0	294	19	0	15	125	118	0	1425	0	0	0
9902162888cd62e37234730cea137644	0	30	0	0	0	306	0	0	0	563	0	0	36	75	0	0	148	0	16	0	0	0	0	76	108	328	0	85	56	0	49	0	86	0	0	0	0	0	367	90	0	0	0	67	0	404	0	0	52
de43a1b0de87aea6dc906eb4e489578b	0	0	0	0	0	0	0	0	0	0	0	0	0	0	0	0	0	0	0	0	0	0	0	4487	0	0	0	0	0	0	0	0	0	0	0	0	0	0	0	0	0	0	0	0	0	0	0	0	0
8ba90c30f4a538932029cb05a325c9ce	0	0	0	0	0	0	57	0	0	0	0	0	0	0	0	0	0	0	0	0	0	0	438	533	0	0	0	0	0	0	0	0	0	0	2107	0	0	0	0	348	0	0	0	0	0	0	0	0	434
dc2f672520a7fb34d9f1730632be74b9	1058	67	0	1150	598	0	0	0	0	264	0	859	1124	0	0	17	54	0	0	0	0	0	0	0	479	0	0	0	0	0	215	386	0	0	0	0	0	0	169	0	0	99	0	0	0	0	0	0	0
c723f4e097c7dce7dbbaac5034359b56	0	0	0	0	0	0	0	0	0	0	0	5	0	0	3069	0	0	0	0	0	0	0	0	4371	0	0	0	0	0	0	0	0	0	0	0	0	0	0	0	0	0	0	552	0	0	0	0	0	0
5f778b651f308ad0f77971b0d4a44727	0	239	0	0	0	207	0	1376	0	0	0	0	0	0	0	0	0	0	0	0	0	0	0	0	0	0	0	0	0	0	0	0	0	0	0	3	0	2835	0	0	0	0	0	0	0	0	0	0	0
07c9044c571629c3b5963add196cb329	0	0	0	0	0	0	0	0	0	0	0	0	664	47	0	78	0	0	0	0	0	0	0	0	0	0	0	0	0	0	0	64	0	69	0	237	0	0	6	0	4063	59	0	0	183	69	0	252	0
8bfaae27a480888bc7bf35a6c0fe319a	0	0	0	0	0	0	0	0	0	0	0	0	0	0	0	0	0	0	0	0	0	0	0	0	0	0	0	0	0	0	87	0	0	0	0	0	0	0	0	693	0	0	0	0	0	0	0	0	0
2457188c02b21b4e228c436873a15b5a	101	80	115	9	1118	93	222	9	67	103	29	28	107	1429	22	44	59	138	0	61	63	5	103	30	79	49	360	31	61	6	9	0	29	0	23	11	0	32	9	39	69	13	16	28	34	65	23	62	43
43eddbff95726176fd15a3826ef0913d	0	0	0	0	0	0	0	327	185	0	0	337	0	0	154	0	63	0	149	0	149	0	0	396	0	0	84	0	0	0	0	69	595	0	0	0	704	0	0	0	327	0	150	0	732	0	0	0	0
e3c5f9bb6b22d5930bde7a44e456cfef	11	327	0	0	28	29	0	139	1248	208	7	0	0	24	0	0	15	132	0	0	111	0	0	0	10	194	183	31	0	0	0	0	164	90	0	257	0	0	75	5	86	0	15	30	0	4	32	0	0
e3665f4b9e670d8db2fb0ab3ae03b77a	0	0	0	0	0	0	0	0	0	0	0	0	0	0	0	0	62	0	0	0	0	0	0	0	1314	0	0	0	0	0	438	0	0	0	0	0	0	0	222	56	0	0	100	173	0	0	0	0	0
2cb0ad8f8e0cc4bf79cc9f6697c6b380	0	0	40	282	0	351	0	0	0	0	0	66	77	0	0	256	178	117	0	0	0	0	0	57	116	0	35	184	112	0	0	0	115	161	145	18	0	0	0	77	0	176	101	53	0	21	284	32	0
c59c26dfc67daf8341ad161ec101878c	0	0	0	0	0	0	0	0	0	188	0	0	135	654	69	58	361	0	0	186	0	0	0	106	940	0	0	41	0	24	156	166	34	27	77	22	0	0	28	35	0	34	30	76	0	729	57	13	36
f31fea8382b3c05f5faea335fd88fec8	0	0	0	0	0	0	0	0	0	0	0	0	0	0	0	116	12	0	0	0	0	0	0	0	19	0	0	23	0	0	152	0	0	33	0	0	0	0	115	22	38	45	0	94	0	950	0	0	218
87616b11bb35ea9fd0f7281300827acb	0	0	0	0	0	0	0	0	0	0	0	0	0	0	0	0	100	0	0	0	0	0	0	0	0	0	0	0	0	0	0	0	271	64	0	0	0	0	169	274	0	0	251	483	0	67	0	0	0
b35fc613772f3c0216d2246b168414c7	0	34	0	38	0	125	0	0	0	21	0	30	16	40	0	0	25	66	0	70	0	0	27	12	19	0	9	95	0	118	30	0	20	76	0	0	0	0	241	32	467	58	100	792	0	19	0	24	350
9f009d244cac331e17e06e4a9aec4119	3	0	1424	387	0	0	0	0	90	68	0	0	42	36	0	0	261	0	0	31	6	0	229	0	57	0	0	176	0	7	33	67	53	0	42	20	0	0	17	59	71	36	43	197	7	171	61	0	103
cb50fe4af7b70c900d2002736bee2daf	0	0	0	0	0	0	0	0	0	100	0	0	0	0	0	0	0	0	0	0	0	0	0	0	0	0	0	0	0	0	0	0	965	0	0	0	0	0	0	0	0	0	0	0	5	153	0	4256	0
9849a7d79f6c37027a4fa2749dfbfe6c	0	37	41	42	127	26	0	0	16	31	64	40	64	480	14	8	154	19	12	0	175	0	37	29	78	183	42	79	0	0	39	26	71	60	251	0	0	0	61	123	11	45	47	58	22	100	40	0	34
e0ad4fd33b5e5906847d46074018e387	0	0	286	0	18	0	0	691	0	52	0	81	56	9	157	6	87	359	0	93	0	0	62	0	6	249	794	31	8	0	0	0	40	0	74	143	253	211	23	36	73	30	0	41	10	11	8	526	14
a4153adbe09ff6d4db9133bcfcbf4858	0	15	0	0	0	0	0	0	0	789	12	0	0	0	0	0	192	0	0	440	0	0	0	0	225	0	0	0	0	0	0	43	0	803	166	0	0	0	0	245	0	1453	47	40	0	15	72	0	94
9ced4cf44e49797cdf446b7d06675751	18	17	2673	0	0	43	0	0	1099	0	0	0	0	0	0	0	0	164	0	0	0	0	0	0	32	0	0	0	0	0	100	0	0	0	173	0	0	0	36	0	0	0	0	0	0	0	0	0	0
40a58ec52020101c4c94b87d86bdfd89	0	347	0	0	0	0	325	0	0	0	0	0	0	19	84	0	0	0	0	0	0	0	0	0	0	0	3959	0	0	0	0	0	0	0	0	0	0	0	0	0	0	0	0	0	0	0	0	0	0
01245be4e8b4e9df5dc82fa5b8c49b3b	0	0	0	0	0	0	0	0	0	2491	0	0	0	0	0	0	2579	0	0	0	0	0	0	0	0	0	0	0	0	0	0	0	0	0	0	0	0	0	0	710	0	0	0	0	0	0	0	0	0
799a40b2ec00542781197166b2e77f88	96	0	8	0	253	0	0	15	586	0	73	0	81	318	0	0	204	0	12	0	117	0	0	0	4	152	0	0	0	0	0	0	15	145	0	0	10	0	331	0	0	136	0	0	12	0	0	0	0
ef213128514c6acd147e2d182031965b	0	0	0	0	0	13	0	0	96	0	218	256	16	0	0	107	0	69	204	0	91	0	60	0	0	192	0	427	140	39	81	30	122	277	23	272	0	107	94	0	118	0	120	0	101	56	50	170	0
bfb9c054915bb876f542b784e4a51ddf	0	25	0	0	0	0	0	0	0	0	66	0	52	14	0	30	0	0	0	55	179	629	0	170	673	0	0	167	0	364	0	105	0	0	68	17	6	0	132	179	267	46	18	427	11	285	0	165	295
d1d82f081ec458976a797141b725c34c	0	0	0	0	0	0	0	0	0	0	0	0	0	0	0	0	0	0	0	0	0	0	0	0	0	0	0	0	0	0	0	0	0	0	79	0	0	4461	0	0	0	0	0	0	0	0	0	0	0
33db7b189dcfe16b551c393c56f3b5d5	0	24	91	27	624	164	0	318	0	5	4	40	21	195	12	0	0	22	70	166	0	6	114	17	6	124	122	371	49	0	133	0	4	5	22	15	0	0	0	0	0	0	2	4	51	343	51	0	0
92f26f39aed46aa467d2d2f1c83f1934	66	107	935	0	110	299	921	0	0	18	11	235	119	16	0	0	19	341	382	0	95	0	0	0	0	0	21	0	67	386	96	96	0	0	0	38	0	64	0	15	121	0	107	0	0	0	0	257	0
ca2c5a757ad6534a3e13eeb8fd2a9d73	0	0	0	0	0	0	0	0	0	0	0	0	0	0	0	0	0	0	0	0	0	0	0	0	0	0	0	0	0	0	0	0	122	0	0	0	0	0	195	0	0	0	0	3987	0	0	0	0	0
1c2a04146c63d62edc64cf611bed341b	0	0	0	0	0	0	0	0	0	0	443	0	1823	965	3	3	78	0	0	0	0	0	0	0	556	0	6	0	0	0	0	0	0	15	202	0	0	0	0	0	0	163	0	0	0	51	0	34	0
bd4306a2e99e4c1e3589f2c893bd0cbe	0	45	17	9	200	0	71	0	0	8	66	43	233	425	43	15	10	84	27	8	0	6	547	61	122	14	36	4	0	0	8	17	31	26	52	77	0	5	36	13	99	85	61	10	175	30	49	24	14
39afceb9b3a69428d9b836f6cdf37b41	0	0	200	0	0	0	0	0	0	0	0	0	0	1500	0	75	0	0	91	0	0	0	44	0	0	0	0	0	0	0	0	0	46	0	0	1046	0	0	0	0	0	0	0	0	0	1137	0	0	0
58947b01262e3f98893db6c2076976b0	0	139	0	0	0	0	0	0	0	0	0	0	0	0	0	74	69	94	0	0	0	0	0	0	24	0	0	0	0	0	0	0	0	111	0	0	0	0	0	0	0	0	80	746	456	0	0	0	0
6c604169b6c0d31d9abdc9b09f344fac	0	0	0	0	0	0	0	0	0	0	0	0	0	0	0	0	0	0	0	0	0	0	0	0	0	0	0	0	0	0	0	0	0	0	0	0	0	0	0	0	0	0	0	0	0	0	0	0	0
6d937f5908c2d7390d0910601bd3d1fc	0	1450	0	0	0	0	869	0	0	0	728	0	0	0	0	0	0	0	0	339	0	0	0	0	0	0	0	0	0	0	0	0	0	0	0	0	0	0	0	272	0	247	0	0	0	0	0	0	332
8a144502280be20016e69cd858bc99bd	0	0	0	0	0	0	0	0	0	10	0	0	0	0	0	0	0	0	0	0	0	0	0	0	141	0	0	1956	0	0	290	0	0	0	0	0	0	0	0	0	0	0	0	603	0	0	0	0	0
8674aa3d8b8cc0c59cf3ce14d81f061c	0	0	0	247	2139	375	0	0	0	204	0	165	0	0	0	0	173	29	0	0	99	0	0	0	74	153	4	56	0	69	0	9	0	0	24	0	0	0	0	35	332	85	0	0	18	112	18	0	36
583a986f5ebf9d33038ff60eee737e06	0	0	0	1929	0	0	4	0	0	0	0	0	0	0	0	3	0	0	9	5	0	0	0	0	6	4	2	0	0	6	205	70	0	0	18	0	0	0	0	0	0	0	0	0	0	0	0	0	0
5f91afbbcb124c2427fecac4f146e685	0	0	0	0	0	0	5	0	0	0	0	0	0	0	0	0	0	0	0	0	5	0	0	0	0	0	0	0	0	0	0	0	0	0	0	0	0	0	66	0	0	0	0	0	0	0	0	0	1476
34b7f12018ef248c5e5e550e83ea1c0e	0	0	0	0	0	0	0	0	0	0	0	0	0	0	0	0	0	0	0	0	0	0	0	0	0	0	0	0	0	0	0	0	0	0	0	0	0	0	0	0	0	0	0	0	0	0	0	0	0
f9637a72d3a4aa82154a8adbf89cb3fb	0	0	0	0	0	0	0	0	0	0	0	0	0	0	0	0	0	0	0	0	0	0	0	0	0	0	0	0	0	0	0	0	0	0	0	0	0	0	0	0	0	0	0	0	0	0	0	0	0
ce9cdb57c289b8907e7de5ad4e877e59	0	0	0	0	0	0	0	0	0	0	0	0	0	0	0	0	0	0	0	0	0	0	0	0	0	0	0	0	0	0	0	0	0	0	0	0	0	0	0	0	0	0	0	0	0	0	0	0	0
7902966d8a5ff7cf44af50070d8b028d	0	0	0	0	0	0	0	0	0	0	2069	0	2	0	0	0	0	0	0	0	0	0	0	0	0	0	1045	0	0	0	0	0	0	0	0	0	0	0	99	0	0	0	0	0	0	0	0	0	0
6c7d873dae81440781440336e6870157	0	20	0	119	708	0	0	0	0	554	62	114	145	300	5	117	3	0	0	33	0	0	204	9	82	0	0	126	0	105	45	0	0	151	0	14	0	0	0	0	425	0	4	143	0	20	0	82	0
34bd6ea451346af9a50fda2f6f1123a3	0	0	0	0	0	0	0	37	0	0	0	0	9	0	214	0	0	0	3762	5	0	0	52	0	0	0	0	0	0	0	15	0	0	0	0	0	0	0	0	0	0	0	0	0	0	0	0	0	0
dd821b88b3dcec809611913b8157abfd	0	0	279	0	0	0	0	0	978	0	0	0	0	0	0	0	0	63	0	0	0	0	0	0	0	0	0	0	0	0	0	0	0	0	123	0	0	0	0	94	0	0	0	0	0	60	390	0	73
c8857b153c134d796be7443bf64392c2	0	0	0	0	873	0	0	0	0	45	0	361	0	0	87	0	15	0	82	51	0	49	52	704	4	51	0	0	0	0	0	75	26	107	748	31	0	0	0	3	0	0	0	0	330	0	0	0	0
04398b52b455073d9aba6a3a930f76f8	0	0	0	0	0	0	0	0	0	0	0	133	217	0	0	0	0	40	0	0	0	27	0	0	0	0	0	94	0	0	70	0	276	0	0	0	0	0	56	15	0	0	0	143	0	601	0	0	0
6aac50907fa9863f16db0db1edb15450	58	25	0	265	0	0	0	0	0	60	111	0	44	0	0	69	46	0	20	0	77	0	0	0	57	0	13	12	0	167	37	212	40	0	48	96	0	10	121	35	64	28	27	180	17	58	0	75	165
1dfdc3e9c01789290953597977df7620	0	0	0	0	0	0	0	0	0	0	0	0	0	0	0	0	0	0	0	0	0	0	0	0	85	0	0	99	0	0	0	0	0	0	0	0	0	0	0	0	0	0	391	0	0	0	0	0	429
2e5175bf365d906bd4969f3ee105baf2	0	0	0	0	0	0	0	0	0	0	0	0	0	0	1007	0	0	0	0	0	0	0	0	0	0	0	0	0	0	0	0	0	0	0	0	0	0	0	0	0	0	0	0	0	0	0	0	0	0
c95543a01deef0b869f08f3655266a9f	0	4954	0	0	0	0	0	0	0	0	0	0	0	0	0	0	0	0	0	0	0	0	0	0	0	0	0	0	0	0	0	0	0	0	36	0	0	0	0	0	0	0	0	0	0	0	0	0	0
522569f34c7502548370e2cc8f740591	0	0	0	0	0	379	0	0	0	0	0	0	228	0	0	0	0	0	0	0	0	0	828	0	0	0	113	78	0	0	0	626	0	0	0	0	0	0	0	0	240	0	0	0	0	0	0	0	0
502fbc3b6a56567cc7ecd4c521941426	0	0	0	0	0	0	0	0	0	0	0	0	2957	0	0	0	0	0	0	0	0	0	0	0	0	0	0	0	0	0	0	0	0	23	0	0	0	0	0	8	0	132	0	0	0	0	0	0	0
f5aeee433f015b1d67b93bf03b74545f	0	0	0	0	0	0	0	0	0	0	724	0	0	0	0	0	893	0	0	0	0	0	0	0	143	0	0	0	0	0	0	0	0	0	0	0	0	0	102	0	0	0	0	0	0	0	0	0	1733
d59b8384b142af63bf72896b779548b1	0	0	0	0	0	0	2665	0	0	0	0	0	0	0	0	0	1267	0	0	0	0	0	0	0	0	0	0	0	0	0	0	0	0	0	0	0	0	0	0	0	0	0	0	0	0	0	0	0	87
03ac181bf688f0927a75a75d6edeeb0c	0	0	0	0	0	17	0	19	72	0	205	227	0	0	0	56	0	41	169	0	62	0	64	16	0	151	24	375	123	19	62	26	48	291	18	280	0	106	0	0	72	18	117	0	31	40	38	143	0
ae0778e0cc2d7b3f5bd6c61204a1ff63	0	0	0	0	0	0	23	0	0	0	441	17	0	0	0	0	0	0	0	0	0	0	0	0	0	0	0	0	0	0	0	0	0	0	0	0	0	0	0	0	0	0	0	0	0	0	0	0	0
6359d5bf1976cc3a96c95d4ab7beffc5	0	0	0	0	0	0	38	0	0	0	0	0	0	0	0	0	0	0	0	0	0	0	0	0	0	0	0	0	0	0	0	0	0	0	0	8	0	0	0	0	0	0	17	0	0	0	0	0	0
b31448bb53506dcbc93ed56b8ab59b42	8	0	0	0	3	0	0	150	0	12	0	47	125	52	0	5	0	0	0	0	0	0	0	0	0	25	1653	0	18	0	28	0	31	0	10	104	119	0	21	0	0	25	6	12	102	0	0	84	0
6a77dd9b4ae5b494c6139fd2141b1b05	0	0	0	0	0	0	0	0	0	0	256	0	0	0	0	0	0	0	0	49	0	0	0	0	0	0	0	1265	0	0	0	0	0	0	0	0	0	0	0	0	0	0	0	0	0	0	0	0	0
4b81d683464b0383c2d93e57e97895e3	0	0	0	0	0	0	0	0	0	0	4	0	0	0	0	0	0	0	0	0	0	0	0	0	4660	0	0	0	0	0	3	0	0	0	0	0	0	0	0	0	0	0	0	0	0	0	0	0	0
45917d65c9297c9fd370f3b48fc33f1a	0	44	141	34	126	0	0	0	0	0	0	122	34	82	3	6	65	0	0	17	0	0	54	15	88	0	42	47	0	7	23	58	158	24	86	10	0	7	40	90	16	18	48	129	0	121	15	21	130
a07e963da15721bf4df7f2ace065d426	0	52	0	0	0	83	274	0	0	0	81	0	84	94	28	18	27	0	8	11	0	0	0	324	42	0	15	0	0	0	11	0	18	0	12	35	0	0	110	34	14	164	11	15	164	43	13	52	29
0a0d7512457464c7835a387cbd027d35	57	0	0	0	0	0	0	103	0	0	0	305	128	85	51	178	0	154	8	32	0	0	0	0	50	83	0	245	17	0	0	11	22	83	64	134	0	0	109	0	9	73	0	11	47	9	0	19	10
9269a5551306b99bcc2b7a790e2dc3ca	0	0	0	0	0	0	0	0	0	0	0	99	281	0	0	0	0	0	0	0	0	0	922	0	0	0	0	94	0	0	0	601	0	0	0	0	0	0	0	0	300	0	0	70	0	0	0	0	0
7575c5d1e36ca75c5a8171a29077f1d8	0	9	0	1453	423	0	0	10	0	283	70	75	160	7	0	40	10	78	0	25	200	0	258	13	14	10	0	44	0	125	13	0	0	0	15	6	0	0	0	0	39	0	8	78	7	28	4	50	45
2a5740a5befb5a15470ce02dc109dbf3	106	0	0	0	131	0	0	0	0	0	0	0	0	0	0	0	0	0	0	0	0	0	0	0	0	0	0	0	0	0	0	0	0	2495	0	0	0	0	81	0	0	45	0	186	0	0	0	0	0
2af557e558cb4a8f86b921d4b7fcefa6	0	0	2324	0	0	0	0	0	0	0	0	0	0	0	0	0	0	0	0	0	0	0	0	0	0	0	347	0	0	0	0	0	184	219	0	0	0	67	0	0	0	0	0	0	0	0	0	0	0
f56215bd9dd512a84f1e982491b24e56	0	0	0	0	0	0	0	0	0	0	0	0	0	0	0	2459	0	1637	0	0	0	0	0	0	0	0	0	0	0	0	0	0	0	0	0	0	0	0	0	0	0	0	0	0	0	0	0	0	0
c13359a9f895b1a2b9fcf49ceaea0e8a	0	16	36	0	0	0	0	39	57	0	12	39	0	0	29	0	113	507	0	32	0	0	0	6	0	28	141	205	18	0	0	0	0	0	491	0	0	0	113	15	3	0	0	25	237	27	0	18	38
89fa9e8df01a2c88e7c8762cbad969c0	0	0	0	0	0	0	0	0	0	0	0	0	0	0	0	0	0	0	0	0	0	0	0	0	0	0	0	0	0	0	0	0	0	0	0	0	0	0	0	0	0	0	0	0	0	0	0	0	0
a5bd85f6c3b255b5c6b24e6edea3f328	17	0	0	0	65	23	41	108	10	18	117	57	0	27	341	15	0	24	291	0	0	27	13	25	0	87	0	26	0	56	12	0	0	0	0	23	42	0	302	0	0	0	0	0	17	0	0	0	0
fa6e5708861830ac31db52834f781632	0	0	0	0	0	0	0	0	0	0	0	0	0	0	0	0	0	0	0	22	0	0	0	0	0	0	0	0	0	0	0	0	0	0	0	0	0	0	256	0	0	0	0	0	0	0	0	0	0
623f9653867e2bbb215b048b3e03b5e5	0	0	0	0	0	0	0	0	0	0	0	0	327	0	0	0	0	0	0	0	0	0	0	0	27	0	0	68	0	0	87	0	9	170	0	0	0	0	315	12	21	0	0	471	0	107	2	0	4
50f1c0aa243270c6002a84d00ec2c381	0	0	0	0	0	0	0	0	0	0	889	0	0	0	0	0	188	0	0	0	0	0	0	0	137	0	0	0	0	0	0	0	0	0	0	0	0	0	0	0	0	0	0	0	0	0	0	0	0
2bc0a0d8259ae62cd4d6a3e6328644b4	0	38	0	0	0	0	0	107	0	0	0	0	0	0	0	0	0	0	0	0	0	0	0	0	0	0	0	0	0	0	0	0	0	0	0	0	0	0	0	0	0	0	0	0	2411	0	0	0	464
e8f8b6fac73aa88d22160b416cd36281	0	0	0	0	0	0	0	0	0	0	0	0	0	0	0	0	0	0	0	0	0	0	0	0	0	328	9	53	0	0	0	0	0	0	0	0	0	0	0	0	0	0	0	0	0	0	0	0	0
6a99090617eb9a50b6cd93bb68b6173d	0	0	0	0	0	419	0	0	0	0	0	0	0	0	0	254	99	0	0	0	0	0	0	0	0	0	0	256	0	0	0	0	0	276	0	0	0	0	110	0	0	153	0	65	0	0	342	0	0
fa61cdff9cefffbbed337dcbc8469e3b	0	0	150	0	0	0	0	0	0	148	0	0	160	0	0	0	0	0	58	441	0	0	0	26	0	769	205	0	0	0	0	0	197	0	87	0	0	0	0	0	0	0	0	0	0	0	0	0	0
b3b8fece93cb2029d4669013ada23518	0	66	0	0	0	0	0	0	0	0	0	0	0	0	0	0	0	0	0	0	228	0	0	15	249	0	0	0	0	0	0	0	0	0	16	0	0	0	0	125	0	195	0	642	67	0	0	0	0
191759331df04a2d8e2ba9085e6eaf2a	0	0	0	0	0	0	0	0	0	2577	0	307	0	0	8	0	22	0	0	0	0	0	0	0	37	0	4	0	0	0	64	0	9	116	0	0	0	0	0	0	65	0	0	0	0	0	0	0	0
79340b243b8234b2563dde786334e39b	0	0	0	0	0	0	0	0	0	0	0	0	0	0	0	0	0	0	0	3595	0	0	0	0	0	0	0	0	0	0	0	0	0	0	0	0	0	0	0	0	0	0	0	0	0	0	0	0	0
875be43833a33837d8e55f4f4d0a0ce9	0	0	0	0	258	0	0	0	0	0	0	0	70	127	0	69	0	0	0	0	0	0	0	0	0	0	0	0	0	0	0	0	0	179	128	0	0	0	0	0	0	0	0	0	0	393	0	0	0
11165fe4e60c489624f3263a1bca9939	27	30	31	91	150	11	0	133	0	141	14	24	155	36	0	15	32	0	0	0	0	0	20	22	43	0	428	91	35	0	0	9	21	0	42	16	0	21	26	0	0	0	0	0	0	18	18	38	405
92df859b592fa3b6065cc90522412ee9	0	0	0	0	0	0	0	0	0	0	0	0	0	0	0	0	0	0	0	0	0	0	0	0	0	0	0	0	0	0	0	3515	0	0	0	0	0	0	0	0	0	0	0	0	0	0	0	0	0
e92f5f728e20cf0241d1cd8b3969e846	0	0	0	0	0	54	0	0	0	0	194	0	0	0	0	0	350	0	0	0	0	0	0	0	0	0	0	0	0	0	13	0	0	0	0	0	0	0	0	840	0	33	0	0	0	90	0	0	430
666290285660ad7a46bafc9dc57edb89	0	0	0	0	0	13	0	0	0	27	0	0	6	0	0	0	0	0	0	0	0	0	0	0	56	0	0	0	0	0	292	36	6	0	0	0	0	0	0	57	0	25	0	0	0	56	0	0	0
e535ffa082150d21bb9781f2f2724c9d	0	200	0	0	0	0	0	0	0	0	139	0	0	0	0	0	0	0	0	437	0	0	278	0	0	0	0	0	0	0	0	0	0	0	0	0	0	0	0	0	0	868	0	0	0	0	0	0	0
a93eac26982a6a8e56776630376836f0	0	0	0	0	0	0	0	0	0	0	0	0	0	0	0	0	0	0	0	0	0	0	0	0	0	0	0	0	0	0	0	0	0	0	541	0	0	0	182	0	0	0	0	0	0	239	0	0	0
63acae7a5306f19af55774fd6830e26c	0	0	0	0	0	0	0	0	0	0	0	7	0	2626	0	0	0	0	0	0	0	0	0	0	0	0	0	0	0	0	0	0	0	0	0	0	0	0	9	29	0	0	0	0	0	25	0	0	0
ccc0dc70aad7e2009dab17336b7335cd	0	0	0	0	0	0	0	0	0	0	0	0	0	46	0	0	51	0	0	0	0	0	0	0	157	0	0	48	0	0	0	0	0	0	0	0	0	0	15	360	0	0	0	0	0	121	0	0	0
10afab0be14b3f872ed2c01f956813df	0	0	0	3279	0	0	0	0	0	0	0	0	0	0	0	0	0	0	0	0	0	0	0	0	0	0	0	0	0	0	0	0	0	0	0	0	0	0	0	0	0	0	0	0	0	0	0	0	0
1ad20c0e4ced6c44f511ebce94b1c540	0	41	0	0	0	0	0	0	67	77	268	28	191	387	11	44	17	35	37	0	155	100	233	48	288	85	0	60	78	0	14	0	0	0	9	0	0	0	39	57	82	0	11	15	0	0	0	0	0
275fdf136fd288806b6923082b8881fb	0	0	0	0	0	0	0	0	0	0	0	0	0	0	0	0	0	0	0	0	0	0	0	0	0	0	0	0	0	0	0	0	0	0	0	0	0	0	0	0	0	0	0	0	0	0	0	0	0
ad4af49e14551e9f14a730bf72022e7d	0	0	0	0	0	0	0	0	0	0	0	0	0	0	0	0	0	0	0	0	0	0	0	0	9	0	0	252	0	0	23	0	0	122	0	0	0	0	55	300	0	0	0	0	0	25	0	0	28
cf7149eae5b54db7e01e6b56dbd93741	10	43	117	44	15	40	0	0	8	38	0	16	83	95	10	14	4	383	0	0	0	12	0	0	20	0	11	13	67	10	23	0	58	0	83	40	0	88	48	0	0	0	0	70	0	53	0	8	35
b84d45dc4ed41120ca142f2c4d16abf0	0	0	0	0	0	0	0	0	0	0	0	0	0	0	0	0	0	0	0	0	0	0	0	0	0	0	3161	0	0	0	0	0	0	0	0	0	0	0	0	0	0	0	0	0	0	0	0	0	0
90fb51e1a56241ae033e5c1806939f24	0	0	0	0	0	0	0	0	0	0	0	0	0	0	0	0	0	0	0	0	0	173	0	161	0	0	0	0	0	0	0	0	0	0	0	0	0	0	0	0	0	0	0	0	0	0	0	0	0
f105acace1a63e90ec69ebcec0f8a0e2	0	0	2023	0	0	0	0	0	0	0	0	0	0	0	0	0	0	0	0	0	0	0	0	0	0	0	151	0	0	0	0	0	162	482	0	0	0	0	0	0	0	0	0	0	0	0	0	0	0
e196419d2b536ad22eef43fd2e726744	0	0	0	0	0	0	0	0	0	200	150	111	0	0	0	0	0	55	0	0	102	0	140	0	0	0	0	129	0	0	0	0	134	0	70	0	0	0	0	0	109	0	0	211	0	0	209	161	166
ef735cbd4fa4b8ec9261638e625abcc8	0	0	0	0	0	0	0	0	0	0	0	0	0	0	0	0	314	0	0	0	0	5	0	0	32	0	0	120	0	0	186	0	0	0	0	0	0	0	75	666	0	0	0	0	0	250	0	0	0
7b0d927048b0145c2ea5292900f13bc3	0	0	0	336	0	0	0	0	0	0	0	0	0	0	0	0	27	0	0	0	0	0	0	0	128	0	0	291	0	0	82	0	202	0	129	0	0	0	344	27	36	0	0	132	0	0	0	0	0
c433ea92b8074e73a50387a26453b45c	0	0	0	49	0	0	0	0	0	0	0	0	1388	0	0	0	0	0	1576	0	0	30	0	0	0	0	0	0	0	0	0	0	0	14	0	0	0	0	0	0	0	0	0	0	0	0	0	0	0
0dfbc47a897e54238f927d34c15aa441	0	0	3005	0	0	0	0	0	0	0	0	0	0	0	0	0	0	0	0	0	0	0	0	0	0	0	0	0	0	0	0	0	0	58	0	0	0	0	0	0	0	0	0	0	0	0	0	0	0
039ec117e328efecc6af001f305fdbff	0	0	0	0	0	0	0	0	0	0	0	0	0	0	0	0	0	0	0	0	0	0	0	0	0	0	0	0	0	0	135	0	0	0	0	0	0	0	0	0	0	0	0	0	0	810	0	0	20
00ea5b1ebd4edfd292b9ab1e22636e64	0	0	60	0	0	0	157	0	53	0	0	0	0	12	0	0	53	0	0	0	0	0	0	0	15	0	88	0	0	0	0	0	0	81	77	0	0	0	0	66	0	0	0	0	0	7	0	0	0
0072b0040e39e5d64afc5038682721dc	45	0	302	0	541	54	0	0	0	21	184	74	11	261	7	14	0	24	79	0	484	43	20	33	39	102	0	10	217	137	5	2	0	14	0	0	0	0	0	0	15	0	0	4	0	8	0	0	0
c35a8f7c6e13ecd4c77e4c4e5e9fc9a1	92	0	0	0	0	0	0	86	38	46	94	0	78	44	0	0	0	0	671	28	0	0	0	0	0	0	0	90	0	0	0	0	0	20	26	0	0	0	33	0	0	44	0	51	0	0	59	23	0
a6b90db5298fa9c28dc4a3b79a327041	0	0	0	0	0	0	0	0	0	0	0	0	0	0	0	0	0	0	1805	0	0	0	0	0	0	0	0	0	0	0	0	0	0	0	0	0	0	0	0	0	0	0	0	0	0	0	0	0	0
5fc1e3873aa8c398ef10d8ca381cf2c0	0	0	0	0	0	0	45	0	0	0	588	0	0	0	0	0	0	0	0	0	0	0	0	0	0	0	0	0	0	0	0	0	0	0	0	0	0	0	0	19	0	0	0	0	0	0	0	0	0
3176bdbb073fa98ebe5d318e362757a6	0	21	32	0	0	0	0	0	13	24	0	0	3	0	55	9	32	1281	0	0	0	0	0	0	0	0	44	0	0	0	0	0	0	6	43	9	0	0	0	12	0	12	0	0	0	0	9	84	21
f8702eece56c69b77d7d336dd3386b91	0	0	0	0	0	0	0	0	0	0	0	0	0	0	0	0	0	0	0	0	0	0	0	0	0	0	0	0	0	0	0	0	0	0	0	0	0	0	0	0	0	0	0	0	0	0	0	0	2957
c4aa9ec8aa8f6f499049780c5f0013ae	0	0	0	0	0	0	0	0	0	0	0	0	0	0	0	0	0	0	0	0	0	0	0	0	0	0	0	0	0	0	0	0	0	0	155	0	0	385	145	0	0	0	0	0	0	0	0	0	0
18b6df36d059001f78b846859b9db5dd	0	0	0	0	0	410	0	71	0	0	0	0	0	0	0	0	0	0	0	0	133	120	0	45	0	0	0	0	0	0	0	748	0	0	39	0	0	0	0	0	0	0	0	50	0	0	0	0	111
9db8c0f98d44045d6891519159fe66ca	0	0	0	0	0	0	0	29	63	352	0	0	0	0	0	0	31	0	0	0	0	0	0	0	0	0	0	30	0	1295	0	0	26	0	0	0	0	0	10	0	0	0	0	34	0	17	49	151	0
305570165ffec3279825d82aac88d0b7	0	0	0	0	0	236	0	0	0	0	0	0	295	0	17	0	61	0	35	113	27	0	355	0	0	0	0	0	0	0	0	398	0	0	0	289	0	0	0	0	0	85	0	0	0	20	127	113	0
d8e6036a15db00cfd2fe3e82eba570ae	0	0	0	0	0	0	0	0	0	0	0	0	0	0	0	0	0	0	0	0	0	0	0	0	0	0	0	0	0	0	0	0	0	0	0	0	0	0	0	0	0	0	0	0	0	0	9	0	1285
dff2122d869fe12e19759305aef89ada	0	0	23	0	38	0	0	0	0	55	53	38	0	0	23	15	102	0	0	0	0	0	28	0	25	0	0	16	0	13	0	92	0	19	30	41	0	0	93	24	0	0	47	36	42	15	0	23	33
4ce3cad9692179daa1cbca399409d3e5	0	5	0	0	0	0	0	0	0	0	0	0	0	0	0	0	115	0	0	0	0	0	0	0	314	0	0	51	0	0	0	0	0	0	0	0	0	0	18	89	0	6	15	0	0	45	0	0	0
0e8bc97b3b6003e64d81ee7bab83c8a5	0	0	0	0	0	0	0	0	0	0	0	0	0	0	0	0	7	0	0	0	0	0	0	0	0	0	0	0	0	0	0	0	0	0	0	0	0	0	625	0	0	0	0	13	0	0	0	0	0
1eca35a38a7f87d353c4665d00064650	0	0	0	0	0	0	0	0	0	0	0	3	0	0	1707	0	0	0	0	0	0	130	0	0	0	0	870	0	0	0	0	0	0	0	0	0	0	0	0	0	0	0	0	0	0	0	0	0	0
f659dd4ff0fac85ec37a1bedd2946721	0	8	0	179	787	119	0	0	0	53	255	51	31	255	6	13	15	17	44	7	4	0	15	0	22	0	0	13	75	0	12	0	0	12	0	2	0	0	0	42	30	0	0	27	0	11	0	8	0
4247f7e5b3040436edfa2c9b21ed4ed9	0	0	0	0	0	0	0	0	19	222	0	0	225	0	0	0	16	0	182	0	0	0	0	0	0	0	0	0	0	160	0	0	0	0	28	0	0	0	0	52	0	35	0	171	0	0	23	24	0
a691d54071c81fb82d086de89d541952	0	0	0	0	611	85	0	0	0	0	0	24	0	307	0	61	0	0	0	0	0	0	0	0	0	0	0	0	0	0	0	0	0	51	48	0	0	0	36	30	63	0	0	0	0	0	0	0	0
fde0729634c490d5c8812845c2b3e4f7	0	0	0	0	0	0	0	25	0	0	9	0	0	0	13	0	0	0	0	0	0	3	0	0	0	0	0	0	0	0	0	0	0	0	68	113	34	47	31	0	26	0	0	7	51	43	28	79	35
691f76ae13a4b86daf69ade05006bbbc	0	0	0	0	0	0	0	0	0	0	0	0	0	0	3	2	112	0	0	0	0	0	0	0	346	0	0	0	0	27	0	0	0	30	0	0	0	0	27	594	9	0	181	0	0	0	10	0	0
abfbfd281e9408414d92b93ef1c9aba3	0	0	0	0	0	0	0	0	0	0	0	0	0	0	0	0	0	0	0	0	0	0	0	0	0	0	0	0	0	0	0	0	0	0	0	0	0	0	0	0	0	0	0	0	0	0	0	0	0
25c79145c4f80c0ce011503b5ac20897	0	0	0	0	0	0	0	0	0	0	0	0	0	0	0	0	0	0	0	0	0	0	0	0	0	2489	0	0	0	0	143	0	0	0	0	0	0	0	0	0	0	0	0	0	0	0	0	0	0
4303b62f2e51d673d81303f585bcb1c5	0	0	0	0	0	0	0	0	0	0	0	0	0	0	0	0	0	0	0	0	0	0	0	0	0	0	0	0	0	0	0	2630	0	0	0	0	0	0	0	0	0	0	0	0	0	0	0	0	0
74924fa44681d438d65728eb2b95a047	0	0	0	0	0	0	0	0	0	0	0	0	0	420	0	0	69	0	0	0	0	0	0	0	171	0	0	35	0	0	0	0	0	0	109	0	0	0	14	237	0	0	0	661	0	60	9	0	0
c235c70149a6804a396dc4c94eb7c5c8	0	0	2091	0	0	0	0	0	0	0	0	0	0	0	0	0	0	0	0	0	0	0	0	0	0	0	132	0	0	0	0	0	126	157	0	14	0	29	0	0	0	0	0	0	0	0	0	0	0
a154f80c5f63fef91e612dbfccfa6ffe	0	0	0	0	0	0	0	0	0	73	118	0	0	0	0	0	0	0	0	0	77	0	0	0	0	50	0	27	0	0	0	0	0	39	0	0	0	0	82	45	0	0	0	404	0	0	0	0	0
a712220ef93c39df20d4a478a262b49a	0	0	0	0	0	143	0	0	0	49	0	0	58	0	0	15	31	0	0	0	0	0	68	91	44	0	18	24	0	171	0	11	0	0	18	199	6	0	60	0	19	30	9	89	17	178	0	0	43
ae4748a714220ba7393f0aed19001c14	0	142	370	743	201	0	0	0	0	0	0	128	10	6	0	79	28	0	0	0	20	0	0	0	18	6	0	0	322	0	0	0	0	0	0	40	0	0	0	0	58	0	0	0	0	0	0	0	11
5c24cb3e922747d4dbf1526e0613e294	0	0	0	0	0	0	0	0	0	0	0	0	0	0	0	0	2538	0	0	0	0	0	0	0	0	0	0	0	0	0	0	0	0	0	0	0	0	0	0	0	0	0	0	0	0	0	0	0	0
9d2911b3bdf37ba31fbb7dafc332d643	0	0	0	0	0	0	0	0	0	0	0	0	0	0	0	0	0	0	0	0	0	0	0	0	0	0	0	0	0	0	0	0	0	0	0	0	0	0	0	0	0	0	0	0	0	0	0	0	0
b70556c21a1ad10935c2827cd76cb06f	0	0	0	2522	0	0	0	0	0	0	0	0	0	0	0	0	0	0	0	0	0	0	0	0	0	0	0	0	0	0	0	0	0	0	0	0	0	0	0	0	0	0	0	0	0	0	0	0	0
49042415ad077aad5c6fd2a4edf10605	0	0	0	0	0	0	0	0	0	0	0	0	0	0	0	0	0	0	0	0	0	0	0	0	0	0	0	0	0	0	0	0	0	0	0	0	0	0	0	0	0	0	0	0	0	0	0	0	0
0b0a4bdddb823efeb9984bf862fe81f8	0	0	0	0	24	0	17	746	0	0	0	261	0	0	34	28	34	111	0	0	0	0	3	0	0	129	0	0	96	0	9	0	0	0	0	0	0	0	69	0	0	0	0	0	0	0	0	0	0
f6c1894b9f56628b8b3dcd2ac78519ab	0	0	0	0	0	0	0	0	0	2	0	0	0	0	13	9	302	0	0	0	0	0	230	9	128	0	0	0	0	0	26	304	0	16	0	5	0	0	0	0	0	25	24	107	0	282	0	0	0
0206e85c23d97aa0cd1aee10d5c5bdd7	0	0	0	0	0	75	0	0	0	0	0	0	0	0	76	185	158	0	0	0	0	0	0	0	341	0	0	163	0	0	0	0	0	0	0	0	0	0	0	130	0	0	7	0	0	0	0	0	0
a3ed4c2d2c4ca377004a9acca7b02681	0	4	0	0	1800	0	0	0	0	0	0	0	51	0	0	16	0	0	5	4	0	0	62	0	0	145	0	27	50	0	0	0	0	0	0	0	0	0	0	0	144	0	0	0	0	0	10	0	0
7002eb4fb621c4886c739d637eff6286	0	0	0	0	0	0	0	0	0	0	0	0	0	0	0	0	0	0	0	0	2233	0	0	0	0	0	0	0	0	0	15	0	0	0	0	0	0	95	0	0	0	0	0	0	0	0	0	0	69
ed72211c4b454ebf4261d8f9e69b95ba	0	0	0	0	0	284	0	559	0	0	0	0	38	0	17	0	144	154	39	0	62	0	79	0	0	0	0	0	0	0	0	0	34	0	43	138	0	0	0	0	0	71	0	0	0	52	52	65	0
54bd44953a6b5a4638c155dd57a151c9	0	0	0	0	0	0	0	0	0	0	0	0	0	0	0	0	61	0	5	0	0	0	0	0	426	0	0	0	0	0	0	0	0	0	0	0	0	0	7	464	0	0	0	58	0	23	0	0	0
28b038f2d54001d6f0f88cbfb88150eb	17	34	24	65	62	32	22	24	17	0	26	40	50	231	57	9	0	187	57	14	0	0	24	22	106	72	30	0	11	3	0	11	35	24	0	0	10	0	0	0	39	0	0	14	23	0	19	89	0
debc33e7811554cfb6fb6cf98c8c1ecd	2	3	16	0	12	0	0	0	5	0	7	0	4	37	14	0	19	161	88	95	10	0	0	0	49	13	0	8	14	5	0	0	20	43	75	10	5	0	0	93	51	30	28	20	0	0	20	0	37
6774ec765e808a0ac6124c3cdec74307	0	20	0	0	0	0	35	0	0	0	34	0	0	0	0	0	0	0	0	278	0	0	0	0	0	0	0	0	0	0	0	0	0	0	0	0	0	0	44	0	0	0	0	0	0	0	0	0	61
c12824d4f207121d5f0b43568dce3db9	306	0	0	0	0	0	0	0	0	0	0	0	168	0	53	74	21	0	0	0	0	0	0	13	0	0	0	0	0	12	161	246	0	0	0	0	0	0	0	0	0	0	0	0	0	190	0	0	0
3882009bf65e91d28dc8d7fe703423f5	0	0	0	0	0	0	0	0	0	0	0	0	0	0	0	0	0	0	0	0	0	0	0	0	0	0	0	0	0	0	0	0	0	0	0	0	0	0	0	0	0	0	0	0	0	0	0	0	1027
83a33742385204c2b3e2c250b6e97050	0	0	0	0	0	0	0	0	0	204	0	0	0	0	0	0	47	0	0	0	0	0	74	0	136	310	0	0	0	69	0	0	0	0	24	0	0	5	52	29	0	0	0	0	0	12	0	29	0
5b4f2f171514a48702c6f93e7b40b95a	0	0	0	0	0	0	0	0	0	0	0	0	0	0	0	0	0	0	0	0	0	0	472	0	0	0	0	0	0	0	0	0	0	0	1811	0	0	0	0	0	0	0	0	0	0	0	0	0	0
7cc0fbbf35e37d752714b0b397bd8664	0	0	0	0	0	0	0	0	0	0	0	0	0	0	0	0	0	0	0	0	0	0	0	0	0	0	0	0	0	0	0	0	0	0	0	0	0	0	0	0	0	0	0	0	0	0	0	0	0
c798b9afbf4041fafc6b6b3656dbcdbb	0	0	0	0	0	0	0	0	0	0	0	0	0	0	0	0	0	0	0	0	1107	0	0	0	0	0	0	0	0	0	0	0	0	0	0	0	0	0	0	0	0	0	0	0	0	0	0	0	0
4c165f000fa5c9ea5746e1b7d7ccd8c9	0	104	0	0	0	0	992	0	0	0	121	0	0	0	0	0	0	0	0	951	0	0	0	0	0	0	0	0	0	0	0	0	0	0	0	0	0	0	0	0	0	0	0	0	0	0	0	0	0
e865856600b583160d178f617aabb854	0	0	0	0	0	0	0	0	0	0	0	0	0	0	0	0	0	207	0	0	0	0	0	0	0	0	0	1349	0	0	0	0	0	0	0	0	0	0	0	0	0	0	0	0	0	0	0	0	0
28f6725fd27d82c88d036b99af9e7351	0	0	70	0	0	0	0	583	29	23	0	106	59	0	127	0	32	52	0	0	0	0	0	11	0	435	0	0	38	0	0	0	0	0	24	19	0	0	0	67	0	0	0	0	0	0	0	10	0
6e28f4ea94dc4f34e6546608ac8d73d3	0	0	0	0	0	147	0	0	241	0	0	0	0	0	0	0	122	0	0	0	0	0	0	0	0	0	0	0	0	0	0	0	0	454	0	0	0	0	0	0	0	160	82	0	0	0	114	0	0
267502b58972900d1b3dc65ece78100e	0	0	0	0	0	0	0	0	0	816	128	0	0	136	0	0	0	0	0	0	0	0	0	0	325	0	0	0	0	0	0	0	0	0	159	0	0	0	0	9	0	48	63	0	0	0	0	21	107
5313e222edc4cf8f5448639278b49ef5	0	0	0	0	2187	0	0	0	0	0	0	0	0	0	0	0	0	0	0	0	0	0	0	0	0	0	0	0	0	0	0	2	0	0	0	0	0	0	0	0	0	0	0	0	0	0	0	0	0
56c5cce4fbe952ce31e659923fa9ccd2	0	0	0	0	0	0	0	0	0	0	0	0	0	0	0	0	0	0	0	0	0	0	0	0	0	0	0	0	0	0	0	0	0	0	0	0	0	0	0	0	0	0	0	0	0	0	0	1274	909
2a25d9a914d0991e7ae76213883a9d2b	118	10	0	67	139	636	0	21	0	21	131	20	12	41	71	8	0	12	11	3	409	28	39	0	0	75	0	0	119	0	0	0	0	17	0	0	0	0	0	0	22	0	0	0	0	0	0	0	0
ab3e1ab981cd5ec1c916588246b00610	0	0	0	0	0	0	0	0	0	36	0	0	392	0	0	0	102	0	0	0	0	0	0	0	16	0	0	72	0	0	44	0	18	21	11	0	0	0	0	54	0	44	0	0	0	68	0	0	0
99a1109d54d255bc16c9113214448c76	0	0	48	0	0	0	0	0	0	27	0	507	13	72	0	46	0	11	0	0	0	0	0	0	0	0	0	129	0	0	0	0	0	0	0	11	16	0	32	0	0	0	0	0	0	0	95	0	0
1aa57dca3ff59c0975042ed712083e11	0	0	0	0	0	0	0	0	0	0	0	0	0	0	0	0	0	0	0	0	0	0	0	0	0	0	0	0	0	0	0	0	0	0	0	0	0	0	0	0	0	0	0	0	0	0	0	0	0
e1b0c930d56e7a930c9840991318e313	0	5	17	11	0	0	0	0	151	6	14	18	0	95	0	0	40	0	0	0	0	0	76	63	9	0	3	57	0	7	7	15	75	0	41	131	0	0	5	52	2	24	0	0	23	18	12	80	0
7e6b96cf0e5a1f27b9f3681c6b5a066f	0	0	0	0	0	0	52	0	0	0	0	0	0	0	0	0	0	0	0	0	0	0	0	276	0	0	0	0	0	0	0	0	0	0	0	0	0	0	0	0	0	0	0	0	0	0	0	0	0
4dfe4b9ae6d9359e3b602b8d8155c7d2	0	0	0	0	0	0	0	0	0	0	659	0	0	0	0	0	0	0	0	0	0	0	0	0	0	22	0	0	0	0	0	0	0	0	0	0	0	0	0	0	0	0	0	0	0	0	0	0	6
00ac22db38ceface1f3b74a530a547fa	0	0	0	0	0	124	0	0	0	0	0	0	0	0	0	0	113	0	0	0	0	0	0	0	0	0	0	0	0	0	0	0	0	203	0	0	0	0	0	0	0	144	181	41	0	0	111	0	0
32fca791f329ca0c55464fb47b200215	0	31	0	0	0	0	42	0	0	0	0	0	0	0	0	0	0	0	0	0	0	0	0	57	0	0	0	0	0	0	0	0	0	0	0	0	0	0	1040	165	0	0	0	0	0	0	0	0	69
146f1105a43a403282aa8e1a2b7ac633	0	0	0	138	0	72	0	0	0	0	0	0	22	0	0	177	69	121	0	0	0	0	0	0	0	0	0	48	39	0	0	0	0	0	46	0	0	0	0	19	0	51	0	0	0	0	80	0	29
2f46b4a6933554d83593432580b67332	0	0	0	0	0	0	0	0	0	0	0	0	0	0	0	0	18	0	0	0	0	0	0	0	520	0	0	0	0	0	0	0	0	0	370	0	0	0	0	205	0	0	0	0	0	25	39	0	0
aa5482d931834d65608f2da6876ee4ee	0	0	0	0	0	0	0	0	0	0	0	0	0	0	0	0	0	0	0	0	0	0	0	0	0	0	0	0	0	0	0	0	0	0	0	0	0	2	0	0	0	0	0	0	0	0	0	0	0
e96d72808e1cd1e836f885fb35c6d099	0	0	221	0	0	0	0	0	0	0	0	0	0	68	0	0	0	0	0	0	0	0	0	0	0	0	0	0	0	0	69	0	0	0	0	0	0	0	0	0	0	0	0	5	0	0	0	0	0
4b60fd04d2b60bc7a01c9b8d311d3698	0	0	0	0	0	0	0	0	0	0	0	0	0	0	0	0	0	0	0	0	0	0	0	0	0	0	0	0	0	0	0	0	0	0	0	0	0	0	0	0	0	0	0	0	0	0	0	0	0
001c58650f47c7e1e452b08a4c21ffb4	0	0	0	0	0	0	0	0	0	0	0	0	0	0	0	0	0	0	0	0	0	0	0	0	0	0	0	0	0	0	0	0	0	0	0	0	0	0	0	0	0	0	0	0	0	0	0	1016	0
42fab45c3b7fb8dd7d4e020e2caee1df	0	0	0	491	0	0	0	0	0	0	0	91	0	0	0	0	168	95	0	0	0	0	0	0	77	0	0	0	0	0	0	0	141	0	206	0	0	0	0	0	0	0	0	0	0	0	0	0	0
725514b47b27fbffb90cf4d76b56ade2	1111	0	0	0	0	0	0	0	0	0	0	0	0	0	0	221	0	19	0	0	0	0	0	0	0	0	0	0	0	0	9	0	0	0	0	0	0	0	0	0	0	0	0	0	0	0	0	0	0
c945805cd5515446c8e5ef37d0589884	0	0	24	0	0	0	0	0	0	0	203	0	0	0	0	22	111	31	0	0	0	0	0	0	24	0	0	81	0	0	18	0	0	58	0	0	0	0	19	87	0	16	0	37	0	50	0	0	81
1358e300fe6385f7317cc48520a05dde	0	42	0	0	0	0	0	0	0	0	0	0	0	0	1703	0	0	0	0	0	0	0	0	0	0	0	0	0	0	0	0	0	0	0	0	0	0	0	0	0	0	0	0	0	0	0	0	0	0
ce713913af0be44e92fc152c00f324d0	0	0	0	0	0	0	0	0	0	0	0	0	0	0	0	0	141	0	0	0	0	0	0	0	0	0	0	0	0	0	0	0	0	0	73	0	0	0	0	0	0	0	0	153	0	0	0	0	0
e68e0dff0d64aef7a886cc1b3c0141ae	0	0	0	0	0	0	0	0	0	0	0	0	0	0	0	12	0	0	0	0	0	0	0	0	0	0	0	0	0	0	0	0	0	0	12	0	0	0	52	0	0	29	0	0	0	151	0	188	16
0b598cdc2034cd9a7429a9be820676eb	12	194	50	10	35	36	65	66	18	13	19	36	21	64	120	17	60	236	26	87	66	11	10	40	45	6	179	75	11	62	15	30	0	8	0	0	0	0	7	0	0	0	0	33	10	39	0	8	0
956d7a27a77e643b7d628dc2e1863ead	199	0	2	0	0	0	0	0	0	0	0	0	0	854	0	0	0	0	0	0	0	0	0	0	30	0	0	0	0	0	62	0	0	0	0	0	0	0	0	0	0	0	0	0	0	0	0	0	0
cd67336e314438509b8dcbcb922ab35d	0	0	0	0	0	0	0	0	0	0	0	0	0	0	0	0	0	0	0	0	0	0	0	0	0	0	0	0	0	0	0	0	0	0	0	0	0	0	0	0	0	0	0	0	0	0	0	0	0
3c4c82d6fee5fc489447e5b4c84bceb5	0	0	0	0	0	0	0	0	0	0	0	0	0	0	0	44	2	0	0	0	0	0	0	0	0	0	0	0	0	0	120	0	0	0	0	0	0	0	401	0	0	0	0	0	0	0	0	0	54
18e69c21b60f4072340f3f966c9f5ca7	0	0	318	0	0	0	0	0	0	0	0	0	114	0	0	0	6	0	28	0	0	0	0	0	102	0	21	0	0	0	0	0	62	0	6	63	0	0	0	29	0	5	26	73	0	51	31	17	18
cd03ef79077c3c226939d9dbcc09c56d	0	0	0	0	0	0	0	0	0	0	0	0	0	0	0	0	0	0	0	0	0	0	0	0	0	0	0	0	0	0	0	0	0	0	0	0	0	0	0	0	0	0	0	325	0	0	0	0	0
78ce80a526c4708b4922435909001482	34	16	0	0	95	0	0	0	0	0	0	51	0	0	0	92	0	0	0	0	0	0	0	0	130	241	33	0	0	241	21	2	0	0	0	0	0	0	38	248	0	14	0	0	0	0	0	64	0
4254f0a459cd4ac583adee47f3082908	0	0	0	0	0	0	0	0	0	0	0	0	0	0	0	0	0	0	0	0	0	0	0	0	0	0	0	0	0	0	0	0	0	0	539	0	0	0	364	0	0	0	0	0	0	222	0	0	753
d8f141d27e9b94ecdde3ff6b54a557b8	0	0	0	0	0	0	0	0	0	0	0	0	0	0	0	0	0	0	0	0	0	0	0	0	0	0	0	0	0	0	0	0	0	0	0	0	0	0	0	0	0	0	234	0	0	0	0	0	0
a5ad6065f4dcf3f8e92c918d8cd7ba6a	0	0	0	0	0	445	0	0	0	0	0	0	0	0	0	0	0	0	0	0	0	0	0	0	0	213	0	0	0	150	0	0	0	9	7	0	0	0	0	0	0	45	0	0	0	31	0	0	0
a82570198169f124a905f6ae1d317a86	0	0	0	0	0	0	0	0	0	0	0	0	0	0	0	0	0	0	0	0	0	0	0	0	0	0	0	0	0	0	0	0	0	0	0	0	0	0	0	220	0	0	0	488	0	0	0	0	0
875f842ab4f7125715eff698fb0ae69c	0	0	0	0	0	0	0	0	0	145	0	0	0	0	0	0	366	0	0	0	0	0	0	0	422	0	0	0	0	0	209	0	0	0	0	0	0	0	0	12	0	0	0	0	0	11	0	0	0
dae03516932f60e556efc81cce53822b	0	0	28	70	0	65	0	0	0	0	37	19	16	0	0	128	63	113	0	0	0	0	0	0	44	0	33	41	41	0	0	0	75	31	53	0	0	0	11	0	0	27	0	24	0	18	87	0	0
82d837b33f8268f7890372cefbd89e88	0	0	0	0	0	0	0	0	0	0	0	0	0	0	0	0	77	0	0	0	0	0	0	0	29	0	0	0	0	0	41	0	0	0	45	0	0	0	273	0	0	11	0	0	0	68	0	0	97
8dbd6d82dab0ae019b6c5c55d1fb3418	0	0	141	0	0	0	0	0	0	0	0	55	0	0	0	0	80	0	0	0	0	0	8	0	65	0	0	17	0	0	89	50	11	0	24	0	0	0	25	20	0	32	19	38	0	55	36	0	79
818cb3687c984a821458ed557ea79554	0	0	1822	0	0	0	0	0	0	0	0	0	0	0	0	0	0	0	0	0	0	0	0	0	0	0	0	0	0	0	0	0	0	0	0	0	0	0	0	0	0	0	0	0	0	0	0	0	0
ace992d74cb0236ed9f7e2a78c1d6bb7	0	0	0	0	0	0	0	0	0	0	0	0	0	0	0	0	0	0	0	0	0	0	0	0	1718	0	0	0	0	0	0	0	0	0	0	0	0	0	0	0	0	0	0	0	0	0	0	0	0
c84058269dd9d2ad22ecd239c7427d7b	0	0	0	0	0	0	0	183	0	0	17	0	30	19	43	10	0	64	0	0	0	22	14	0	0	124	0	25	0	0	0	40	0	0	0	12	0	0	88	0	0	20	0	0	7	0	10	0	0
959c8045a874c23f50a188a7a181970e	0	0	0	0	0	216	0	0	0	0	0	0	51	0	0	0	0	0	0	0	0	0	0	0	0	0	0	0	0	0	0	0	0	0	0	0	0	0	0	0	0	0	676	0	137	0	0	0	0
ecc5ae60aab150f05df638a97d333e60	0	0	0	0	0	0	0	0	0	0	0	0	0	0	0	0	0	0	0	0	0	0	0	0	0	0	0	0	0	0	0	0	0	0	0	0	0	0	0	431	0	0	0	0	0	0	0	0	0
1b500393d7343a2c53c0892db61bb8b0	0	0	0	0	0	0	0	0	0	0	0	0	0	0	0	0	0	0	0	0	0	0	0	0	0	0	0	0	0	0	0	0	0	0	0	0	0	0	0	0	0	0	0	0	0	0	0	0	0
312555586fe415c688e5a9ae0314c988	0	0	0	0	5	5	15	0	0	0	0	0	0	0	0	0	170	0	52	0	0	15	0	0	0	7	0	0	0	0	0	0	0	0	0	0	0	0	0	0	0	0	0	0	0	0	0	0	0
87ea7ec7eb4fd8643cd927c7037a2c12	0	0	0	0	0	565	0	0	0	0	31	0	110	0	12	39	0	43	0	0	0	0	14	49	0	66	0	0	0	138	0	0	0	30	0	0	0	0	0	0	0	48	0	0	0	0	0	0	38
ded8d474f6a8076da2c74833622652df	0	0	0	0	0	0	0	0	0	0	0	0	0	0	0	0	0	0	0	0	0	0	0	0	1690	0	0	0	0	0	0	0	0	0	0	0	0	0	0	0	0	0	0	0	0	0	0	0	0
a3cb2fef2ff7b02a1471ffb51a5d88bf	0	0	0	0	0	0	0	0	0	0	0	0	0	0	3	0	55	0	0	0	0	0	0	0	204	0	0	0	0	38	0	0	0	226	0	0	0	0	3	10	0	14	14	42	0	82	0	79	35
3bb2ef029d2ad94e559568cebe816c30	0	0	0	0	0	0	0	0	0	0	1334	0	0	0	0	0	0	0	0	0	0	0	0	0	0	0	0	0	0	0	0	0	0	0	0	0	0	0	0	0	0	0	0	0	0	0	0	0	0
c6f0ff9a9cc744c23a50d8467fae68e5	0	0	0	0	0	0	0	0	0	0	0	0	1383	0	0	0	0	0	0	0	0	0	0	0	0	0	0	0	0	0	0	0	0	0	0	0	0	0	0	0	0	0	27	0	0	0	0	0	0
7fd63df69ac0dce7e8724478e3ba855f	0	0	0	0	0	0	0	0	0	0	0	0	0	0	0	0	0	0	0	0	1452	0	0	0	0	0	0	0	0	0	0	0	0	0	0	0	0	34	0	0	0	0	0	0	0	0	0	0	118
5bc3bc80afe1b8649b962f720d429f03	0	11	31	0	0	0	0	0	0	0	0	0	0	0	0	26	29	75	0	0	0	0	0	59	14	0	0	0	45	0	0	0	0	0	0	0	0	0	119	30	0	0	0	0	0	0	0	0	14
4a75ff0bae5bda54eea0477cd9facd33	0	42	0	268	78	0	0	0	13	69	0	0	105	70	0	0	0	11	0	24	0	0	44	13	23	0	0	0	0	4	0	0	0	52	7	36	13	0	8	0	0	8	0	15	0	81	9	56	0
da59690bd72ce0418baae52cef425173	85	0	0	1305	0	36	0	5	9	0	67	0	0	0	0	0	0	0	0	0	0	0	0	67	0	0	0	0	0	0	0	0	0	0	0	0	0	0	0	0	0	0	0	0	0	0	0	0	0
564f54617b611d84523166aba11c38b6	0	0	0	0	0	222	0	0	0	0	0	0	0	0	0	0	47	0	0	0	0	0	0	0	0	0	0	40	0	0	0	0	0	141	0	0	0	0	0	0	0	114	94	26	0	0	103	0	0
96bf7315f9dfffe2da98fb0a45c8935e	0	4	0	64	0	0	0	0	0	26	0	66	0	0	0	21	12	0	0	0	0	0	119	17	0	0	0	0	0	0	17	11	0	0	26	0	0	0	36	0	0	0	0	0	0	0	0	0	21
feb0ec5965da3eb0647703ad438b93ff	0	0	0	0	0	0	0	0	0	0	0	0	0	0	0	0	0	0	0	0	0	0	0	0	0	0	0	0	0	0	0	0	0	0	0	0	0	0	1607	0	0	0	0	0	0	0	0	0	0
d477d1568136966893254df7a542cd5d	0	0	0	0	0	0	0	0	0	0	0	0	0	0	0	0	0	0	0	0	0	0	0	0	0	0	0	0	0	0	0	0	0	0	0	0	0	0	0	0	0	0	0	0	0	0	0	0	0
d0ab2c15400fe710288526c9a33083fb	0	8	0	0	0	23	12	76	0	0	32	0	0	23	81	11	0	32	0	28	11	14	0	22	0	23	139	13	0	23	0	0	0	0	166	10	9	23	36	0	4	0	0	0	12	26	0	0	0
95da511555fc5a33da73a1c8903ddde2	0	0	0	0	0	0	0	0	0	0	0	0	0	0	0	0	0	0	0	0	0	0	0	0	0	0	0	0	0	0	0	0	0	0	0	0	0	0	0	0	0	0	0	0	0	0	0	0	0
953a2e8a487acd02cb2a3ec39c13e183	0	0	0	0	0	102	0	0	0	0	94	0	0	0	0	0	32	0	0	0	0	0	0	0	157	0	0	144	0	39	0	42	0	0	0	0	0	0	0	0	0	34	0	85	0	53	0	49	0
d0fec9617bbcf9f14c3fe310c200314c	0	0	0	0	0	0	0	0	0	0	42	56	157	106	0	20	0	0	0	0	64	0	0	0	0	0	0	0	0	0	23	0	0	0	0	0	0	0	73	0	0	0	0	0	0	0	0	0	0
ff42799bd58fd86928cbf32d355ee0d4	0	56	0	0	0	0	0	0	0	0	0	0	0	0	0	0	0	0	0	0	0	0	0	0	0	0	0	65	0	74	0	0	0	0	0	0	0	0	0	0	0	0	0	0	0	0	0	0	0
dcdf408f240f3b4764b3277f0f312842	0	0	0	0	0	0	0	0	0	0	0	0	0	0	0	40	55	0	0	0	0	0	0	0	0	0	0	0	0	0	19	0	65	0	22	0	0	0	0	0	0	0	0	0	0	17	0	0	0
f3062239a534f0605f6dc6ba5681ce42	0	0	0	8	0	43	0	0	0	0	0	0	0	0	0	135	89	12	0	0	0	0	0	43	0	0	0	57	32	0	0	0	59	0	0	0	0	0	20	0	0	20	0	0	0	10	64	0	0
6cc2aeb58f9aa63a4aff476f5bae133d	0	0	0	0	0	0	0	0	0	0	0	0	0	17	0	0	0	0	0	0	0	0	0	144	0	0	0	0	0	0	0	0	0	0	0	0	465	126	0	0	0	63	0	0	0	0	0	273	0
b77b729e458c7e2a08a5cc44fb2860ed	0	0	0	0	0	0	0	0	0	0	0	0	0	0	0	0	0	0	0	0	0	0	1520	0	0	0	0	0	0	0	0	0	0	0	0	0	0	0	0	0	0	0	0	0	0	0	0	0	0
ec42f5a125f042d847ecbc17d8274ef1	0	4	0	16	647	11	0	0	0	23	0	28	10	176	9	8	4	0	39	13	11	91	51	0	32	43	0	16	4	81	0	0	0	15	0	0	0	0	0	9	61	0	0	0	0	0	0	0	0
9baea3fc48b47d021749443493d17cb0	0	0	0	0	0	0	0	0	0	0	0	0	0	0	0	0	369	0	0	0	0	0	0	0	0	0	0	0	614	0	0	0	0	0	0	0	0	0	0	0	0	0	0	0	0	0	0	0	0
35e272efeb96313a770f6c2bf4767958	0	0	0	0	0	0	0	0	0	0	9	13	0	0	30	0	76	0	207	0	0	0	0	0	0	0	0	139	0	0	0	48	124	0	0	0	0	0	0	0	0	0	0	0	287	0	0	0	0
6a717074290a9c5899c1a3df609b2bd0	0	0	0	22	0	92	0	0	0	0	0	41	0	0	0	37	44	0	0	0	0	0	70	0	0	0	104	29	0	0	0	0	0	20	0	67	0	0	0	0	0	24	0	0	0	0	78	42	0
f977f8aa988f4aa5bd8af1afee1c34e1	47	2	99	15	465	5	0	60	5	3	38	25	0	122	0	0	0	0	0	0	69	0	8	0	19	5	0	0	263	8	0	0	0	7	8	0	60	0	0	0	0	0	0	0	0	0	0	0	0
15cd137506735009dc02645d4f814c5c	0	0	698	0	0	0	0	0	0	0	0	96	40	0	0	0	0	0	0	0	85	0	0	0	15	0	0	0	0	0	0	0	0	27	13	17	0	0	0	14	0	25	20	0	77	0	0	0	0
0d148b5cbf5ff881aa9276571b5a7a97	0	0	0	0	0	0	0	0	0	0	0	0	0	0	0	0	0	0	0	0	0	0	0	0	0	0	450	0	0	0	0	0	0	0	0	0	0	0	0	595	0	0	0	0	0	0	0	0	0
94a767978bdec4b640c348379577770b	0	0	25	0	0	0	0	0	0	0	0	11	0	0	0	0	0	0	0	0	0	0	0	0	0	0	0	0	0	0	0	0	0	0	25	0	0	0	0	0	0	0	0	0	0	0	0	0	1253
6f96eedcdda15d446427d5210034134c	0	0	56	0	55	0	0	0	77	0	43	92	20	0	0	77	0	237	0	124	0	0	20	0	0	110	0	0	20	0	0	0	0	0	0	0	0	0	0	0	0	0	0	28	0	0	0	0	0
cca0c64820499ab4a59643df657745ec	0	0	0	0	0	0	0	0	0	0	0	0	0	0	0	0	73	0	0	0	0	0	0	0	0	0	0	0	0	0	0	0	0	0	0	0	0	0	916	0	0	0	0	0	0	0	0	0	0
9688032d1e303d68a9d152d3c6029baf	0	0	0	0	0	0	0	0	0	0	0	0	0	0	0	0	0	0	0	0	0	0	0	0	0	0	0	0	0	0	0	0	0	0	0	0	0	0	0	0	0	0	0	0	0	0	0	0	0
9d23f9400412f7909eed44a3f6a230b1	0	0	0	0	0	4	0	0	0	0	0	0	0	0	0	0	52	0	0	0	0	0	105	0	137	0	0	0	0	0	16	126	0	8	0	0	0	0	73	0	65	0	0	0	0	0	0	0	86
cdd07976a8984507bcca243c80c255ea	0	0	0	0	0	0	32	0	331	0	0	0	0	0	0	0	0	19	0	0	0	0	0	0	0	0	0	0	0	0	0	0	474	0	70	0	0	0	0	0	0	0	0	0	0	0	0	0	0
b2ad15b91add50f689142d06df109642	0	0	0	0	0	0	863	0	0	0	0	0	0	0	0	0	166	0	0	0	0	22	0	0	242	7	0	0	0	0	0	0	0	7	0	0	0	0	0	0	0	0	0	0	0	0	0	0	0
64241fcc8fda2f1765658687b35f21a5	0	0	0	0	0	0	0	0	0	0	0	0	0	0	0	0	0	0	0	0	0	0	0	0	0	0	0	0	0	0	0	0	0	0	0	0	0	0	0	0	0	0	0	0	0	0	0	0	0
d3c7684c33b9c9f4c3f2761dfd46661e	0	0	0	0	0	0	0	0	0	0	47	0	0	0	0	28	0	0	0	0	0	0	0	0	0	0	0	0	233	0	0	0	0	0	0	43	0	0	0	0	0	0	12	9	0	0	0	11	0
adc37a3292d8a172113950af9aac29e0	0	0	0	0	0	0	0	0	0	0	0	0	0	0	1114	0	0	0	0	0	0	0	0	0	0	0	0	0	0	0	0	0	0	0	0	0	0	0	0	0	0	0	0	0	0	0	0	0	0
a528dc11ab85832614a31481d0114f73	0	70	0	0	0	0	0	0	0	0	189	0	0	0	0	0	0	61	0	0	0	0	0	0	44	0	0	0	0	0	0	0	0	0	0	0	83	0	0	90	0	265	0	0	172	0	0	0	0
76b33b978db4f5cb0a882d975c3c09f2	0	0	0	0	0	0	0	0	0	0	0	0	0	0	0	0	0	0	0	0	0	0	0	0	0	38	902	0	0	0	0	0	0	0	0	0	0	0	0	0	0	0	0	0	0	248	0	0	0
1b6a6dc29299be0ad1b1800a60b70ab8	0	140	714	0	36	0	0	18	0	0	0	8	0	26	0	0	17	288	0	0	0	0	0	0	0	0	0	0	0	0	0	0	0	90	0	0	0	0	0	0	0	0	0	0	0	0	0	0	62
b616be0f1399425ac6b7fce0e4366b78	0	0	0	327	0	47	0	0	0	0	0	0	37	0	0	62	32	0	0	0	0	0	0	37	0	0	134	56	0	0	0	0	0	0	29	0	0	0	0	0	0	0	0	0	0	0	0	0	0
763c395405e74e6874ad738b9c8fdd9a	0	0	0	0	0	0	0	0	0	0	0	202	0	0	0	0	0	0	0	0	0	0	0	0	0	0	0	0	0	0	0	0	0	0	0	0	0	0	0	0	0	0	0	0	0	0	0	0	0
30735a43c77c60a9bc0c5b28047cf3c6	0	0	0	0	0	0	0	0	0	0	0	0	0	0	0	0	0	0	0	0	0	0	0	0	0	0	0	0	0	0	0	0	0	0	0	0	0	0	0	0	0	0	0	0	0	0	0	0	0
102f70012668285015371bcd8e77d882	0	0	0	0	52	75	0	0	0	0	0	0	0	0	91	0	0	0	0	0	0	0	0	73	0	0	0	0	0	0	0	0	0	0	0	88	0	0	0	0	0	0	204	0	0	46	0	113	0
15c86bcf50b39d4ac8da4a0bf0f1e841	0	0	0	0	81	0	0	0	0	0	8	0	0	259	0	21	0	0	0	0	0	0	78	0	0	29	0	0	0	0	0	18	96	12	0	0	0	0	0	69	0	10	0	22	0	45	0	0	6
7aa2c2b71be346b1854d547c97ed0d94	0	0	0	0	0	0	0	0	0	0	0	0	0	0	6	0	0	0	0	0	544	0	0	0	0	0	0	0	0	0	0	0	0	0	0	0	0	0	0	0	0	0	0	0	336	0	0	0	0
9bc2c6a0a6efc8111aff4fd7f7777a05	0	0	0	0	0	0	0	0	0	0	0	0	0	0	0	0	0	0	0	0	0	0	0	0	0	0	0	0	0	0	0	0	0	0	0	0	0	0	0	0	0	0	0	0	1126	0	0	0	0
2de97376dc863be59d3b69067f7074a8	0	0	0	0	0	0	0	152	0	0	0	0	0	0	0	0	0	0	0	0	0	0	0	0	0	0	0	0	0	0	0	0	0	0	0	438	66	0	0	0	0	0	0	0	93	0	0	0	0
4a2a1bdcdf24c8925e5977403e7df1cb	0	0	0	0	0	0	0	0	0	0	0	0	0	0	0	0	0	517	0	0	0	0	0	0	0	0	0	0	0	0	0	0	0	0	0	0	0	0	0	59	0	0	0	0	0	0	0	0	0
70f6f1feb572c6356e5fb5dc8b4d4e05	3	0	0	0	0	0	51	514	0	0	0	93	40	0	0	0	0	0	0	0	0	0	0	0	0	0	55	0	0	0	0	0	0	0	0	0	199	0	0	0	0	0	0	0	0	0	0	0	0
91e1570dbb8f65cf79104052ee15f7af	0	0	0	0	0	0	0	0	0	0	0	0	0	38	0	0	107	0	0	0	0	0	0	0	89	0	0	0	0	0	0	0	0	0	38	0	0	0	0	43	0	5	35	0	0	19	0	0	89
5472d4c27c3cac3b9b059bc492e8d80c	0	0	0	0	0	0	0	0	0	0	0	0	0	0	0	0	0	0	0	0	0	10	0	0	0	180	0	211	0	163	0	0	0	0	0	0	0	0	0	0	0	0	0	0	0	0	0	0	0
de23a6bf7b54e7ecb0d1ae787d478744	0	0	0	0	0	0	0	0	0	0	0	0	0	0	0	0	0	0	0	0	0	0	0	0	0	0	0	0	0	0	0	0	65	0	0	0	0	0	0	0	0	0	0	0	0	1243	0	0	0
2cf97ae666bd3a7d09cc4e87fc56dd9e	0	0	0	0	0	0	0	0	0	0	0	0	0	0	0	0	0	0	0	0	0	0	0	0	99	0	0	0	0	0	0	0	0	0	0	0	0	0	235	20	0	0	0	0	0	42	0	0	0
bbfce96d085af3a86451ec0cf9f614f1	0	0	0	0	0	0	0	0	0	0	0	0	0	0	0	0	0	13	0	0	0	0	0	0	0	0	0	0	0	0	0	0	0	0	0	0	0	0	0	0	0	39	0	0	0	0	0	0	0
11c6680d4e4d6ddc74152feb307f6190	307	0	0	0	0	0	0	0	0	0	0	0	0	0	0	0	0	0	0	0	0	0	0	0	0	0	0	0	0	0	590	0	0	0	0	0	0	0	0	0	0	0	0	0	0	0	0	0	0
9590d72b2e0cf8d09c71c01a74c65da2	0	0	0	0	0	0	0	0	0	0	0	0	0	7	0	0	0	0	0	0	0	4	183	0	0	0	0	0	461	0	0	0	0	0	0	0	0	0	17	0	0	0	0	0	0	13	16	0	0
8b146a09679b59ce8dfb776500e4e87f	0	0	0	0	0	0	0	0	476	0	0	0	0	0	0	0	0	0	0	0	0	0	0	0	0	0	0	0	0	0	0	0	0	0	0	0	0	0	0	0	0	0	660	0	0	0	0	0	0
33a095ddbeb6a060e98aaf0fbc885801	0	0	0	0	0	0	0	0	0	0	0	0	0	0	0	0	253	0	0	0	0	0	0	0	280	0	0	0	0	44	0	0	0	12	0	0	0	0	0	33	0	0	0	0	0	115	0	0	0
c6637f181f6073afc4d11859eba0900e	0	0	0	0	0	0	0	0	0	0	0	0	0	0	0	0	0	0	0	0	0	0	0	0	0	0	0	0	0	0	0	0	0	0	0	0	0	0	0	0	0	0	0	0	0	0	0	0	1272
94f831bcc6b4656d679646de12c93c55	0	0	0	0	0	0	0	0	0	0	94	0	700	0	0	221	0	0	0	0	0	0	0	0	0	0	0	0	0	0	0	0	0	0	0	0	0	0	0	0	0	0	0	0	0	0	0	0	0
d34ef14debd5fa7cb242af7e295f70d1	0	0	0	0	0	0	0	0	0	0	0	0	0	0	0	0	0	1263	0	0	0	0	0	0	0	0	0	0	0	0	0	0	0	0	0	0	0	0	0	0	0	0	0	0	0	0	0	0	0
e498ab1aa28968975e96457c4be1a4d0	0	0	0	89	419	0	0	0	0	403	86	9	0	0	0	0	0	0	0	0	0	0	0	0	35	0	6	92	0	0	0	0	0	0	0	0	0	0	0	0	0	0	0	0	0	0	0	0	0
5a84fc5c189246021d10b19b9def55ca	0	10	0	0	0	17	0	0	0	0	0	0	0	0	0	0	0	0	0	0	0	0	0	0	57	0	0	60	0	0	37	0	0	0	0	0	0	0	202	0	0	9	0	6	0	11	0	25	4
3630abc54dd0c5132f64f8bbf5e75cf1	0	0	0	0	0	0	0	0	0	0	50	0	0	0	0	0	0	0	0	496	0	0	0	41	0	0	0	62	0	0	30	64	0	0	0	0	0	0	42	0	0	0	0	0	0	0	0	0	0
e2e69f33d552081fa25489ecbdb2778b	0	0	0	0	0	0	0	0	0	0	0	0	0	0	0	0	0	0	0	0	0	0	0	0	0	0	0	0	707	0	0	0	0	0	0	0	0	0	0	0	0	0	0	0	0	0	0	0	0
cbddc57e5b0bb14bb375af9d2adddf90	0	0	0	0	0	0	0	0	0	0	0	0	0	0	0	0	86	0	0	0	0	0	0	0	26	0	0	33	0	0	0	0	0	0	0	0	0	0	0	22	0	0	0	0	0	0	0	0	0
eb529134cfb8434625ecc736d2c87aa4	2	0	0	0	0	0	0	0	0	0	0	0	0	0	0	0	0	0	0	0	0	0	0	0	0	0	0	0	0	0	0	0	5	2	58	29	10	6	2	0	6	10	0	6	4	18	3	14	13
74b7224ec21a33bcd972e8c2aef79049	0	0	0	0	0	0	0	0	0	11	0	0	45	22	0	14	69	0	0	0	0	0	50	0	45	0	0	0	0	67	0	0	0	41	31	0	0	0	28	57	0	8	0	0	0	22	0	25	20
07855f80e620e49e6bb7513c57995d77	0	0	0	0	0	0	0	0	0	0	0	0	0	0	0	0	0	0	0	0	0	0	1239	0	0	0	0	0	0	0	0	0	0	0	0	0	0	0	0	0	0	0	0	0	0	0	0	0	0
a58064ffc8d8808a6954516804996201	0	0	0	0	0	0	0	0	0	0	0	0	0	0	0	0	1236	0	0	0	0	0	0	0	0	0	0	0	0	0	0	0	0	0	0	0	0	0	0	0	0	0	0	0	0	0	0	0	0
52a95b09f3dbf479efb31d2d7829c3cf	0	0	0	0	0	0	0	0	0	0	0	0	0	0	0	0	0	0	0	0	0	0	0	0	0	0	0	0	0	0	0	0	0	0	0	0	0	0	0	0	0	0	0	0	0	0	289	0	0
b765c7f951f76e58c60b3a693850726a	5	0	1227	0	0	0	0	0	0	0	0	0	0	0	0	0	0	0	0	0	0	0	0	0	0	0	0	0	0	0	0	0	0	0	0	0	0	0	0	0	0	0	0	0	0	0	0	0	0
a65e86c68a8808b4f03a052be6154bcc	0	0	0	0	0	0	0	0	0	0	0	0	0	0	0	0	0	0	1166	0	0	7	0	0	0	0	0	0	0	0	0	0	0	0	0	0	0	0	0	0	0	0	0	0	0	43	0	0	0
0ed60634be816efd2faaef6c6eef0707	0	0	0	0	0	136	0	0	0	0	0	0	63	0	0	0	0	0	0	94	0	0	0	0	0	71	20	0	0	0	0	0	0	0	0	0	0	0	84	0	65	54	0	35	0	27	45	0	0
5e5c76341b477b99cebb375eac369301	0	0	0	0	0	0	0	0	0	0	0	0	0	0	0	0	0	0	0	0	0	0	0	0	536	0	0	0	0	0	0	0	0	0	0	0	0	0	0	33	0	0	0	0	0	0	0	0	0
2f17b0e66efcc09b5ea66e3b6a37612e	0	0	0	0	20	0	0	0	0	0	0	0	0	0	0	19	43	0	0	0	0	0	21	0	0	25	0	0	0	0	16	0	38	0	26	21	0	0	53	0	0	0	0	39	0	38	0	42	22
ed34346b6641c391686faf483a841b17	298	0	0	0	0	0	0	0	0	0	0	0	236	0	0	0	0	0	0	0	0	0	113	32	0	0	17	43	0	0	16	0	0	0	0	0	0	0	0	0	0	0	13	0	43	19	0	0	0
f6f8f51700aa9e9c55a12286db98df7b	0	0	0	0	0	0	0	0	0	0	0	0	0	0	0	0	0	0	0	0	0	0	0	0	0	0	0	0	0	0	0	0	0	0	0	0	0	0	0	0	0	683	0	0	0	0	0	0	105
127f89d9b535acc706914a8bf4cba433	0	0	0	0	0	0	0	0	0	0	0	0	0	0	0	0	0	0	0	0	0	0	0	0	0	0	0	0	0	0	0	0	0	0	0	0	0	0	0	0	0	0	0	0	0	0	0	0	0
3f27ea7ee2b8ebf6a3e1922ee56dd214	0	0	0	0	0	0	0	0	0	0	0	0	0	0	0	0	0	0	0	0	0	0	0	0	146	0	0	307	0	0	0	0	0	53	0	0	0	0	6	0	0	0	0	0	0	0	0	0	0
c69a0f0e6f04225a220fdeac699dc651	0	0	0	0	0	0	1177	0	0	0	0	0	0	0	0	0	0	0	0	0	0	0	0	0	0	0	0	0	0	0	0	0	0	0	0	0	0	0	0	0	0	0	0	0	0	0	0	0	0
895ec5e8b9c5558d7b511398503de9ad	0	0	0	0	0	0	0	0	0	0	0	0	0	0	0	0	0	0	0	0	0	0	0	0	0	0	0	0	0	0	0	1155	0	0	0	0	0	0	0	0	0	0	0	0	0	0	0	0	0
b42b17fa023b5e5b50f0285b5286bf70	111	0	0	0	85	0	0	0	0	0	0	255	0	0	0	69	0	0	0	0	0	0	0	0	0	0	0	0	0	225	0	0	0	0	0	0	74	0	0	0	0	0	0	0	0	0	0	0	0
2cfb23fed0c13d9238300a4eafa1ef92	0	0	0	0	0	0	0	0	0	0	0	0	0	0	0	0	0	0	0	0	0	0	0	0	0	0	0	0	0	0	0	0	0	0	250	86	0	0	0	0	0	0	0	816	0	0	0	0	0
69bfeea4f30b074791b47b62d0886f4c	0	0	0	0	0	0	0	0	0	0	0	0	0	0	0	0	0	314	2	0	410	0	0	0	0	0	0	0	0	0	0	0	70	0	30	0	0	0	0	0	0	0	0	0	0	0	0	0	0
aadb1d8c4db958ecab1b28acece18243	0	0	0	0	0	0	0	0	0	312	0	0	0	0	0	0	0	0	0	0	0	0	0	0	0	0	0	0	0	0	0	0	0	0	0	0	0	0	0	0	0	643	0	0	193	0	0	0	0
522c4de72d46e2f1eb7b21f878364059	0	0	0	0	0	114	0	0	0	0	0	0	0	0	0	0	75	0	0	0	0	0	0	95	0	0	50	0	0	0	0	0	0	0	0	0	0	0	0	0	0	0	0	0	0	0	134	0	0
b055d667e1ad72dbfec4ceecc6a42a6b	0	0	0	0	228	0	0	0	4	0	0	0	4	66	0	0	7	0	6	0	0	0	6	0	14	0	0	0	0	5	7	9	27	8	11	58	0	0	18	10	11	47	5	0	8	3	0	0	0
ba1ec526efddeab43475680ebe4ff658	0	0	0	0	0	0	161	580	0	0	0	0	0	0	0	0	0	64	0	0	0	0	0	0	0	0	0	0	0	0	0	0	0	0	0	0	0	0	0	47	0	0	0	0	0	0	0	0	5
c01f395dc36a1e915950857a82d66e0c	0	0	0	0	0	0	0	0	0	0	0	0	0	0	0	0	0	0	0	0	0	0	0	0	0	861	0	0	0	0	0	0	0	0	0	0	0	0	0	0	0	0	0	0	0	0	0	0	0
2b99b27dc0dc0f238f91ee21606386be	0	0	0	0	0	0	0	0	0	0	0	0	0	0	0	0	19	0	0	20	0	0	0	0	26	0	0	0	0	0	27	50	18	35	0	0	0	0	58	0	14	26	14	57	0	20	18	0	62
d24b827cc01623949b2c65412fc65cd0	0	0	33	39	0	71	0	0	0	76	0	60	44	0	0	52	0	0	0	0	0	0	0	0	0	149	0	48	42	0	0	30	0	0	0	0	0	0	0	0	0	0	0	0	0	0	0	0	0
1d055807fe17091f4ef4cc5e600b836b	0	0	0	0	0	0	0	0	0	0	0	0	0	0	0	0	0	0	0	0	0	0	0	0	0	0	0	0	0	0	0	0	0	0	0	0	0	0	0	0	0	0	0	0	7	0	0	0	41
99ee150c63c3c2dab20343d2be10f46c	0	0	0	0	0	0	0	0	0	0	0	74	0	0	0	0	0	0	0	0	0	0	0	0	0	0	0	0	0	0	0	0	0	0	0	0	0	0	90	206	0	0	164	0	0	0	0	0	0
8c59d1d55224f1aea07fb0bd3f606547	0	0	0	0	0	73	0	0	0	0	0	0	0	0	0	112	33	66	0	0	0	0	0	0	57	0	0	25	103	0	0	0	0	0	25	0	0	0	0	0	0	34	0	0	0	0	74	0	0
1650e6780169a5aac0d80b5d451d6bb4	0	45	0	0	0	0	0	0	0	0	0	0	0	0	0	0	0	0	0	0	0	0	0	0	0	0	86	0	0	0	0	0	163	0	0	0	0	0	0	0	0	0	0	0	0	0	205	0	0
27478bc6cd60129f694ace84805b8a16	2	0	0	0	0	0	0	0	0	0	104	0	0	0	0	0	10	0	0	0	0	4	0	0	0	0	55	0	0	0	43	0	0	0	25	0	0	0	152	39	0	0	25	0	0	0	0	0	13
f66d012d4216630acd5a2a82257b3534	0	0	0	0	0	0	0	0	0	63	77	22	0	10	0	15	12	0	0	26	0	0	67	0	0	0	0	37	0	9	13	0	45	0	0	0	0	0	0	11	35	6	0	32	0	0	32	58	63
3564b8a781893f2846846a003beada88	0	0	0	0	0	0	0	0	0	58	80	50	25	0	0	0	11	45	9	30	0	0	64	0	0	0	0	31	0	0	13	34	35	0	43	0	0	0	0	0	0	0	0	101	0	0	54	0	39
e2f5b0d9aec1259484872339ef158b3a	0	0	0	0	0	0	0	0	0	0	0	0	0	0	0	0	0	0	0	0	0	0	0	0	0	0	0	0	0	0	0	1081	0	0	0	0	0	0	0	0	0	0	0	0	0	0	0	0	0
223031b1388d903b66129999d146b935	0	0	0	0	0	0	0	0	0	0	0	0	0	0	0	0	0	0	0	0	0	0	0	0	0	0	0	0	0	0	0	0	0	0	0	0	0	0	0	0	0	0	0	0	693	0	0	0	0
67ddd4ffc153ffa330188d2097da93a2	0	0	0	0	0	46	0	0	0	0	0	20	21	264	0	0	0	0	0	0	0	0	0	0	68	0	0	10	0	0	40	134	0	0	155	0	0	0	12	31	69	0	0	0	0	0	58	0	0
62259db9409845b1c8534b873f47f0b4	0	0	0	0	1072	0	0	0	0	0	0	0	0	0	0	0	0	0	0	0	0	0	0	0	0	0	0	0	0	0	0	0	0	0	0	0	0	0	0	0	0	0	0	0	0	0	0	0	0
b341c252eb0d6d7932c22f05ad08c55c	0	0	0	0	0	0	130	0	0	0	0	0	0	0	0	0	0	0	0	0	0	21	0	0	0	0	0	0	0	0	0	0	0	0	0	0	0	0	0	0	0	0	0	0	0	0	0	0	0
217b5c541c0a6c722b98ac622823ca2c	0	0	0	0	0	0	0	0	0	0	0	0	0	0	0	0	0	0	0	0	0	0	0	0	0	0	0	0	0	0	0	0	0	0	0	0	0	0	0	0	0	0	0	0	0	0	0	0	0
683ef1e482f900678265f3b9807727fe	189	0	31	0	0	0	0	0	0	0	0	0	67	0	0	138	0	0	0	0	0	0	0	0	0	0	0	0	0	0	172	0	0	0	0	0	0	0	0	0	0	0	0	0	0	0	0	0	0
cd8f86e73b7dfc1dcc17d4dba3408c4a	0	43	0	179	0	178	0	0	0	184	0	0	0	0	0	0	0	0	0	0	0	0	0	0	63	188	0	0	0	0	0	0	0	0	0	0	0	0	0	0	0	0	0	0	0	0	0	0	0
e581f8d0586ca54bab12643c93c3542b	0	0	0	0	0	0	0	0	408	123	0	0	0	0	0	0	0	0	0	0	0	0	0	0	0	0	0	246	0	0	0	0	0	0	0	0	0	0	0	0	0	0	0	0	0	0	0	0	0
165b2d9987cccad0df01ac0dd42386a1	0	0	0	0	0	0	0	0	0	0	0	0	0	0	0	0	0	0	0	0	0	0	0	0	0	0	0	0	0	0	0	0	0	0	0	0	0	0	0	0	0	0	0	0	0	0	0	0	0
25043f0fcbddd0afbb26b13243d864cd	0	0	173	0	0	0	0	839	0	0	0	0	0	0	0	0	0	0	0	0	0	0	0	0	0	0	39	0	0	0	0	0	0	0	0	0	0	0	0	0	0	0	0	0	0	0	0	0	0
14cfc0424951f139b50f5f9cd8992e04	0	0	0	0	0	95	0	0	0	0	0	0	0	0	0	0	40	0	0	0	0	0	0	0	0	0	0	41	0	0	0	0	0	112	0	0	0	0	0	0	0	121	0	27	0	0	64	0	0
fcd816eaa5493dfad47cc58004ce4c26	0	0	0	0	648	0	0	0	0	0	0	0	0	0	0	0	0	0	0	13	0	0	0	3	6	0	0	94	0	9	0	0	0	5	0	0	0	0	27	0	0	0	0	0	0	0	10	0	0
d113401610f68c18cc39fc0f0c740735	0	1043	0	0	0	0	0	0	0	0	0	0	0	0	0	0	0	0	0	0	0	0	0	0	0	0	0	0	0	0	0	0	0	0	0	0	0	0	0	0	0	0	0	0	0	0	0	0	0
aa8d20f08616b380e3d4bb820afc8d30	0	45	0	0	0	0	0	0	0	0	0	0	65	0	0	0	0	0	0	0	0	0	0	0	0	0	0	0	0	0	0	0	0	0	0	0	0	0	0	0	0	0	0	0	0	251	0	0	0
c7f3d9cde6ef5cd26e63ae82a951aeb3	0	0	0	0	0	0	0	0	0	0	0	0	0	86	0	0	0	0	0	0	0	0	0	0	42	0	0	6	0	4	54	0	0	0	0	0	0	0	46	0	0	0	0	0	0	22	0	0	0
cef4e1bbfb35b9e153766d3d952ba828	0	0	0	0	0	0	0	0	0	0	0	0	0	0	0	0	0	0	0	0	0	0	0	0	0	0	0	0	0	0	0	0	0	0	0	0	0	0	0	26	0	0	62	0	0	0	0	0	0
de0cd3d89992326928db2c02864f776c	0	0	0	0	0	188	0	97	0	0	0	51	0	0	0	0	0	0	0	101	0	0	0	0	0	52	49	63	0	4	63	0	0	0	0	0	0	0	0	0	0	10	0	0	0	0	50	0	0
0eb024eb1700b14ffb9a42caef59fa6d	0	0	0	0	0	0	0	52	0	0	0	0	0	7	64	0	10	14	131	0	0	0	0	0	0	21	0	0	4	21	0	5	0	0	64	0	0	0	187	75	0	0	0	0	0	0	0	0	0
534ae050bbeaa9fd8e645050ba1bc2a4	0	0	0	0	0	0	0	0	0	0	0	0	0	0	0	0	0	0	0	0	321	44	0	0	0	0	0	0	0	0	0	0	0	0	0	0	0	0	2	0	0	0	0	0	0	0	0	0	0
89b85533b3357b1e1985b2f553c0f7ef	0	0	0	0	0	0	0	0	105	93	0	0	0	0	0	0	146	0	0	33	0	0	74	0	0	85	0	0	22	0	0	68	0	0	0	0	0	0	29	61	0	0	0	0	0	0	0	0	25
a3d4448130f09ab52a7eb8906e442151	0	0	0	0	0	0	0	0	0	0	0	0	0	0	0	0	0	14	0	0	0	0	0	0	0	0	0	0	0	640	0	0	0	0	0	0	0	0	0	0	115	0	0	0	0	0	0	0	0
a7c292cc5d8b5602674aa078b5fb9c3e	0	0	0	0	0	0	21	0	0	0	0	68	0	0	0	54	0	0	23	0	0	0	0	0	0	0	0	0	0	0	0	0	0	96	69	0	0	0	0	0	0	0	73	0	0	0	0	33	0
20a21d583d159e44d6aad754f2d71f8c	0	0	0	0	0	0	1016	0	0	0	0	0	0	0	0	0	0	0	0	0	0	0	0	0	0	0	0	0	0	0	0	0	0	0	0	0	0	0	0	0	0	0	0	0	0	0	0	0	0
e9123cba39e9ceac41a208b7ceb75e70	0	0	0	0	0	0	0	0	0	0	0	0	67	0	0	0	0	0	0	0	0	0	538	0	0	0	55	0	0	0	0	0	0	172	0	52	9	0	0	0	0	0	0	0	0	0	43	0	0
80ba24b4bf79da0f9844587e2688f9ad	0	0	0	0	140	0	0	0	0	92	0	0	0	0	0	74	0	0	0	0	0	0	0	0	0	0	0	0	0	0	0	0	0	0	0	0	0	0	0	0	0	112	0	177	7	0	0	0	0
dd59ed4328f6a51da2019387b881acbd	5	0	0	0	0	0	27	0	0	0	112	0	5	5	161	0	0	0	55	0	0	27	0	18	0	0	0	0	0	46	0	0	0	0	64	0	0	0	82	14	0	0	0	0	125	0	0	0	0
bc6f29202a8d5977fe8d8612465855a0	0	0	0	0	0	0	0	0	0	0	0	0	0	0	0	0	0	0	0	0	0	0	0	0	0	0	0	0	0	0	0	0	0	0	0	0	0	0	0	379	0	0	0	0	0	0	0	0	561
c09d90b3adac073de94c6fadb49937b0	0	0	0	0	0	73	0	0	0	0	0	40	0	0	0	37	31	0	0	0	0	0	0	0	0	0	0	0	26	0	0	0	39	18	20	0	0	0	0	0	0	32	0	0	0	0	133	0	0
eb5617c738e7cd71896cd1eb843beb79	0	0	0	0	134	0	0	0	0	0	99	0	47	0	0	0	0	0	0	0	0	0	0	0	40	0	0	0	0	53	0	0	0	0	0	0	0	0	0	0	0	0	0	0	0	0	0	170	0
0a183faabc8f2d57d703252ab159d5fc	0	0	0	0	0	0	0	0	0	0	0	0	0	0	0	0	0	0	0	0	0	0	0	0	0	0	0	0	0	0	0	0	0	0	0	0	0	0	0	0	0	0	0	0	0	0	0	0	0
13bb5f3bcfd79b5a0ce2163ef4362197	0	0	0	0	0	0	0	0	0	0	0	0	0	84	0	0	0	0	0	0	0	0	0	0	707	0	0	0	0	0	0	0	0	0	0	33	0	0	0	0	47	0	0	0	0	0	0	0	107
5be18f4600251bcc89be1077f4dfb0f6	0	0	0	0	0	0	0	0	0	0	0	0	0	0	0	0	0	0	0	0	0	0	0	0	0	0	0	0	0	0	0	0	0	0	0	0	0	0	0	0	0	0	0	0	0	0	0	0	0
7b5e3c18db908d6f603d38bca7ab4e6a	0	0	0	0	0	0	0	0	0	0	0	0	0	0	0	0	165	0	0	0	0	0	0	0	12	0	0	0	0	0	16	0	0	0	0	0	0	0	0	157	0	0	0	0	0	50	0	0	0
43d23e9e96502c6bede22a323ebe0c19	0	0	0	0	0	0	0	0	0	0	0	0	0	0	0	0	447	0	0	0	0	0	0	0	0	0	0	0	0	0	0	0	0	0	0	0	0	0	0	0	0	0	0	0	0	0	0	0	0
7f8cab0ee83c3fe5e45679b389fcaf8d	0	10	8	0	27	129	0	300	0	0	0	0	0	10	0	0	0	6	0	0	59	0	0	0	0	177	0	0	0	0	0	0	0	11	0	0	16	0	0	0	0	0	0	0	0	0	0	0	0
937cfdb1180c349c42429b299d99deca	0	0	0	0	0	0	655	0	0	0	0	0	0	0	0	0	299	0	0	0	0	0	0	0	0	0	0	0	0	0	0	0	0	0	0	0	0	0	0	0	0	0	0	0	0	0	0	0	0
ad7e94bfa35722a6f87f1512cdd779f4	0	0	0	0	0	0	0	0	0	0	0	0	0	0	0	0	0	0	0	0	0	0	0	0	0	0	4	0	0	0	172	59	9	0	0	0	0	0	4	0	0	231	0	176	0	0	0	0	0
b17f7cd034cfbda7b449eb5ef2c8e100	0	0	0	0	0	0	0	0	0	0	0	0	0	0	0	0	0	0	0	0	0	0	0	0	0	0	0	0	0	0	0	0	0	0	0	0	0	0	940	0	0	0	0	0	0	0	0	0	0
e43237dc4250d1e973d8e0b4d40093c2	0	0	0	0	0	0	0	0	0	0	0	0	0	0	0	0	0	0	0	0	0	0	0	0	0	0	0	0	0	0	0	0	0	0	0	0	0	0	0	0	0	0	0	0	0	0	0	0	934
b0b0d14b456f883a7fa228597546734f	0	0	0	0	0	0	0	0	0	0	0	0	0	0	0	0	24	0	0	0	0	0	0	0	13	0	0	11	0	0	0	0	0	0	27	0	0	0	119	42	0	0	0	0	0	39	0	0	87
3c32da919e984f9a6a428b8e8d2e8377	0	22	0	0	0	0	0	33	0	0	0	0	0	0	0	30	0	0	0	0	0	0	0	0	0	0	0	0	0	0	0	0	0	0	0	0	0	0	0	0	0	0	0	0	0	0	0	0	0
a6db82083a7c3a85562fa45cf050a469	0	0	0	0	0	0	0	0	0	0	0	0	0	0	0	0	0	0	0	0	0	0	0	0	0	0	0	0	0	0	0	0	0	0	0	0	0	0	0	0	0	0	0	0	0	0	0	0	0
7eb8b9508040731784cfd1e6bd4ae0d7	0	0	0	0	0	128	0	0	0	0	0	0	0	0	0	0	48	0	0	0	0	0	0	0	0	0	0	68	0	0	0	0	0	88	0	0	0	0	0	0	0	94	49	0	0	0	63	0	0
ed3a5d11cf7034be564e9d0b57371931	6	0	0	0	0	0	0	0	0	0	0	6	0	0	11	0	0	7	0	0	18	0	0	0	0	0	0	0	0	0	4	0	0	0	0	0	0	0	0	0	0	0	0	0	0	0	0	0	0
ffa28c0c4f9f3720b646af2871b729a4	55	0	245	0	0	153	26	343	0	0	0	0	0	0	0	0	0	0	0	0	45	0	0	0	0	0	0	0	22	0	0	0	0	0	0	0	0	0	0	0	0	0	0	0	0	0	0	0	0
6ec6a0fa048b45b17609fe155f716f54	0	0	0	0	0	0	0	0	0	0	0	0	0	0	0	0	0	0	0	0	0	0	0	0	0	0	0	0	0	0	0	0	0	0	0	0	0	0	0	0	0	0	0	0	0	0	0	0	0
32e806081de23d89ec2dbc3cc1b35a9e	0	0	0	0	0	0	0	0	0	0	0	0	0	0	0	0	0	0	0	0	0	0	0	0	0	0	0	0	0	0	0	0	0	0	0	0	0	0	322	0	0	0	0	0	0	0	0	0	0
fe75f7d5e55982f6cc7ca84b872d967b	0	0	0	0	0	0	0	0	0	0	0	0	0	0	0	0	0	0	0	0	0	0	0	0	0	0	0	0	0	0	0	0	0	0	0	0	0	0	0	0	0	0	628	0	0	0	0	0	0
b6f11365c0edbd649be3a23a4a2f166a	0	0	0	0	0	0	0	0	0	0	0	0	0	0	0	0	0	0	0	0	0	0	0	0	0	0	0	0	0	0	0	0	0	0	0	0	0	0	0	0	0	0	0	0	0	0	0	0	0
387045a3aff876f1dec2e13c783e99a7	0	0	0	73	0	42	0	0	0	0	0	0	0	0	0	88	36	58	0	0	0	0	0	0	0	0	0	33	0	0	0	0	0	0	30	0	0	0	0	0	0	33	0	0	0	0	61	0	0
57ffcda523f20870604cf1e70a5bb1a7	0	0	0	0	0	0	0	0	0	0	0	0	0	0	0	0	0	0	0	0	0	0	0	0	0	0	793	0	0	0	0	0	0	0	0	0	0	0	0	0	0	0	0	0	0	0	0	0	0
76bf6af4944a5e5a5bf09f19452e8e23	0	0	0	0	0	0	0	0	0	0	0	0	0	0	0	0	0	0	0	0	0	0	0	0	0	0	0	0	0	0	0	0	0	0	0	0	0	0	0	0	0	0	0	0	0	0	0	0	0
0951eef0e64b9aa113391500c49c334b	0	0	888	0	0	0	0	0	0	0	0	0	0	0	0	0	0	0	0	0	0	0	0	0	0	0	0	0	0	0	0	0	0	0	0	0	0	0	0	0	0	0	0	0	0	0	0	0	0
729c5a71486918ac18ef898029b4e222	0	0	0	0	0	33	0	0	0	28	0	0	0	0	0	38	0	0	0	0	0	0	0	0	0	0	0	27	34	0	0	0	35	0	0	0	0	0	26	0	0	0	0	0	0	0	9	0	0
0adaa111d106bde193ee29ca988263da	0	0	0	0	0	0	0	0	0	0	0	0	0	0	0	0	0	0	0	0	0	0	0	0	0	0	0	0	0	0	0	0	0	0	0	0	0	0	885	0	0	0	0	0	0	0	0	0	0
b39434e55718718f50affcf30b701901	0	0	0	0	0	0	0	0	0	0	0	0	0	0	0	0	0	0	0	0	0	0	0	0	0	0	0	0	0	0	0	0	0	0	0	0	0	0	0	0	0	0	0	0	0	0	0	0	0
aa428a24fa4b233cecc77aa845e7f98c	0	0	0	0	0	0	0	0	0	0	0	0	0	882	0	0	0	0	0	0	0	0	0	0	0	0	0	0	0	0	0	0	0	0	0	0	0	0	0	0	0	0	0	0	0	0	0	0	0
711f5bf702c59f23b732bfddcbf7190e	0	0	0	0	0	0	0	0	0	0	0	0	0	0	0	0	27	0	0	0	0	0	0	0	5	0	0	4	0	0	0	0	0	0	0	0	0	0	46	0	0	0	0	0	0	0	0	0	6
0c7dba8057b7478e64e3fcc2496b1266	0	0	0	0	0	0	0	0	0	0	0	0	0	0	0	0	0	0	0	0	0	0	0	0	0	199	0	0	0	0	0	0	0	0	0	0	0	0	0	0	0	0	0	0	11	0	0	0	0
0e436f6e73b423288023bd886d96b2c3	0	0	0	0	0	0	0	0	0	0	0	0	0	0	0	0	0	0	0	0	0	0	48	0	0	22	0	0	0	0	0	0	0	0	0	0	0	0	103	0	0	0	0	0	0	0	0	0	0
52210b71f65ebf167cef259371305187	0	0	0	0	0	0	0	0	0	0	0	0	0	0	0	0	0	0	0	0	0	0	0	0	0	0	0	0	0	0	0	0	24	0	0	0	0	0	0	0	0	0	0	0	0	0	0	0	0
c97203c355062f13be643bfc989d3853	0	0	0	0	0	0	0	0	0	0	0	0	0	0	0	0	0	0	0	0	0	0	0	0	121	0	0	0	0	0	0	0	0	0	0	0	0	0	0	0	0	0	0	0	0	76	0	0	0
fd88fc091688973c50015642a25f36f5	0	0	0	0	0	0	0	0	0	0	0	0	0	0	0	0	0	0	0	0	0	0	0	0	458	0	0	0	0	0	0	0	0	0	0	0	0	0	0	0	0	0	7	0	0	0	0	0	0
70c7267b4242e6c6ee5fec518f5864fd	0	0	0	0	0	10	0	0	0	0	0	0	0	0	0	0	0	0	0	0	0	0	0	0	31	691	0	0	0	0	0	0	0	0	0	0	0	0	0	0	0	0	0	0	0	0	0	0	0
b73b201f1b4e105116e245d1aa1d5b2d	0	0	0	22	0	0	0	0	0	108	38	0	0	0	0	0	0	0	67	386	0	0	0	18	0	0	0	0	0	0	0	0	0	0	0	0	0	0	0	0	0	0	0	15	0	0	0	0	0
0d12878a3e00449298328dee2d70e1f5	0	0	0	0	0	0	0	28	0	0	0	0	0	0	0	0	0	0	0	0	0	0	0	0	0	0	0	0	0	0	0	0	0	2	0	0	0	0	0	0	0	0	0	0	0	0	0	0	0
dfb4c89bf25a76451ff5c542ec17c2fb	0	0	0	0	0	0	0	0	0	0	0	0	0	0	0	0	0	0	0	0	0	0	0	0	0	0	0	91	0	0	0	0	88	0	0	0	0	0	68	0	0	0	0	0	0	0	0	0	0
7e3dccf310a16da9989a187f9af4cf28	0	0	0	0	0	27	0	0	0	0	0	0	32	0	228	0	0	0	0	0	0	0	0	0	0	0	71	0	281	0	0	0	0	0	0	0	0	0	5	0	0	0	0	0	32	0	0	0	0
1b225a76ef14a0bffcf9f773d02e2d1c	0	0	0	0	0	0	0	0	0	0	281	0	0	0	0	0	0	0	0	0	0	0	0	0	0	0	0	0	0	0	0	0	0	0	0	0	0	0	0	0	0	0	0	0	0	0	0	0	113
aa8eb7b141a5cd0230816927ac804218	0	0	0	0	0	0	0	0	0	0	0	0	0	0	0	0	0	0	0	0	0	0	0	0	0	0	0	0	0	0	0	0	0	0	0	0	0	0	0	0	0	0	0	0	0	0	0	0	0
4e7a968dff82060ab09dd3498de6fe56	0	0	0	0	0	0	0	0	0	0	0	0	0	0	0	0	0	0	0	0	0	0	0	0	0	0	0	0	0	0	0	841	0	0	0	0	0	0	0	0	0	0	0	0	0	0	0	0	0
87bd028892d6d9658e35f3ac6adb25a6	0	0	0	0	0	0	0	0	0	0	0	0	0	0	0	0	0	0	0	0	0	0	0	0	0	0	0	0	0	0	0	0	0	0	0	0	0	0	0	0	0	0	0	0	0	0	0	0	0
29db999a4f99a4765b8946ec7415b9ec	0	0	0	0	0	87	0	0	0	0	0	22	15	0	0	55	24	21	0	0	0	0	0	29	0	0	58	0	0	0	0	0	0	0	0	22	0	0	0	0	0	10	0	0	0	0	31	0	0
5fc442f8a743496b9b48303d80aa6f34	0	0	0	0	0	0	0	0	0	0	0	0	0	0	0	0	646	0	0	0	0	0	0	0	0	0	0	0	0	0	0	0	0	0	0	0	0	0	0	0	0	0	0	0	0	0	0	0	0
4c7d66188d01347c62d17c9d0dcf9aa1	0	0	0	0	0	0	0	0	0	0	0	0	0	0	0	0	0	0	0	0	0	0	0	0	0	0	0	0	0	0	0	0	0	0	0	0	0	0	0	0	0	0	0	0	0	0	0	0	0
e4f465d0fb7f6966c325d82f056bf38c	0	0	0	0	0	0	0	0	0	0	0	0	135	0	0	0	0	0	0	0	0	0	0	0	0	0	0	0	0	0	0	0	12	0	59	0	0	0	0	71	0	17	0	0	0	0	0	0	0
0d4fc57ae981a10cc6ee75a90a49b4a8	0	0	0	0	0	34	0	0	0	0	0	0	0	0	0	101	56	0	0	0	0	0	0	20	0	0	0	35	21	0	0	0	0	0	0	0	0	0	0	0	0	15	0	0	0	0	0	0	0
c4e162461d147449e6ea080e2edaf9c4	0	0	0	0	0	130	0	0	0	0	0	0	0	0	0	0	60	0	0	0	0	0	0	0	0	0	0	0	0	0	0	0	0	104	0	0	0	0	0	0	0	66	54	0	0	0	41	0	0
12b3255df22815e6dd5866bb704af5b2	0	0	0	87	223	0	0	0	0	9	27	78	69	101	0	0	79	0	0	12	0	0	17	0	3	0	0	19	0	0	9	0	0	0	0	0	0	0	0	0	4	0	0	0	0	2	0	0	0
52c848a6ea5e752b9a4a97a3b8396fec	0	0	0	0	0	0	0	0	0	0	0	0	0	0	0	0	0	0	0	0	0	0	0	0	0	0	0	0	0	0	0	0	0	0	0	0	0	0	0	0	0	0	0	0	0	0	0	0	0
686109efc1014f22c4659b9340780640	0	0	53	0	0	0	0	0	0	71	0	116	39	24	0	38	0	0	0	0	0	0	0	0	0	47	22	0	74	0	7	0	0	43	0	0	0	15	0	0	0	0	0	0	0	0	0	0	0
0f22708e8843d4e6b5a23aa2ae3731ac	0	0	0	0	0	0	0	0	0	0	0	0	0	0	0	0	0	0	0	0	73	0	0	0	0	14	0	0	442	0	0	0	0	0	15	0	0	0	5	0	0	49	0	0	0	0	0	0	6
6b904e7733719715563601cc71d69bab	0	8	0	0	0	0	0	0	0	0	0	0	0	0	0	0	22	0	0	0	0	0	0	0	28	0	0	62	0	0	10	7	11	0	0	0	0	0	18	52	0	0	14	0	0	16	0	12	12
ed7d7e7bff04cad5d01d522be9472313	0	0	0	0	0	0	0	0	0	0	0	0	0	0	0	0	0	0	0	0	0	0	0	0	0	0	0	0	0	0	0	0	0	0	0	0	0	0	0	9	0	0	0	0	0	0	0	0	0
60d6732e0fb62eb768451597b14d0918	0	0	0	0	0	0	0	0	0	0	0	0	0	0	0	0	0	0	0	0	0	0	0	0	0	0	0	0	0	403	0	0	0	0	0	0	0	0	0	0	0	0	0	0	0	0	0	0	0
e73cd5802f856b2fa826bc16096bce52	0	0	0	0	0	0	0	0	0	0	0	0	0	0	0	0	0	0	0	0	0	0	0	0	0	0	0	0	0	0	0	0	83	0	32	0	0	0	49	0	0	0	0	0	0	0	0	0	0
9708e6401eaf10e85086c611afd40db9	0	0	0	0	0	0	0	0	0	0	0	0	0	155	0	0	0	0	0	0	0	0	0	0	0	0	0	0	0	0	0	0	0	0	0	0	0	0	0	0	0	0	0	0	0	0	0	0	0
585a4953b3570a6a38cffb39542b0308	0	0	0	0	0	26	0	0	0	0	0	20	0	0	59	33	38	0	0	0	0	0	0	0	206	0	0	44	0	11	45	0	44	0	0	0	0	0	0	0	0	10	0	0	0	0	0	0	0
10ab9856b94a69758cee7f100223898d	0	762	0	0	0	0	0	0	0	0	0	0	0	0	0	0	0	0	0	0	0	0	0	0	0	0	0	0	0	0	0	0	0	0	0	0	0	0	0	0	0	0	0	0	0	0	0	0	0
e859035c278e96924c31b56d497c12b2	21	0	0	41	137	107	0	128	0	0	0	0	0	0	0	0	0	0	0	0	0	0	47	0	0	0	0	22	0	0	0	0	0	0	0	0	0	0	0	0	0	0	0	0	0	92	0	0	0
4a54b002da7cbb243d157ffed12ddc5a	0	0	0	0	0	0	0	0	0	0	0	0	0	0	0	0	0	0	0	0	0	0	0	0	0	0	0	0	0	0	0	0	0	0	0	0	0	0	0	0	0	0	0	0	0	0	0	0	0
4a8db889cffbde62b6f9092b40d784af	0	0	0	0	0	0	0	0	0	0	0	0	0	0	0	0	0	0	0	0	0	0	0	0	0	0	0	0	0	0	0	0	0	0	0	11	0	0	0	126	0	0	0	0	0	0	0	0	339
82c506f39de783002367b0919d8242cd	0	0	0	0	0	0	0	0	0	16	0	15	0	10	0	0	0	0	0	0	0	0	0	7	0	0	0	79	0	0	10	0	45	0	35	0	0	0	0	0	0	0	63	0	0	0	69	66	16
99e2406a37433c51dd3fb0ffcbb6f1c5	0	0	0	0	0	0	0	0	0	0	0	0	0	0	0	0	12	0	0	0	0	0	0	0	21	0	0	16	0	0	0	29	0	0	17	0	0	0	21	48	0	22	0	81	0	37	0	24	24
368bc4e31da9b55648593631e6032a0e	740	0	0	0	0	0	0	0	0	0	0	0	0	0	0	0	0	0	0	0	0	0	0	0	0	0	0	0	0	0	0	0	0	0	0	0	0	0	0	0	0	0	0	0	0	0	0	0	0
7025c2ea7340933accb595b6df0a5213	0	0	0	0	0	0	52	0	0	0	0	0	0	0	0	0	0	0	0	0	0	0	0	0	0	0	0	0	0	0	0	0	0	0	0	0	0	0	0	0	0	0	0	0	0	0	0	0	0
21f6df7eeafb0c6d5261a3853c9cd09a	0	0	0	0	0	0	0	0	0	0	0	0	0	0	0	0	0	0	0	0	0	0	0	0	0	0	0	0	0	0	0	0	0	0	0	0	0	0	0	40	0	0	0	0	0	0	0	0	0
aabb199cce7ace3e1bc83f1dcdc20996	0	0	0	56	0	84	0	0	0	0	0	37	29	0	0	38	0	0	0	0	0	0	0	0	0	0	0	36	42	0	0	0	0	0	0	0	0	0	0	0	0	0	0	0	0	0	0	0	0
48838f719b086d402943343df3978621	0	0	0	0	0	0	0	0	0	0	0	0	0	0	0	0	0	0	0	0	0	0	0	0	0	0	0	0	0	0	0	0	0	0	0	0	0	0	0	0	0	0	729	0	0	0	0	0	0
bc0a8cfc3866cb180923339dfcfc9fef	0	0	0	0	0	0	0	0	0	0	0	0	0	0	0	0	0	0	0	0	0	0	0	0	0	0	0	0	0	0	0	0	0	68	0	0	0	0	0	0	0	0	101	0	0	0	0	0	0
630abf334c7626d37e44b08beda61a7a	0	0	0	0	0	0	0	0	0	0	0	0	0	0	0	0	0	0	0	0	0	0	0	0	0	0	0	727	0	0	0	0	0	0	0	0	0	0	0	0	0	0	0	0	0	0	0	0	0
6f5ced9aa195b6583e98c616d7fe6829	0	0	0	0	0	0	0	0	0	0	0	0	0	0	0	0	45	0	0	0	0	0	0	0	31	0	0	0	0	0	12	35	0	0	22	0	0	0	31	57	0	0	0	0	0	53	0	0	0
c92b72da95b4204f7ee650b520a0c195	0	0	0	0	0	0	0	0	0	0	38	0	101	196	59	0	69	0	0	0	0	0	0	0	74	0	0	0	0	0	0	0	0	73	0	0	0	0	0	52	0	0	0	0	0	0	0	0	0
badf93db61b34c9dea3445458a83a1d6	0	0	0	0	0	0	0	0	0	0	0	0	0	0	0	0	0	0	0	0	0	0	0	0	0	0	0	0	0	0	0	0	0	0	0	0	0	0	0	0	0	0	0	0	0	0	0	0	0
a531aa2bd383e827b0aae4f752997b17	0	0	0	0	0	0	0	0	0	0	0	49	0	0	0	0	0	0	0	0	0	0	0	44	0	0	577	0	0	0	0	0	0	0	0	0	0	0	0	0	0	0	0	0	0	0	0	0	0
2a392351882e5ef24ba48badd044e725	0	0	0	0	414	0	0	0	0	0	0	0	0	0	0	0	0	0	0	0	0	0	0	0	0	198	0	0	0	0	39	0	0	0	0	53	0	0	0	0	0	0	0	0	0	0	0	0	0
55c5cfe4809c4924706c8dbfe5703a8b	0	0	0	0	0	0	0	0	0	0	0	0	0	0	0	0	0	0	0	0	0	0	0	0	0	0	0	0	0	0	0	0	0	0	0	0	0	0	0	0	0	0	0	0	0	0	0	0	0
7faf103a165f6106416214e1aef4933b	0	0	0	0	151	0	15	190	0	0	0	0	0	0	0	0	0	0	0	0	0	0	0	0	0	0	0	0	0	0	0	0	0	0	0	0	307	0	0	0	0	0	0	0	0	0	0	0	0
9d54d0d607ee95c7e9d7f19b0be53428	0	0	0	0	0	0	0	0	0	0	702	0	0	0	0	0	0	0	0	0	0	0	0	0	0	0	0	0	0	0	0	0	0	0	0	0	0	0	0	0	0	0	0	0	0	0	0	0	0
59b7b480ea7a31c9924ad95ff37af4cb	0	0	0	0	0	0	0	0	0	0	0	0	0	0	0	0	0	0	0	0	0	0	0	0	0	0	0	0	0	0	0	702	0	0	0	0	0	0	0	0	0	0	0	0	0	0	0	0	0
0f4541d83f9c4eb9368f18f9128439a0	0	0	0	0	0	0	0	0	0	0	0	0	0	0	0	0	190	0	0	0	0	0	0	0	0	0	0	0	0	0	0	0	0	0	0	0	0	0	20	148	0	4	0	0	0	0	0	0	20
30383a1bb4a0a36583b1d7b90ae4d10f	0	0	0	0	0	0	0	0	0	0	0	0	0	0	0	0	0	0	0	0	0	0	0	0	0	0	0	0	0	0	0	0	0	0	0	0	0	0	0	0	0	0	0	0	0	0	0	0	0
c40b4a9999bde9ed2fd30062f26d4d9a	0	0	0	0	0	0	0	0	0	0	0	0	0	0	0	0	0	0	0	0	0	0	0	0	0	0	0	0	0	0	0	0	0	0	0	0	0	0	0	0	0	0	0	0	0	0	0	0	0
1c2add412102f1768cc1080c4b6c0998	0	0	0	427	0	0	0	0	0	0	71	0	0	0	0	0	0	0	0	0	0	0	0	0	0	0	0	0	0	0	0	0	0	0	0	0	0	0	0	0	0	0	0	0	25	17	0	0	0
c4937aaa98bb20e7833901b9dd2e15fd	0	0	0	0	0	0	0	0	0	0	0	0	0	0	0	0	306	0	0	0	0	0	0	0	0	0	0	0	0	0	0	0	0	0	0	0	0	0	0	0	0	0	0	0	0	0	0	0	0
fbfd9497aae2a216529e72a7daec8ee7	0	0	0	0	0	0	0	0	0	0	0	0	0	0	0	0	0	0	0	0	0	0	0	0	0	0	0	0	689	0	0	0	0	0	0	0	0	0	0	0	0	0	0	0	0	0	0	0	0
6cbc112e653f394c9be371a86154be77	0	0	0	0	0	0	0	110	0	0	0	0	0	0	22	0	0	0	0	0	0	33	0	29	0	0	0	0	0	0	0	76	0	0	0	0	29	0	0	0	55	0	0	0	30	0	0	0	0
d23994ad77c365a7112bfeade197312b	0	0	0	0	0	0	0	0	0	0	0	0	0	0	0	0	0	0	0	0	0	0	0	0	0	0	0	0	0	0	0	0	0	0	0	0	0	0	192	0	0	0	0	0	0	0	0	0	0
7410b5c628895ae5db1138f69a8e3d65	0	0	0	0	0	0	0	0	0	0	0	0	0	0	0	0	0	0	0	0	0	0	0	0	0	0	0	0	0	0	0	0	0	0	0	0	0	0	0	0	0	0	0	613	0	0	0	0	0
f108ddacfb91b2f58d7a711a9173b8e4	0	0	0	0	0	0	0	0	0	0	0	0	0	0	0	0	82	0	0	0	0	0	0	0	0	0	0	0	0	0	0	0	0	63	0	0	0	0	41	24	0	23	0	0	0	65	0	0	64
689030063c8edfb8240b5d1788bafcda	0	0	7	115	197	28	0	0	0	24	56	3	0	31	5	0	0	0	60	0	20	23	7	0	0	0	0	0	18	0	0	0	0	0	0	0	0	0	0	13	33	0	0	0	0	0	0	0	0
e8598c13d0ffb4570a1c0b8a13bdc93f	0	0	0	0	0	0	0	0	0	0	0	0	0	0	0	0	2	0	0	0	0	0	0	0	109	0	0	7	0	0	0	0	0	0	0	0	0	0	14	12	27	8	0	35	0	67	0	0	4
717f628d8fa7e6bece9901314599ebe0	0	0	0	0	0	0	0	0	0	31	24	46	0	0	0	0	16	32	20	20	0	0	35	0	0	0	0	28	0	0	0	0	19	0	0	17	0	0	0	0	0	0	0	0	0	0	61	14	0
f09de262a3098eef1ad8c388195617ea	0	2	0	0	87	0	0	0	0	36	0	11	19	0	0	0	0	0	0	0	0	0	27	0	0	0	0	0	0	0	20	0	0	9	20	0	0	0	24	25	0	0	6	0	0	0	0	0	49
896861340eb30aed9d554b8f91f75b2b	0	0	0	517	0	0	0	0	0	0	0	0	0	0	0	0	0	0	29	0	0	0	0	0	0	0	0	0	0	0	0	0	0	0	0	73	0	0	0	0	0	0	0	0	0	0	0	0	0
5270ede367100cb8d830d7e34b9b5d73	0	0	0	0	0	0	0	0	0	0	0	0	0	33	0	21	0	0	0	0	0	0	462	0	0	0	0	0	0	0	0	0	0	0	0	0	0	0	0	0	0	0	0	0	0	0	0	0	0
45b573fa85067eb8be30fe24543740a5	0	0	0	0	33	0	0	0	0	0	36	133	0	0	0	0	0	0	3	0	0	4	0	15	38	0	0	0	0	0	0	0	0	0	20	0	6	0	8	0	0	0	0	0	72	0	30	0	0
0395ea2b5a578008699d11e0a44d1d95	0	0	0	0	0	0	0	0	0	0	0	0	0	0	0	0	0	0	0	0	0	0	0	0	9	0	0	0	0	0	0	0	0	3	0	0	0	0	0	12	0	0	0	0	0	0	0	0	0
9ee2eada8d36996908a1823d7acc7bc7	0	0	0	0	0	0	0	0	0	0	0	173	0	0	0	0	0	0	0	0	0	0	0	0	0	0	0	0	0	0	0	0	0	0	0	0	0	0	0	138	0	0	0	0	0	0	0	0	0
a8a4e8659247839b4002938e4bd1e96f	0	0	0	0	0	0	0	0	0	0	0	27	585	0	0	0	0	0	41	6	0	0	0	0	0	0	0	0	0	0	0	0	0	0	0	0	0	0	0	0	0	0	0	0	0	0	0	0	0
b24428a3bd7c279b0337f712ba7523fb	0	0	0	0	0	0	0	0	0	0	0	0	0	0	0	0	0	0	0	0	0	0	0	0	0	0	0	0	0	0	0	0	0	0	0	0	0	0	340	0	0	0	0	0	0	0	0	0	0
ca72b344bfe923fc898cb53e834643bf	0	0	0	0	0	0	0	0	0	0	0	0	0	475	0	0	0	0	0	0	0	0	0	0	0	0	0	0	0	0	0	0	0	0	0	0	0	0	0	0	0	0	0	0	0	0	0	0	0
17c2faefdfe7f08585438e38c357dafc	0	0	0	0	0	0	0	0	0	0	0	0	0	0	0	112	0	0	0	0	0	0	0	0	0	0	0	0	0	0	0	65	0	0	0	0	0	0	35	0	162	0	0	0	0	0	0	74	0
7531333367acba1839a6a14888c81145	0	0	0	0	0	0	0	0	0	0	0	0	0	0	11	0	266	0	0	0	0	0	0	0	0	0	0	0	0	0	0	0	0	0	33	0	0	0	0	0	0	0	0	0	0	23	0	0	37
d13e1a8d9d46e0309bfd9df7b10b6c19	0	0	0	0	0	0	0	0	0	0	11	0	0	0	0	0	0	0	0	0	0	0	0	0	0	0	0	0	502	0	0	0	0	0	0	0	0	0	0	0	0	0	0	0	0	0	0	0	0
c80b7cfb6c39fe1c91fccf57cb0354cd	0	0	0	0	0	0	648	0	0	0	0	0	0	0	0	0	0	0	0	0	0	0	0	0	0	0	0	0	0	0	0	0	0	0	0	0	0	0	0	0	0	0	0	0	0	0	0	0	0
a005e50d6b7abe0668d1227314373a3f	0	0	0	0	0	0	0	0	16	0	0	0	0	0	0	0	0	0	0	0	0	0	0	0	0	0	37	0	15	0	0	0	0	0	153	0	27	28	0	0	0	0	0	0	0	0	0	44	0
4e52725a0c6d04715f6a2e7fc156957e	0	0	0	0	0	0	0	0	0	0	0	0	0	0	0	0	0	0	0	0	0	0	0	0	0	0	0	0	0	0	0	0	0	0	0	137	0	0	0	0	0	0	0	0	0	0	0	0	0
d458c83d56be617a34808614d446c452	0	0	0	31	0	44	0	0	0	0	0	0	0	0	0	76	0	0	0	0	0	0	0	0	0	0	32	0	0	0	0	0	0	31	0	32	0	0	0	0	0	79	0	0	0	0	0	0	0
c3e5f7598af251f705eadd9c96b44db7	0	0	0	0	276	0	0	0	26	0	0	0	0	0	0	0	31	0	0	0	0	0	0	0	0	0	75	0	0	0	0	0	0	0	0	0	0	0	0	0	0	0	0	0	0	78	0	0	21
6be86401e46a5e9d26216ea49bef7b0f	0	0	0	0	0	0	0	0	0	0	0	0	0	0	0	0	316	0	0	0	0	0	0	0	0	0	0	0	0	0	0	0	0	0	0	0	0	0	0	0	0	0	0	0	0	0	0	0	0
cce5d32a1bf40f6cc0c7024c56103ad0	0	0	0	0	0	0	0	0	0	0	0	27	0	0	0	0	20	24	0	36	0	0	0	0	0	0	0	120	0	0	17	46	0	0	0	0	0	0	0	0	0	0	0	0	0	0	24	0	0
327635f417385ebf2f24caa9c9727a7f	0	0	0	0	0	0	0	0	0	0	0	0	0	0	0	0	0	0	0	0	0	0	0	0	0	0	0	0	0	0	0	0	0	0	0	0	0	0	0	0	0	112	0	0	0	73	0	0	0
5ddbe70ba9f2941ac487067dd2ba8b44	0	23	46	0	0	0	0	38	0	0	0	0	0	37	0	0	0	0	0	0	0	0	0	35	0	0	0	22	0	0	0	0	0	0	141	0	0	0	0	0	0	0	0	0	0	0	0	24	44
647ee24760a4f0da9ffbdd2022c4926d	0	0	0	28	0	0	0	0	0	0	0	0	0	0	0	0	0	0	0	0	0	0	0	61	0	0	0	0	486	0	0	0	0	0	0	0	0	0	0	0	0	0	0	0	0	0	0	0	0
accffa1fad8c07ea111c7ca8304f2fe2	0	0	0	0	0	0	0	0	0	62	82	0	0	0	0	0	19	24	0	0	0	0	38	0	0	0	0	0	0	0	0	0	0	0	0	0	0	0	0	0	0	0	0	76	0	0	0	0	63
6d13bcf5a83435ae13f076342f471e75	0	0	0	0	0	0	0	80	0	0	113	97	0	0	0	0	0	39	0	0	0	0	0	0	0	0	0	0	0	0	0	0	0	0	0	0	0	0	0	0	0	0	0	0	0	0	0	0	85
df1df9b6f083cce17bb796a4ac307ec8	0	0	0	0	0	0	0	0	0	0	537	0	0	0	0	0	0	0	0	0	0	0	0	0	0	0	0	0	0	0	0	0	0	0	0	0	0	0	0	0	0	0	0	0	0	0	0	0	0
dcb23ce444d2963a23e18c4f23ee48fb	0	0	0	0	0	0	0	0	0	0	0	0	0	0	0	0	0	0	0	0	0	0	0	0	0	0	0	0	0	0	0	0	0	0	0	0	0	0	0	470	0	0	0	0	0	0	0	0	0
11f2779a38f539bead36e815411cc71c	0	0	0	0	0	0	0	0	0	0	0	0	0	0	0	0	0	0	0	0	0	0	0	0	0	0	0	0	0	0	0	0	0	0	0	0	0	0	54	19	0	0	0	0	0	0	0	0	0
ee956a197461f2d4471e8dca074606e1	0	0	0	0	0	0	0	0	0	0	0	0	0	0	0	0	0	0	0	0	0	0	0	0	0	0	618	0	0	0	0	0	0	0	0	0	0	0	0	0	0	0	0	0	0	0	0	0	0
e7f1cdf8d2d90ba8654b39f711a23d32	0	0	0	0	0	0	0	0	0	0	0	0	0	240	0	0	0	0	0	0	0	0	0	0	0	0	0	0	0	0	0	0	0	185	0	0	0	0	0	0	0	0	0	0	0	0	0	28	0
9e213e7d240fcaed22dd05854d7dd8ce	0	0	0	360	0	0	0	0	0	0	0	0	33	0	0	0	0	0	0	0	0	0	0	0	0	0	72	0	0	0	0	0	0	0	0	0	0	0	0	0	0	0	0	0	0	0	0	0	0
18486623607ab353204323fd78320920	0	0	0	0	0	0	0	0	0	0	0	0	6	0	0	0	28	0	0	0	0	0	0	0	0	0	0	0	0	0	0	0	0	0	0	0	0	0	90	29	0	0	0	0	0	0	0	0	34
500303a1d467a345b7ef4fca1468e2fa	0	0	0	0	0	0	0	0	0	0	18	0	128	139	0	25	0	0	0	0	0	0	0	0	0	0	0	0	0	0	0	0	0	0	0	0	0	0	12	0	0	0	0	0	0	0	0	0	0
e3763f37ced8991a14005e352690068a	5	16	10	18	52	0	0	53	16	2	2	0	0	0	6	0	16	5	0	12	0	0	6	4	26	0	17	4	0	0	0	5	10	0	45	15	0	4	0	0	0	0	0	0	0	15	0	0	0
58db968aa71cbc16af4a9575472664ce	0	0	0	0	0	0	0	0	0	0	0	0	0	0	0	0	0	0	0	0	0	0	0	0	0	0	0	0	0	0	0	0	0	0	0	0	0	0	0	71	0	0	0	0	0	533	0	0	0
35856ef164021d45e299cf99632d8a43	0	0	0	0	0	0	0	0	0	0	0	0	0	0	0	0	0	0	0	0	0	0	0	0	0	0	0	0	0	0	0	0	0	11	0	90	216	0	0	0	13	0	0	0	164	0	0	0	0
e1643644ba3ea286bc00b55f1ae1880d	0	0	0	0	0	0	0	0	0	7	0	0	4	0	0	10	10	2	0	0	0	0	0	0	11	0	0	15	0	29	5	16	3	0	0	0	0	0	47	10	0	5	8	22	0	21	0	0	8
0e86d47168e5c995f8990779c9c5b51a	0	0	77	0	0	0	0	126	100	0	0	0	0	0	0	0	0	0	0	0	0	14	0	0	0	0	0	0	0	0	0	0	0	0	107	0	0	0	0	23	0	0	0	0	0	0	0	0	0
1a91c0158c4d890dc5bb99117f054486	0	0	0	0	0	0	0	0	0	0	0	0	0	0	0	0	0	0	0	0	0	0	0	0	0	0	0	0	0	0	0	0	0	0	0	0	0	0	0	0	0	0	0	0	0	0	0	0	0
03f2b4c784f15aa2fd522436ffb9aeab	0	0	0	0	455	0	0	0	0	0	0	5	0	0	0	0	0	0	0	0	0	0	6	0	0	0	0	0	0	0	0	0	0	16	0	0	0	0	0	72	0	0	0	0	0	0	0	0	0
1469f87e492523889966e2a60049a4ae	104	0	0	0	0	0	0	0	0	0	0	0	0	0	0	0	0	0	0	0	0	0	0	0	0	0	0	0	0	0	213	0	0	0	0	0	0	0	0	0	0	0	0	0	0	0	0	0	0
2db4a0f29f01ea3f78d352896b99c1e7	0	0	0	0	0	0	0	14	0	74	0	0	0	0	0	0	0	0	0	0	0	0	0	0	0	0	0	0	0	0	0	208	0	0	0	0	0	0	0	0	122	0	0	0	0	0	0	0	0
6ecae5b42c567f8bdd59496dfdee8fe4	0	0	0	0	0	82	0	0	0	0	0	0	16	0	0	40	0	0	0	0	0	0	0	40	0	0	68	17	0	0	0	0	0	0	0	15	0	0	0	0	0	0	0	0	0	0	53	0	0
855f9a988d0da50cba887d28fc8d33e9	0	0	0	0	0	0	0	0	0	0	0	0	0	0	0	0	28	0	0	0	0	0	0	0	59	0	0	0	0	0	0	0	13	0	25	0	0	0	47	0	27	0	0	0	0	71	0	0	48
7ac520f9df2e515a03ef43062cd85810	0	0	34	0	25	22	0	0	23	0	0	16	0	0	0	55	0	39	0	43	0	0	25	0	0	88	0	0	0	0	0	0	0	0	0	0	0	0	0	0	28	0	0	0	0	0	0	0	0
9756286ae1783ce81aa1b75fe067d73d	0	0	0	0	0	122	0	84	0	0	0	0	0	0	0	12	0	0	0	0	0	0	0	0	0	0	0	0	50	0	0	0	0	0	0	0	20	43	0	0	0	0	0	0	0	0	0	0	0
d11bf667cdca0fc8170ac13415149750	0	24	0	0	0	0	0	90	0	0	0	0	79	0	0	0	0	0	0	0	0	0	0	0	0	0	61	0	0	107	0	0	0	0	0	61	41	0	0	0	0	0	0	0	0	0	0	0	0
fdc6fd97538c00d2a039eeff6451182d	0	0	0	0	0	0	0	0	0	0	0	0	0	0	0	0	34	0	0	0	0	0	0	0	0	0	0	0	0	0	0	0	0	0	0	0	0	0	0	163	0	0	0	0	0	0	0	0	0
46c2180d9b6a2b12486e64cee312a3af	0	0	0	0	6	0	0	0	0	0	0	0	0	0	0	0	38	0	0	0	0	0	0	0	15	0	0	0	0	0	14	4	0	0	0	0	0	0	21	0	0	18	16	12	0	14	8	6	18
a282c570e17856e865063cbd8dc46828	0	0	0	0	0	0	0	0	236	0	0	0	0	0	0	0	0	0	0	0	0	0	0	0	0	0	0	0	0	0	0	0	0	0	0	0	0	0	0	87	0	0	0	0	0	0	0	0	0
c8a4b1bafa51ee30c71300bb4b650697	0	0	0	0	0	0	0	0	0	0	0	0	0	0	0	0	0	0	0	0	0	0	0	0	0	0	0	0	0	0	0	0	0	0	0	0	0	0	0	0	0	0	0	0	0	0	0	0	580
e687c7aa4d6dd85a59c6a39d637730cf	0	0	0	0	0	0	0	0	0	0	0	0	0	0	0	234	0	0	0	0	0	0	0	0	0	0	5	0	0	0	0	0	0	0	0	0	0	0	0	0	0	0	0	0	0	0	0	0	0
fd9276855a6e35641fbbd068c02a817b	0	0	0	0	0	0	0	0	2	0	0	0	0	0	7	6	5	4	2	0	0	0	0	0	0	15	0	0	0	0	0	0	0	4	0	0	0	0	0	0	0	0	0	0	0	0	0	0	0
ebb4c4e2f9baf158f9ea80baf618ee43	0	0	0	0	0	0	0	0	0	0	0	0	0	0	0	0	0	0	0	0	0	0	0	0	134	0	0	0	0	0	0	0	0	0	0	0	0	0	0	0	0	0	0	0	0	0	0	0	0
ff627f608ca3ce175b341d48a87715bf	0	0	0	0	0	0	0	0	0	0	316	0	0	0	0	0	0	0	0	0	0	0	0	0	0	0	0	0	0	0	0	0	0	0	0	0	0	0	0	0	0	0	0	0	0	0	0	0	0
cc3d5c27f738bb96af47f89ea1c0b7fd	0	0	0	0	0	0	576	0	0	0	0	0	0	0	0	0	0	0	0	0	0	0	0	0	0	0	0	0	0	0	0	0	0	0	0	0	0	0	0	0	0	0	0	0	0	0	0	0	0
716eac58508fe1cf6001be827e6cb0bd	0	257	0	0	0	0	317	0	0	0	0	0	0	0	0	0	0	0	0	0	0	0	0	0	0	0	0	0	0	0	0	0	0	0	0	0	0	0	0	0	0	0	0	0	0	0	0	0	0
7294acd6b077bc03e681b36990cda110	0	0	0	0	0	0	0	369	0	0	0	0	0	0	0	0	0	0	0	0	41	0	0	0	0	0	0	0	13	0	0	0	0	0	0	0	148	0	0	0	0	0	0	0	0	0	0	0	0
7ffe019f52f4c8a4318698f52da6fe4f	0	0	36	0	0	0	0	0	0	0	0	0	0	0	0	34	40	132	0	0	0	0	19	0	0	0	0	0	48	0	0	0	53	0	0	0	0	0	0	0	0	37	0	0	0	0	0	0	0
d94ccc5a7132dd73764cb0adf158fa7c	0	0	0	0	0	0	0	0	0	0	0	0	0	0	0	0	0	0	0	0	0	0	0	0	0	0	0	0	329	0	0	0	0	0	0	0	0	0	0	0	0	0	0	0	0	0	0	0	0
6e0c91f2f58e6096b4902d0ea382d2e5	0	0	0	0	0	0	0	0	0	0	0	0	0	0	0	0	0	0	0	0	0	0	0	0	0	0	0	0	0	0	0	0	0	0	0	0	0	0	0	0	0	0	0	0	0	0	0	0	0
0148503c759f1a98429d683542983697	0	0	0	0	0	0	0	0	0	0	0	0	0	0	0	0	0	0	0	0	0	0	0	0	0	0	0	0	0	0	0	0	0	0	0	0	0	0	0	36	21	0	0	0	0	0	0	0	0
38fb746dd7df31bc8154b4877b347e6b	0	0	0	0	0	0	0	0	27	0	0	0	0	0	0	37	0	0	0	0	0	0	48	0	0	0	0	0	0	0	0	0	0	86	0	0	0	0	0	0	0	42	0	0	0	0	0	0	0
feb8838586d22a09feb37656681401ea	0	0	0	0	0	0	0	0	0	0	0	0	0	0	0	0	0	0	0	0	0	0	0	0	0	0	0	0	0	0	0	0	0	0	0	0	0	0	0	0	0	0	0	0	0	0	0	0	0
0be46c566b4c34935f6e22d0844494a9	0	0	0	0	0	0	0	0	0	0	0	0	0	0	0	0	0	0	0	0	0	0	0	0	0	0	0	0	0	0	0	0	0	0	0	0	0	0	0	0	0	0	0	0	0	0	0	0	0
cad04f02a8fa573d567c2dc4e107d329	0	0	0	0	0	20	0	22	0	0	0	0	0	0	0	0	0	0	0	0	0	0	0	0	0	164	0	0	0	0	0	44	0	0	0	0	0	0	0	37	0	0	0	0	0	0	0	0	0
c1c0bd4ccc953b9e9bab0ba3e5f4b870	0	0	0	0	0	0	0	0	14	0	0	0	0	0	0	30	0	0	0	0	0	0	45	0	0	0	0	32	39	30	0	0	0	0	0	0	0	0	0	0	0	0	20	0	18	23	0	23	32
67e13d8313115bdb27124a5199972e03	0	0	0	0	0	0	0	0	0	0	0	0	0	0	0	0	0	0	0	0	0	0	0	0	0	0	0	0	0	0	0	0	0	0	0	0	555	0	0	0	0	0	0	0	0	0	0	0	0
bc98866a014d45bd2f5babe31474ec9e	0	0	0	0	0	0	0	0	173	0	0	0	0	0	0	0	0	0	0	0	0	0	0	0	0	0	0	0	0	0	0	0	0	243	0	0	0	0	0	0	0	0	90	0	0	0	0	0	0
e55734544dbbd3ea56f5f32b314fe5f4	0	0	0	0	0	0	357	0	0	0	0	0	0	0	0	0	0	0	0	0	0	0	0	0	0	0	0	0	0	0	0	0	0	0	0	0	0	0	0	0	0	0	0	0	0	0	0	0	67
66e9d8e0cd2d7b51da3f89e8dce550be	0	0	0	0	0	0	0	0	0	0	0	0	0	0	0	0	0	0	0	0	0	0	0	0	0	0	0	0	0	0	0	0	0	0	0	0	0	0	0	0	0	0	0	0	0	0	0	0	0
7ed94e5cd4c92fb2e02eee664afe5ec3	0	9	0	0	0	0	0	19	0	0	66	3	0	0	0	0	0	16	263	4	0	0	0	0	0	0	22	0	0	0	3	0	0	0	0	0	0	0	0	31	0	0	0	0	0	0	0	0	0
b5f99a7f6d4f50d89e770a2fc9b5be27	0	0	0	0	0	0	0	0	0	0	0	0	0	0	0	0	0	0	0	0	0	0	0	0	0	0	57	0	0	0	0	0	0	0	0	0	0	89	0	0	35	0	0	0	0	0	0	42	0
3f4877d07df3f5ebeed436474f8f1bb4	0	0	0	0	0	0	0	86	0	0	0	0	0	0	0	0	0	0	0	0	0	0	0	109	0	0	0	0	0	0	0	0	129	0	0	0	0	0	0	0	0	0	0	0	48	0	0	0	0
f4b95f1d118625611201c7f515f1b74d	0	0	0	0	31	0	0	489	0	0	5	0	0	0	0	0	0	0	0	0	17	0	0	0	0	0	0	0	0	0	0	0	0	0	0	0	0	0	0	0	0	0	0	0	0	0	0	0	0
f37e1b1f0ea63479736a9ba803209e9d	0	0	0	0	0	0	0	0	0	0	0	0	0	0	0	0	22	0	0	0	0	0	0	0	0	0	0	0	0	0	0	0	0	0	0	0	0	0	0	0	0	128	0	0	0	0	0	0	0
6cb96dc138ca916329a2674a78dbd563	0	0	0	0	0	0	0	0	0	0	0	0	0	0	0	0	0	0	0	0	0	0	0	0	0	0	0	0	0	0	0	0	0	0	0	0	0	0	0	0	0	0	0	0	0	0	0	0	0
3f7647bdc5c981d72734c29dbbc8eaff	0	0	0	0	0	0	0	0	0	0	0	0	0	0	0	0	0	0	0	0	0	0	0	0	0	0	0	0	0	0	0	0	0	0	0	0	0	0	0	0	0	0	0	0	0	0	0	0	0
7f20a1f306e4d76e983800ac430a16d6	0	0	0	0	0	0	0	0	0	0	0	62	0	0	0	0	0	0	16	0	0	0	0	45	0	11	0	0	0	0	0	0	0	43	68	0	0	0	5	0	0	0	0	0	48	0	0	0	0
ecffe0ab1ced1947ddff50c39638bd19	0	23	15	0	0	0	0	0	27	0	0	0	0	3	6	5	0	0	0	20	0	0	0	0	4	0	3	0	3	0	0	0	0	10	0	0	0	16	0	10	0	0	0	5	0	0	0	0	0
d5f3de6756aa74e3d1d32c42ef03264e	0	0	0	0	0	0	0	0	0	0	0	62	0	0	0	0	0	0	0	0	0	0	35	41	0	15	0	0	0	0	0	0	0	62	71	0	0	0	0	0	0	0	0	0	0	0	0	0	0
ca5f0a15594337e24656afbb633c1f28	0	0	0	0	0	0	0	0	0	0	0	0	0	0	0	0	0	0	0	0	0	0	0	0	0	0	0	0	0	0	0	0	0	0	0	0	0	0	0	106	0	0	0	0	0	0	0	0	0
f4e07b60838908f999f1ab594c952a53	2	0	174	4	0	0	0	0	0	0	0	0	11	0	0	0	5	0	0	0	0	0	0	0	15	0	0	0	0	0	0	27	6	0	0	0	0	0	36	0	11	7	0	22	0	12	0	0	7
d524345e65faa4626a74b94f9d98f6b6	0	0	0	0	0	27	0	0	0	0	0	0	0	0	0	62	47	14	0	0	0	0	0	0	0	0	0	34	24	0	0	0	0	0	0	0	0	0	0	0	0	13	0	0	0	0	0	0	0
c8d469fafc113153514a8f7f38904159	0	0	0	0	25	0	0	0	71	0	52	29	31	0	0	43	55	82	0	0	0	0	0	0	0	55	0	0	0	0	0	0	0	0	0	0	0	0	0	0	0	0	0	0	0	0	0	0	0
8f31bf6388745d073246b5e095dd9e95	0	0	0	0	0	0	3	0	0	0	0	0	0	0	0	0	4	0	0	0	0	0	0	0	0	0	0	0	0	0	0	0	0	0	0	0	0	0	0	0	0	0	0	0	0	0	0	0	0
856d902648e1c6c0b7766a7c0cb52760	0	0	0	0	0	0	0	0	0	0	0	0	0	0	0	0	0	0	0	0	0	0	0	0	0	0	0	0	0	0	0	0	0	0	0	0	0	0	0	12	0	0	0	0	0	516	0	0	0
bd7331796cc863b5aa89f95c6b8cd61b	0	0	0	0	0	0	0	0	0	0	0	0	0	0	0	0	0	0	0	0	0	0	0	0	0	0	0	0	0	0	0	0	0	0	0	0	0	0	0	0	0	0	0	0	0	0	0	0	0
1b70f8ea72f1501ad0462438f7b50c62	0	0	0	0	0	0	0	0	0	0	0	0	0	0	0	0	0	0	0	0	0	0	0	0	59	0	0	41	0	0	0	0	0	0	0	0	0	0	31	0	0	0	0	0	0	63	0	0	0
f956e53fb2a47913a08b20ae58a5d0dc	0	29	0	0	0	0	0	0	0	54	0	0	0	0	0	0	0	0	0	0	0	0	0	0	0	0	0	0	0	0	0	0	0	0	0	0	0	0	0	0	0	0	0	0	0	0	0	0	0
55ef90efae5b4e189f21b8807efbc345	0	0	0	191	0	50	0	0	0	0	0	0	0	0	0	0	0	0	0	0	0	0	0	0	0	0	67	0	0	0	0	0	0	0	0	0	0	0	0	0	0	0	0	0	0	0	0	0	0
87471364ca60aab95f9cfc6bfe13780d	0	0	0	0	0	0	0	0	0	0	0	0	0	0	0	0	0	0	78	0	0	0	0	0	0	0	0	0	0	0	0	446	0	0	0	0	0	0	0	0	0	0	0	0	0	0	0	0	0
c57bf40b349f402cddf4f0fee5f5f735	0	0	0	0	0	0	0	0	0	0	0	0	0	0	0	0	0	0	0	0	0	0	0	0	0	0	0	0	0	0	0	0	0	0	0	0	0	0	0	0	0	0	0	0	0	0	0	0	0
283a16195b7f22e67cf54d1927452c69	0	0	0	0	0	0	0	0	0	0	0	0	0	0	0	0	0	0	0	0	0	0	0	0	0	0	0	0	0	0	0	0	0	0	0	0	0	0	0	0	0	0	0	0	0	0	0	0	520
65ee428044f7d3e1af77ba562a8ee2e0	0	0	0	0	0	0	0	0	0	0	0	0	0	0	0	0	0	0	0	0	0	0	0	0	0	0	0	0	0	0	0	0	0	0	0	0	0	0	0	0	0	0	0	0	0	0	0	0	0
a689d94f33322ad646e57bfe3fddc33f	0	0	0	0	0	0	0	0	0	410	46	0	0	0	0	0	0	0	0	0	0	0	0	0	0	0	0	0	0	0	0	0	0	0	0	0	0	0	0	0	0	0	0	0	0	0	0	0	0
d9d1f4e414656e62b472ca2c1b565487	0	0	0	0	0	0	0	0	0	0	0	0	0	0	0	0	0	0	0	0	0	0	0	0	0	0	0	0	0	0	0	0	0	0	0	0	0	0	0	0	0	0	0	0	0	0	0	0	0
de1fbd7454ddee1f72b96ac023c1a1ac	0	0	0	0	0	0	519	0	0	0	0	0	0	0	0	0	0	0	0	0	0	0	0	0	0	0	0	0	0	0	0	0	0	0	0	0	0	0	0	0	0	0	0	0	0	0	0	0	0
f46f03a6c25f1ddcff7a14ab7d34a648	0	0	0	0	0	0	0	0	0	0	0	0	0	0	0	0	0	0	0	0	0	0	0	0	0	0	0	0	0	0	0	0	0	0	0	0	0	0	12	0	0	0	0	0	0	0	0	0	0
3d21c5db2edc20842697919092cee7f9	0	0	0	0	518	0	0	0	0	0	0	0	0	0	0	0	0	0	0	0	0	0	0	0	0	0	0	0	0	0	0	0	0	0	0	0	0	0	0	0	0	0	0	0	0	0	0	0	0
34f14206df1c6885077399a00adc7416	0	0	0	0	0	0	0	0	0	0	0	0	0	0	0	0	0	0	0	0	0	0	0	0	0	0	0	0	0	0	0	0	0	0	0	0	0	0	0	0	0	0	0	0	0	0	0	0	0
d49f7af3b8d0d8775b08f1031e671d76	0	30	0	0	104	0	0	0	0	0	0	0	7	65	0	0	13	5	7	19	0	0	0	0	46	0	0	0	0	0	0	0	0	0	17	0	0	0	0	14	0	0	0	5	0	0	0	0	16
4475227c87fadec3b735cda4af069447	0	0	0	0	0	0	0	0	0	0	0	0	0	0	0	0	0	0	0	0	0	0	0	0	0	0	0	0	0	0	0	42	0	0	0	0	0	0	0	0	0	0	0	0	0	0	0	0	0
797817a6df0c76a58fe53146af5665be	0	0	0	0	0	0	0	0	0	0	0	0	0	259	0	0	57	0	0	0	0	0	0	0	0	0	0	0	0	0	0	0	0	0	0	0	0	0	0	0	0	0	0	0	0	0	0	0	0
1fcf6921d165d713eccc6bb9d0ece6c8	0	0	0	0	0	0	0	0	0	0	0	0	0	0	0	0	0	0	0	0	0	0	0	0	0	0	0	0	0	0	0	0	0	0	0	0	0	0	0	0	0	0	0	0	0	0	0	0	0
f33ad14f4979771aa5fa57090f8588d6	0	0	0	0	0	0	0	0	0	24	0	0	0	0	0	0	0	0	0	0	0	0	0	0	0	0	0	81	0	0	287	0	0	0	0	0	0	0	105	0	0	0	0	0	0	0	0	0	0
fd6eef6aab037cef6e050e2c81e1d59d	0	0	0	0	0	0	0	0	0	0	0	0	0	0	0	0	0	0	0	0	0	0	0	0	0	0	0	0	512	0	0	0	0	0	0	0	0	0	0	0	0	0	0	0	0	0	0	0	0
73675b729b028dd236e3685aeb624eb2	0	0	0	0	0	0	0	0	0	0	0	0	0	0	0	0	0	0	0	0	0	0	0	0	0	0	0	0	0	0	0	0	0	0	0	0	0	0	0	0	0	0	0	0	0	0	0	0	0
7d67536f7c831129db3ef981e1ead514	0	0	0	0	0	0	0	0	0	36	0	0	0	0	0	0	77	0	0	0	0	0	0	0	0	0	0	32	0	0	0	0	0	26	0	0	0	0	0	11	0	0	0	0	0	0	0	0	17
bf06d146c7631f5beabff2df3d464563	0	0	0	0	0	0	0	0	95	0	0	0	0	0	0	0	0	0	0	0	0	0	0	0	0	0	0	0	0	0	0	0	0	0	0	0	0	0	0	0	0	0	0	184	0	0	0	0	81
b6d3572340968ba53a1b5a06152d26ba	0	0	0	0	0	0	0	0	0	0	0	0	0	0	0	0	79	0	0	0	0	0	0	0	51	0	0	0	0	0	13	0	0	0	0	0	0	0	0	0	0	0	0	0	0	0	0	0	0
5b5ad29c19134c5e31d765001b1969cc	0	0	0	9	90	11	0	0	0	0	0	0	0	365	0	0	0	0	0	0	0	0	3	0	0	0	0	0	0	3	0	0	0	0	0	0	0	0	0	0	5	0	0	3	0	0	0	0	0
78312b320071813da602e6e0c4a0225c	0	0	0	0	0	0	0	0	0	0	0	0	0	0	0	0	0	0	0	0	0	0	0	0	0	0	0	0	0	0	0	0	0	0	0	0	0	0	0	0	0	0	0	0	0	0	0	0	503
eb47d96d3367475847e612881c1b141a	0	0	0	0	0	0	0	0	0	0	0	0	0	0	0	0	0	0	0	0	0	0	0	0	0	0	0	0	0	0	0	0	0	0	0	0	0	0	0	0	0	0	0	0	0	0	0	0	0
496b0a2f5c21f0961ecde8fee53820a3	0	0	0	0	0	0	0	0	0	0	0	0	0	0	0	0	0	0	233	0	0	0	0	0	0	0	0	0	0	0	0	0	0	0	0	0	0	0	0	0	0	0	0	0	0	0	0	0	0
56ff9a68358a7384dd9f598cf7bd53f6	0	0	0	0	0	0	41	0	0	0	0	0	0	0	0	0	0	0	0	0	0	0	0	0	0	0	0	0	0	0	0	0	0	0	0	0	0	0	167	0	0	0	0	0	0	0	0	0	0
a3df081b2796b79f98d0dd558bd9faff	0	0	0	0	0	0	0	0	0	0	0	0	0	0	0	0	0	0	0	0	0	0	0	0	0	0	0	0	0	0	0	0	0	0	499	0	0	0	0	0	0	0	0	0	0	0	0	0	0
50d7fedbe28f48d9943746419a15d4bf	0	0	0	0	0	0	0	31	0	0	0	0	0	0	0	0	0	0	0	0	0	0	0	0	0	0	0	0	0	0	19	0	0	0	0	72	305	0	0	0	0	0	0	0	0	0	0	0	0
6590d0ddb3d6f28dfdac23f6a65903f3	0	0	0	0	0	0	0	0	0	0	0	0	0	0	0	0	0	0	0	0	0	0	0	0	0	0	0	0	0	0	0	0	0	0	0	0	0	0	0	0	0	0	0	0	0	0	0	0	0
847dd8041460ff0fbfc0e8bb995d1625	0	0	0	0	0	0	0	0	0	0	0	0	0	0	0	0	0	0	0	0	0	0	0	0	0	0	0	0	0	0	0	0	0	0	0	0	0	0	0	0	0	0	0	0	0	0	0	0	0
49a4c645347f3cf5e686bb9fcbc5a8b0	0	0	0	0	0	0	0	0	346	0	0	0	0	0	0	0	0	0	0	0	0	0	0	0	0	0	0	0	0	0	0	0	0	0	0	0	0	0	0	0	0	0	0	0	0	0	0	0	0
6350d03e09c22b5f6363d1528892f4e9	0	0	0	0	0	0	0	0	0	0	0	0	0	0	0	0	0	0	0	0	0	0	0	0	0	0	0	0	0	0	0	0	0	0	360	0	0	0	0	0	0	0	0	0	0	133	0	0	0
e39a7bd4ba6e4a04e6533cf08f1e08a6	0	0	115	0	0	0	0	0	0	0	0	0	0	0	0	0	0	73	0	0	0	0	0	0	0	0	0	0	25	182	0	0	0	0	0	0	0	0	0	0	0	0	0	0	0	0	0	0	0
06618e1aa27a7dd40364b64bccdc63a5	0	0	0	0	0	0	0	0	0	0	136	0	0	0	0	0	0	215	0	0	0	0	0	0	0	0	0	0	0	0	0	0	0	0	0	0	0	0	0	0	0	0	0	0	0	0	0	0	0
8f8a34d872d6b9aec75cf7432fbb4a6e	0	0	0	0	0	0	0	0	0	0	0	0	0	0	0	0	0	0	0	0	0	0	0	0	0	0	0	0	0	0	0	0	0	0	0	0	0	0	0	0	0	16	0	0	0	0	0	0	0
d46179561d88baa25c1117063ad92661	0	0	0	0	0	0	0	0	0	0	0	0	0	0	0	0	0	0	0	0	0	0	0	0	0	0	0	0	0	0	28	0	0	0	0	0	0	0	0	0	0	117	0	0	0	0	0	0	0
6968d739befb951619e586229d572442	0	0	0	0	0	0	0	0	0	0	0	0	0	0	0	0	0	0	0	0	0	0	0	0	0	0	0	0	0	0	0	0	0	0	0	0	0	0	0	0	0	0	0	0	0	0	0	0	0
d744ec0f758f4b3303cfde9a099fb20a	0	0	0	0	0	0	0	0	0	0	0	0	0	0	0	0	0	0	0	0	0	0	0	0	0	0	0	0	0	0	0	0	0	0	0	0	0	0	0	0	0	0	0	0	0	0	0	0	0
14420410a26257c5da13b3497c20bea4	0	0	0	0	0	0	26	191	0	0	0	0	0	0	0	0	0	0	0	0	0	0	0	0	0	0	0	0	0	0	0	0	0	0	0	0	90	0	0	0	0	0	0	0	0	0	0	0	0
e226f21af7454a5fb93a54940840ae10	0	0	0	431	0	0	0	0	0	0	0	0	0	0	0	0	0	0	0	0	0	0	0	0	0	0	0	0	0	0	0	0	0	0	0	0	0	0	0	0	0	0	0	0	0	0	0	0	0
430f149bdf075e478c4da6eb6feb99ed	0	0	0	0	0	0	0	0	0	0	0	0	0	0	0	0	0	0	0	0	0	0	0	0	0	0	0	0	0	0	0	0	0	0	0	0	0	0	0	0	0	0	0	0	0	0	0	0	0
310bf69d037f9f3e83ea35c06559868b	0	0	0	0	0	0	0	0	245	0	0	0	0	0	0	0	0	0	0	0	0	0	0	0	0	0	0	0	0	0	0	0	0	0	0	0	0	0	0	36	0	0	0	0	0	0	0	0	0
dddf1b0662fcd00b8fd77dcb8c89eecc	0	0	0	0	0	0	0	0	188	0	0	0	0	0	0	0	0	0	0	0	0	0	0	0	0	0	0	0	0	0	0	0	0	0	0	0	0	0	0	0	0	0	0	0	0	0	0	0	0
7762882d27a7b59d705562d2c01b4aae	0	0	0	0	0	0	0	0	0	0	0	0	0	0	0	0	0	0	0	0	0	0	0	0	0	0	0	0	0	0	0	0	0	0	0	0	0	0	0	0	0	0	0	0	0	0	0	0	0
910501cff642f7a03e5630bbcca122cc	0	0	8	0	0	0	0	0	0	0	0	0	0	0	0	0	0	0	0	0	0	0	0	0	0	0	0	0	0	473	0	0	0	0	0	0	0	0	0	0	0	0	0	0	0	0	0	0	0
5229e448cfc5829a5638440474906b0e	0	0	0	0	0	0	0	0	0	0	0	0	0	0	0	0	0	0	0	0	0	0	0	0	0	0	0	0	0	17	0	0	0	0	0	0	0	0	18	0	0	0	10	0	0	0	0	0	0
f532ed7c1d74a38bcdb95cccc4a85ae3	0	0	0	0	0	0	0	0	0	0	0	0	0	0	0	0	0	0	0	0	0	0	0	0	0	0	0	0	0	0	0	0	0	0	0	0	0	0	0	0	0	0	0	0	0	0	0	0	0
070feed5dfb5c0094481809223bd5ad0	0	0	0	0	0	0	0	0	0	0	0	0	0	0	0	0	0	0	0	0	0	0	0	0	0	0	0	0	0	0	0	0	0	0	0	0	0	0	52	106	0	0	0	0	0	0	0	0	0
a9a9967e42d370eacc991973f9f65f36	0	0	0	0	0	0	0	0	0	0	0	0	0	0	0	0	0	0	0	0	0	0	0	0	0	0	0	0	0	0	0	0	0	0	0	0	0	0	0	0	0	0	0	0	0	0	0	0	0
1e72842a0d4563ff55d21d86b030b3fc	0	0	0	0	0	0	0	0	0	0	0	0	0	0	0	0	0	0	0	294	0	0	0	86	0	0	0	48	0	0	0	0	0	0	0	0	0	0	0	0	0	0	0	0	0	0	0	0	0
c1ac617ad4a783aa4617a80ae1218f9f	0	33	0	0	0	0	0	0	0	0	0	307	0	0	0	0	0	0	0	0	0	0	0	0	0	0	0	0	0	0	0	0	0	0	0	0	0	0	0	0	0	0	0	0	0	0	0	0	0
25afb3157ae3f9c351029ef09e749655	0	0	0	0	0	0	0	0	228	0	0	0	0	0	0	0	0	0	0	0	0	0	0	0	0	44	0	0	0	0	0	0	0	54	0	0	0	0	0	0	0	0	0	0	0	0	0	0	0
5878625bd858c25340d68cb9b5fbabd1	0	0	0	99	0	40	0	0	0	0	0	0	0	0	0	0	41	43	0	0	0	0	0	0	0	0	0	30	0	0	0	0	0	0	82	0	0	0	0	0	0	0	0	0	0	0	0	0	0
219501d5d0c6de5e3e962f61e8d0659a	0	0	0	0	0	0	0	67	0	0	0	0	0	0	0	0	0	0	0	0	0	0	0	0	0	0	209	0	0	0	0	0	0	0	0	40	78	0	0	0	0	0	0	0	0	0	0	0	0
8a1350799daac7535deda29d6a6c46cb	0	0	0	0	0	0	0	0	0	0	0	0	0	0	0	0	0	0	0	0	0	0	0	0	0	0	0	0	0	0	0	0	0	0	0	0	0	0	0	0	0	0	0	0	0	0	0	0	0
7fc6e40746b64d853362be61cdf3c628	0	0	0	0	0	0	0	0	0	0	0	0	0	0	0	0	474	0	0	0	0	0	0	0	0	0	0	0	0	0	0	0	0	0	0	0	0	0	0	0	0	0	0	0	0	0	0	0	0
3af5804c9c037a23603247b560d9e2d5	0	0	0	0	0	0	0	0	0	0	0	0	0	0	0	0	0	0	0	0	0	0	0	0	0	0	0	0	0	0	0	0	0	0	0	0	0	0	0	0	0	0	0	0	0	0	0	0	0
60fd02625a3775bd1fdb36f2704d0ded	0	0	0	0	0	0	0	0	0	0	0	0	0	0	0	0	0	0	0	0	0	0	0	0	0	0	0	0	0	0	56	0	0	0	0	0	0	0	0	0	0	0	0	0	0	0	0	0	0
805911d49ba56abaa14835a7b1b50fbd	0	0	0	0	0	0	0	0	0	0	0	0	0	0	0	0	0	0	0	0	0	0	0	0	0	0	0	0	0	0	0	0	29	0	0	0	0	0	0	26	0	0	0	0	0	0	0	0	0
f94ffaf090ad87c22752be0fd6b76aae	0	0	0	0	0	0	0	0	0	0	0	0	14	0	3	11	23	0	0	4	0	0	0	0	5	0	0	11	0	0	0	5	0	0	8	26	19	0	0	11	0	0	0	11	21	0	20	0	32
5035824877909e97adc8990079c82d6c	0	0	0	0	0	0	0	0	0	0	139	0	51	0	0	0	0	0	0	0	0	0	0	0	0	0	0	0	0	0	0	0	0	0	25	0	0	0	0	0	0	0	0	25	0	0	0	0	0
c44fb51c86ac0c4850765aeac8f24b92	0	0	0	33	231	0	0	0	0	0	0	0	0	0	0	0	0	0	0	0	144	0	0	0	0	0	0	0	0	0	0	0	0	0	0	0	0	0	0	0	0	0	0	0	0	0	0	0	0
d3b68ab2b1dfa54049bf6590f06a3f01	0	0	0	0	0	0	0	0	0	47	48	20	0	0	0	0	12	0	0	0	0	0	50	0	0	0	0	35	0	0	0	0	17	0	0	0	0	0	0	0	23	0	0	0	0	0	0	37	68
077dd0e58a5e66f59586437920a2596e	0	0	0	0	0	0	0	0	0	0	0	0	0	0	0	0	0	0	0	0	0	0	0	0	0	0	0	0	0	0	0	0	0	0	0	0	0	0	0	0	0	0	0	0	0	0	0	0	0
c28b5fc53b935bcc1632e5ea4989c80e	0	0	0	0	3	347	0	0	0	30	0	0	0	0	0	0	0	0	0	0	0	0	50	0	0	0	0	22	7	0	0	0	0	0	0	0	0	0	0	0	0	0	0	0	0	0	0	0	0
b4766a02d15818908ec90c85d31a2940	0	0	0	0	0	0	0	0	0	0	0	0	0	0	0	0	0	0	0	0	0	0	0	0	0	0	0	0	0	0	0	0	0	0	0	0	0	0	0	0	0	0	0	457	0	0	0	0	0
84b90bee0f3797ebb6698c58762a11a7	0	0	0	0	0	0	0	0	0	0	0	0	0	0	0	0	0	0	0	0	0	0	0	0	0	0	0	0	0	0	0	0	0	0	0	0	0	0	0	0	0	0	0	0	0	0	0	0	0
746cc903e1e4c6387160e5069bf3a4b7	0	0	0	0	344	0	0	0	0	0	0	0	0	63	8	0	0	0	0	0	0	0	0	0	0	0	0	0	0	0	0	3	0	0	0	0	0	0	0	0	0	0	0	0	0	0	0	0	0
b907314080c0e716d0611827f35cf842	0	0	0	0	0	0	0	0	0	0	0	0	0	0	0	0	0	0	0	0	0	0	0	0	0	0	0	0	0	457	0	0	0	0	0	0	0	0	0	0	0	0	0	0	0	0	0	0	0
0cdde5920af824e31a75efdf2bad657e	0	0	0	0	0	0	0	0	0	0	0	0	0	0	0	0	0	0	0	67	0	0	0	0	0	0	0	0	0	0	0	0	0	0	0	0	0	0	0	0	0	0	0	0	0	0	0	0	0
29a0e350a2a6cfa78a8034e073afb72a	0	0	0	0	0	0	0	0	0	0	0	0	0	0	0	0	0	0	0	0	0	0	0	0	0	0	0	0	0	0	0	0	0	0	0	0	0	0	0	0	0	0	0	0	0	0	0	0	0
b2600e32a31746174570e16a2ccac86f	0	0	0	0	0	0	0	0	0	0	0	0	0	0	0	0	0	0	0	0	0	0	0	0	0	0	0	0	0	0	0	0	0	0	0	0	0	0	0	0	0	0	0	0	0	54	0	0	0
8d978712ab5021e501ca0c22b135cb27	0	0	0	0	44	0	0	0	0	113	0	198	99	0	0	0	0	0	0	0	0	0	0	0	0	0	0	0	0	0	0	0	0	0	0	0	0	0	0	0	0	0	0	0	0	0	0	0	0
662a4978333aaa47a22f6769f0b103cd	0	0	0	0	0	0	0	0	0	0	0	0	0	0	0	0	0	0	0	0	0	0	0	0	99	64	0	0	0	0	0	0	0	0	0	94	0	0	0	11	0	0	0	0	0	161	0	0	0
b4a76b5ce9e1a7d185abab6a3cafbc6f	0	0	0	0	79	0	0	0	0	0	0	0	0	0	0	68	0	0	0	0	0	0	0	0	116	109	0	0	0	0	0	0	0	0	0	0	0	0	0	0	0	0	18	0	0	0	0	0	0
c4829530d248c79c6e6eb1651152370a	0	0	0	0	0	0	0	0	451	0	0	0	0	0	0	0	0	0	0	0	0	0	0	0	0	0	0	0	0	0	0	0	0	0	0	0	0	0	0	0	0	0	0	0	0	0	0	0	0
e127a44d826ae6c2f724c9b9b2e3910d	0	0	0	0	0	0	0	223	0	0	0	0	0	0	0	0	0	0	0	0	59	0	0	0	0	0	0	0	0	0	0	0	0	0	0	0	166	0	0	0	0	0	0	0	0	0	0	0	0
f81d95fbf4362c8a3dea35bd638d2a62	0	0	0	0	0	0	0	0	0	0	0	0	0	0	0	0	0	0	0	0	0	0	0	0	0	0	0	0	0	0	0	0	0	0	0	0	0	0	0	0	0	0	0	0	0	0	0	0	0
e60110462a1c1883e9cc964adc4e80fc	0	0	0	0	0	0	0	0	0	0	53	0	0	0	0	0	0	0	0	0	0	0	0	0	0	0	0	0	0	0	0	0	0	0	0	0	0	0	0	0	0	0	0	0	0	0	0	0	0
8a1ffd20155b2675510e4088b1ff6dab	0	0	0	0	0	0	0	0	0	0	40	32	0	0	0	0	0	0	16	0	0	0	0	0	0	0	0	46	18	0	0	0	0	0	0	37	0	24	0	0	27	0	0	0	0	0	0	25	0
ebc6bb76e771fbe8382431c0d373783e	0	0	0	0	0	14	0	0	23	0	0	0	0	0	0	39	0	0	0	0	0	0	25	0	0	0	11	22	21	0	0	0	0	0	0	0	0	0	0	0	0	0	0	0	0	0	16	12	13
aeed58ef0cf450b4a9dc29bced2b360b	0	0	0	0	0	0	0	0	0	0	0	0	0	0	0	0	0	0	0	0	0	0	0	0	0	0	0	0	0	0	0	0	0	0	0	0	0	0	0	0	0	0	0	0	0	0	0	0	0
9baf10a7cc501089a3a7bfca392526de	0	0	0	0	86	0	0	0	0	0	54	0	49	0	0	0	0	0	0	95	0	0	111	0	49	0	0	0	0	0	0	0	0	0	0	0	0	0	0	0	0	0	0	0	0	0	0	0	0
9a769b3329a9c5ce6f7345b259a7193a	0	0	70	26	0	0	0	0	0	0	0	0	0	0	0	0	13	0	0	0	0	0	0	0	0	0	0	0	0	0	0	0	55	0	0	0	0	0	0	0	0	0	0	0	0	0	0	35	0
8400c4eee49df57382f269912540f6fa	0	0	0	0	0	0	0	0	0	0	0	0	0	0	0	0	0	0	0	0	0	0	0	0	0	0	0	0	0	0	0	0	0	0	0	0	0	0	0	0	0	0	0	78	0	0	0	0	0
1e1a4d6ed354f5a041d1f56c731c4e2d	0	0	0	0	0	73	0	0	0	0	0	0	0	0	0	0	30	0	0	0	0	0	0	0	0	0	0	0	0	0	0	0	0	76	0	0	0	0	0	0	0	41	0	14	0	0	38	0	0
3e4524a0e65a778911f6e88848d99aad	0	0	0	0	0	0	0	0	0	0	0	0	0	0	307	0	0	0	0	0	0	0	0	0	0	0	0	0	0	0	0	0	0	0	0	0	0	0	0	0	0	0	0	0	0	0	0	0	0
58b3dbc50a5ec4123f59b21c32f901c4	0	0	0	0	0	0	0	0	0	0	0	0	0	0	0	0	3	0	0	0	0	0	0	0	4	0	0	0	0	0	0	0	0	0	0	0	0	0	7	0	0	0	0	0	0	0	0	0	0
a0343cd39f8285eb3ec814f39e9acc15	0	0	0	0	0	0	0	0	0	0	0	0	166	0	20	0	40	0	0	0	0	0	0	0	0	0	0	0	0	0	0	0	0	0	0	0	0	0	0	0	0	0	0	0	21	0	0	0	0
6d84614ca475a9926c1d036a91034354	0	0	0	0	0	119	0	0	36	0	0	0	0	0	0	0	0	134	0	0	0	0	0	0	0	0	0	0	0	0	0	0	0	0	0	0	0	0	0	0	0	0	0	0	0	0	79	0	0
221df538ef5b6e173937f687c30dd4ad	0	0	0	0	0	0	0	0	0	0	0	0	0	0	0	0	0	0	0	0	0	0	0	0	0	0	0	0	0	0	0	0	0	0	0	0	0	0	0	0	0	0	11	23	0	0	0	0	0
a83a9c00794beb6119bdc0677d6727b6	0	0	0	0	0	0	0	0	0	0	0	0	0	0	0	0	59	0	8	0	0	0	0	0	0	0	0	0	0	0	0	0	0	0	0	0	0	0	95	0	0	0	0	0	0	0	0	0	0
14a819c0324b34ccd700e2332054e1ce	0	0	0	0	0	0	0	313	0	0	0	48	0	0	25	0	0	0	0	0	0	0	0	0	0	0	0	0	0	0	0	0	0	0	0	0	0	0	0	0	0	0	0	0	0	0	0	0	0
5a39d9e3e507212fb7abb55ef2d1c2c4	0	0	0	0	0	0	0	0	34	0	0	0	0	27	0	0	0	0	0	51	0	0	0	0	0	0	0	21	0	0	0	0	0	0	91	0	0	0	0	0	0	0	0	0	0	0	0	0	0
ed6c46c7816f688ce0f2d9c93efcb83e	0	0	0	0	0	0	0	0	0	0	0	0	0	0	0	0	0	0	0	0	0	0	0	0	0	0	0	0	0	0	0	0	0	7	0	0	0	0	8	19	0	0	0	316	0	0	0	0	0
fdd5890b21d76002627a06eec56aa68d	0	0	0	0	0	0	0	0	0	0	0	0	32	271	0	0	0	0	0	0	0	0	0	0	0	0	0	41	0	0	0	6	0	0	0	0	0	0	0	0	0	0	0	0	0	0	0	0	0
9793ebe310c36d86a15a51ce4939e761	0	0	0	0	0	0	0	0	0	0	0	0	0	0	0	0	0	0	0	0	0	0	0	0	0	0	0	0	0	0	0	0	0	0	0	0	0	0	0	0	0	0	0	0	0	0	0	0	0
d0b92657ddb780eeab5e13350f26be9e	0	0	0	0	0	0	0	0	0	0	0	0	0	0	0	0	0	0	431	0	0	0	0	0	0	0	0	0	0	0	0	0	0	0	0	0	0	0	0	0	0	0	0	0	0	0	0	0	0
8b75afbdd60233248181bbeee3866f0f	0	0	0	0	0	0	0	0	0	0	0	0	0	0	0	0	0	0	0	0	0	0	0	0	0	142	0	0	0	0	0	0	0	0	0	0	0	0	0	0	0	0	0	0	0	0	0	0	0
5229880d69fbf3c5243806c9b65ed780	0	0	0	0	0	0	0	0	0	0	0	0	0	0	0	0	0	0	0	0	0	0	0	0	83	0	0	0	0	0	0	0	0	0	0	0	0	0	35	0	0	0	76	0	0	0	0	0	40
a4e5427bf2411a3d9d10f99efc295e09	0	0	0	0	0	0	0	0	0	0	0	0	0	0	0	0	70	0	0	0	0	0	0	0	107	0	0	0	0	0	0	0	0	0	0	0	0	0	0	36	0	2	0	0	0	0	0	0	0
f3aba8ce3f63fedea032acf7d9100df3	0	0	0	0	0	0	0	0	0	0	0	22	0	0	0	57	0	0	0	0	0	0	42	0	28	0	0	0	0	0	0	0	0	0	41	0	0	0	0	0	0	0	0	0	0	0	0	0	0
aa868c74b1bfaf8851627f0d31efd757	0	198	0	0	0	0	0	0	0	0	0	0	0	0	0	0	40	153	0	0	0	0	0	0	0	0	0	6	0	0	0	0	0	0	0	0	0	0	0	0	0	0	0	0	0	0	0	0	0
9b85f80c2bba06b9703378a6c26c6839	0	0	0	0	0	21	0	0	0	0	0	0	0	0	0	28	0	0	0	0	0	0	0	0	0	0	0	0	0	0	0	0	33	0	0	0	0	0	0	0	0	0	0	0	0	32	0	0	0
28b8656c9d9c6134806eeea9b34480aa	0	0	0	0	0	0	0	0	0	0	0	0	0	0	0	0	0	0	0	0	0	0	0	0	139	0	0	0	0	0	0	0	0	0	0	0	0	0	0	0	0	0	0	0	0	0	0	0	0
9fb012fc85d1073659779354ec413377	0	0	0	0	0	0	0	0	0	0	0	0	0	0	0	0	0	0	0	0	0	0	0	0	0	0	0	0	0	0	0	0	0	0	0	0	0	0	0	0	0	0	0	0	0	0	0	0	0
495e48ac3938967755feb01f1358f52f	0	0	0	0	0	0	0	0	0	0	0	0	0	0	0	0	0	0	0	0	0	0	0	0	0	0	0	0	0	0	0	0	0	0	0	0	0	0	0	0	0	0	0	0	0	0	0	0	0
13d9eb0e1376b03e8c57692cbb887fc1	0	0	0	0	0	0	0	0	0	0	0	0	0	0	0	0	53	0	0	0	0	0	0	0	0	0	0	0	0	0	0	0	127	0	0	0	0	0	72	0	0	0	0	0	0	9	0	0	0
a891a085086209c0835ae446e8ff91a2	0	0	0	0	0	0	0	107	0	0	0	0	0	0	0	0	0	0	0	0	0	0	0	0	0	0	0	0	0	0	0	0	0	0	0	87	130	0	0	0	0	0	0	0	0	0	0	0	0
5c58c53cdbad5b61172d3746a7d562a5	0	0	0	0	0	33	0	0	0	0	0	0	0	0	0	0	14	23	0	0	0	0	23	0	0	0	0	0	0	0	0	0	0	0	16	7	0	0	0	6	13	0	0	0	0	40	0	21	0
0be23e9b68ca3398756d3f39f6209467	0	0	0	0	0	0	0	0	0	0	0	0	0	0	0	0	0	0	0	0	0	0	0	0	0	0	0	0	0	0	0	0	0	0	0	0	0	0	0	0	0	0	418	0	0	0	0	0	0
5321141807ad07a6351d3e1147a536cd	0	0	0	136	0	0	0	0	0	0	0	0	32	0	0	0	0	0	0	0	0	0	0	0	0	0	94	0	0	0	0	0	0	0	0	0	0	0	0	0	0	0	0	0	0	0	0	0	0
7608f65dd2d164448399c685a73fbe93	0	0	0	0	0	0	0	0	0	417	0	0	0	0	0	0	0	0	0	0	0	0	0	0	0	0	0	0	0	0	0	0	0	0	0	0	0	0	0	0	0	0	0	0	0	0	0	0	0
2aefa3dba358ab0f9cbe817ea5389a3c	0	0	0	0	0	0	0	0	0	0	0	0	0	0	0	0	0	0	0	0	0	0	0	0	0	0	0	0	0	0	0	0	0	0	0	0	0	0	0	0	0	0	0	0	39	78	0	0	0
706c11167a80d35dc6431dbe33fdd0eb	0	0	0	0	0	0	0	0	0	0	0	0	0	22	0	0	0	0	0	0	0	0	0	0	0	0	35	0	0	0	0	61	0	0	0	0	0	0	0	0	0	0	0	0	9	0	0	0	7
e03a2cdd0bb51190a95d1133f3a8338c	0	306	0	0	0	0	0	0	0	0	0	0	0	0	0	0	0	19	0	0	0	0	0	0	0	0	0	0	0	0	0	0	0	0	0	0	0	0	0	0	0	0	0	0	0	0	0	0	0
b69b0e5ad42c401a5b4a5f6a8b83f994	0	0	0	0	0	0	0	0	0	0	0	0	0	0	0	0	0	0	0	0	0	0	0	81	0	84	0	0	0	0	0	0	0	0	0	0	0	0	0	0	0	0	0	0	0	0	0	0	0
f96e0e20ed484c4cda33f37aef66b4a2	0	0	0	0	0	0	0	0	0	0	0	0	0	0	0	26	0	11	0	0	0	0	0	20	0	0	15	20	32	0	0	0	0	14	7	0	0	0	0	0	0	21	0	0	0	0	22	0	0
dc7499349e23809a29d5435764cc9474	0	0	0	0	0	0	0	0	0	0	0	0	0	0	0	0	0	0	0	0	0	0	0	0	0	0	0	0	0	0	0	0	0	0	0	0	0	0	0	411	0	0	0	0	0	0	0	0	0
d51dc7370ddf86040467f4a53369ba55	0	0	0	0	0	0	0	0	0	0	0	0	0	0	0	0	0	0	0	0	0	0	0	0	0	0	0	0	0	0	0	0	0	0	0	0	0	0	0	411	0	0	0	0	0	0	0	0	0
16d7185729d09a4282bf796dc276ee41	0	0	0	0	0	0	0	0	0	0	0	0	0	0	0	0	0	0	0	0	0	0	0	0	0	0	0	0	0	0	0	0	0	0	0	0	0	0	0	410	0	0	0	0	0	0	0	0	0
0b04ab5aa8ede6d2fd4617f9c9567248	0	0	0	0	0	0	0	0	0	0	0	0	0	0	0	0	0	0	0	0	0	0	0	0	0	0	0	0	0	0	0	0	0	0	0	0	0	0	0	0	0	0	0	0	0	0	0	0	0
cba5fa83ebcaefc9f71bc25e7fbaf9d7	0	0	0	0	0	0	0	0	0	0	0	0	0	0	0	0	0	0	0	0	0	0	0	0	0	0	0	0	0	0	0	0	0	0	0	0	0	0	0	0	0	0	0	0	0	0	0	0	0
e3e618b6c0b173feb5ba627d9a96d485	0	0	0	0	0	0	38	0	0	0	0	0	0	0	0	0	0	0	20	0	0	0	0	0	5	0	0	0	0	0	0	167	0	0	0	0	0	0	16	0	0	0	0	0	0	0	0	0	0
84a6c1287aad8e5b5373d9e9fc6e9840	0	0	5	0	0	0	0	0	0	0	0	0	6	14	0	15	11	0	0	0	0	0	0	0	0	0	0	7	0	0	6	7	3	3	24	0	0	0	17	9	0	0	8	17	0	23	0	18	0
5f63ec50c82ed3a35a824a5f1243609f	98	0	0	0	0	0	0	30	0	0	0	0	0	0	0	0	0	0	0	0	0	0	0	0	0	0	0	36	0	0	9	0	0	0	0	0	0	0	7	0	0	0	0	0	0	0	0	0	0
28e27afddf179b2a8546fd13e941605e	0	0	0	0	0	0	0	0	204	0	0	0	0	0	0	0	0	0	0	0	0	0	0	0	0	33	0	0	0	0	0	0	0	64	0	0	0	0	0	0	0	0	0	0	0	0	0	0	0
1778a35e79d0f0d5bd77db3f906cc01d	0	0	0	0	0	0	0	0	0	0	0	0	0	0	0	0	0	0	0	0	0	0	0	0	31	0	0	0	0	0	0	0	0	0	0	0	0	0	0	0	0	0	0	0	0	0	0	0	0
4a15ce2655e717ce3fe0476ec4a552f2	0	402	0	0	0	0	0	0	0	0	0	0	0	0	0	0	0	0	0	0	0	0	0	0	0	0	0	0	0	0	0	0	0	0	0	0	0	0	0	0	0	0	0	0	0	0	0	0	0
422f702e03f70a0e5aed7eda037c57a8	0	0	0	0	0	0	0	0	0	0	0	0	0	0	0	0	0	0	0	0	0	0	0	0	0	0	0	0	0	0	0	0	0	0	0	0	0	0	0	0	0	0	118	0	0	0	0	0	0
08853886b153b5fc97a8fc43501d8ae4	0	0	0	0	0	0	0	0	0	0	0	0	0	0	0	0	0	0	0	0	0	0	0	0	217	0	0	0	0	0	0	0	0	0	0	0	0	0	0	0	0	0	0	0	0	0	0	0	129
43d68d3d26603ec3388be9adc95a63c2	0	0	0	0	0	0	0	0	0	0	0	0	0	0	0	0	0	0	0	0	0	0	0	0	0	0	0	0	0	0	0	0	0	0	0	0	0	0	0	0	0	0	0	0	0	0	0	0	0
bacee707e7d65ee6fa32a0cb4e300f5f	0	0	0	0	0	0	0	0	0	0	0	0	0	0	0	0	0	0	0	0	0	0	0	0	0	0	0	0	0	0	0	0	0	0	0	0	0	0	0	0	0	0	0	0	0	0	0	0	0
78bd481afaea0f02a038f9c0a46f8e9c	0	0	0	0	0	0	0	0	0	0	0	0	0	0	0	0	397	0	0	0	0	0	0	0	0	0	0	0	0	0	0	0	0	0	0	0	0	0	0	0	0	0	0	0	0	0	0	0	0
d590b8dc89dd5b64e0132a6ecfaa9e54	23	0	0	55	0	42	0	0	0	7	37	0	21	17	3	11	0	6	0	0	7	0	21	0	12	28	0	0	0	0	0	0	0	6	0	0	0	0	0	4	6	0	0	0	0	0	0	5	0
643aabe4b925d4247474e848d379c483	0	0	0	0	0	0	0	0	0	0	0	0	0	0	0	0	0	0	0	0	0	0	0	0	0	0	0	0	0	0	0	0	0	0	0	0	0	0	0	153	0	0	0	0	0	0	0	0	0
8401c7e0061ce894b45cafc6a8db38a5	66	0	0	0	0	0	0	0	0	0	0	0	0	0	0	0	0	0	0	0	0	0	0	0	0	0	0	0	0	0	126	0	0	0	0	0	0	0	0	0	0	0	0	0	0	0	0	0	0
870620a4c0e71421553b5afd32167cbc	0	0	0	101	0	0	0	0	0	0	0	0	52	0	0	21	0	0	0	0	0	0	34	0	0	0	81	0	0	0	0	0	0	0	0	0	0	0	0	0	0	0	0	0	0	0	0	0	0
b9d3fe32dcb1adaf8751df4c66a0b710	0	0	0	0	0	0	0	0	0	0	0	0	0	0	0	0	0	0	0	0	0	0	0	0	0	0	0	0	0	0	0	0	0	0	0	0	0	0	0	0	0	0	0	0	0	0	0	0	0
6af61876151167c516081678b9d806d4	0	0	0	0	64	0	0	0	0	0	0	0	0	0	0	0	0	0	0	0	0	0	0	0	0	6	0	40	0	0	0	0	0	0	0	0	0	0	0	0	0	0	0	0	0	0	0	24	47
7a1b2f9812cbb9856a5192d1a28cd7ed	0	0	0	0	0	0	0	0	0	0	0	0	0	0	0	0	0	0	0	0	0	0	0	0	0	0	0	0	0	0	0	0	0	0	0	0	0	0	0	0	0	0	0	0	0	0	0	0	0
2e3b1b97b5fc0168b0b342fb982a0c31	17	0	0	0	0	0	0	0	0	0	0	125	0	0	0	0	0	0	0	0	0	0	0	0	0	0	20	0	0	0	0	0	0	0	0	0	21	0	0	0	0	0	0	0	0	0	0	0	0
e149bc85dad5c89aa5906cac404ca084	0	0	0	0	0	0	0	0	0	0	0	0	0	0	0	0	0	0	0	0	0	0	0	0	0	0	0	0	0	0	27	0	0	0	0	0	0	0	0	11	0	0	0	0	0	0	0	0	0
41e54b7358e06a426c878cc74dfa92e2	0	12	0	0	0	0	0	0	0	0	0	0	0	0	0	0	0	0	0	0	0	0	0	0	0	0	0	0	0	0	0	0	0	0	0	135	0	0	0	0	0	0	0	17	0	0	0	99	0
e349565ef99400f54f0d93ef8187afc4	0	0	76	0	0	0	0	0	0	80	0	0	0	0	0	127	0	0	0	0	0	0	0	0	0	0	0	0	0	0	0	0	0	0	0	0	0	0	0	0	0	0	0	0	0	0	0	0	0
88ee4f302a75b3748440df946deef25f	0	0	0	0	0	0	0	0	0	0	0	0	0	0	0	0	0	0	0	0	0	0	0	0	0	0	0	0	0	0	0	0	0	0	0	0	0	0	0	0	0	0	0	0	0	0	0	0	0
fe08def9fb85dc03a9605441b748d2d6	0	0	0	0	0	0	0	0	0	0	0	0	0	0	0	0	63	0	0	0	0	0	0	0	55	0	0	0	0	0	0	0	0	0	0	0	0	0	0	34	0	8	0	0	0	0	0	0	0
e767e3bc52300a5ef99367c5abbc79b4	0	0	0	0	49	0	0	0	0	0	0	0	0	0	0	19	0	0	0	0	0	0	0	0	0	0	0	0	0	19	0	0	0	0	52	42	0	0	0	24	0	0	0	119	0	0	0	0	0
4710f691e96b4df3a87a1353f34fb2a0	0	0	0	133	107	0	0	0	0	13	0	0	0	75	0	0	0	0	0	0	0	0	0	0	13	0	0	0	0	3	0	2	0	0	2	0	0	0	0	0	5	0	0	5	0	0	0	0	0
abf3e3e9a44c67d631fb39a811211424	0	0	0	0	0	0	0	0	0	0	0	0	0	0	0	33	26	0	0	0	0	0	0	0	171	0	0	67	0	0	0	0	0	0	0	39	0	0	0	0	0	0	0	0	0	0	0	0	0
ff2195e655b2369b97c04fe9dd915263	0	0	17	33	0	38	0	0	0	0	0	23	0	0	0	47	0	0	0	0	0	0	0	0	0	0	0	0	0	0	0	0	0	0	0	0	0	0	0	0	0	0	0	0	0	0	0	0	0
dba91981900e71a4ffe5b7a5d888c30d	0	0	0	0	178	0	0	0	0	0	0	0	0	0	0	0	0	0	0	0	0	0	0	0	0	0	0	0	0	0	0	0	0	0	30	0	0	0	0	0	0	0	0	0	0	0	0	0	0
c352147fd1ccddbde16d3a385c22b8ea	0	0	0	0	0	0	0	0	0	0	0	0	380	0	0	0	0	0	0	0	0	0	0	0	0	0	0	0	0	0	0	0	0	0	0	0	0	0	0	0	0	0	0	0	0	0	0	0	0
3746ead12682de95a33ceef2e2d299b5	0	0	0	0	0	0	0	0	0	0	0	0	0	0	0	0	0	0	0	0	0	0	0	0	0	0	0	0	0	0	0	0	0	0	0	0	0	0	0	0	0	0	0	0	0	0	0	0	0
4e9bc456d028d127e60a0677f1226cf5	0	0	0	0	0	0	0	0	0	0	0	0	379	0	0	0	0	0	0	0	0	0	0	0	0	0	0	0	0	0	0	0	0	0	0	0	0	0	0	0	0	0	0	0	0	0	0	0	0
dacc84a7ed10d762c840ca4d85d320cb	0	0	0	0	0	0	0	0	0	31	0	0	0	0	0	0	36	0	0	0	0	0	0	0	59	0	0	28	0	0	0	0	0	0	0	0	0	0	0	0	0	0	0	0	0	0	40	0	0
5809c15976c599adbbea647077c66355	0	0	0	0	0	0	0	0	0	0	0	0	0	0	0	0	0	87	0	0	0	0	18	0	0	0	0	0	0	0	0	0	0	0	0	0	0	0	0	0	0	0	0	0	0	0	0	0	0
2f171aae3f583c9cc2c30f69960a30ad	0	0	0	0	0	0	0	0	0	0	0	0	0	0	0	0	0	0	0	0	0	0	0	0	0	0	0	0	0	0	0	0	0	0	0	0	0	0	0	0	0	0	0	0	0	0	0	0	0
e8b628785477c6168274f61b73f770e4	0	0	0	0	0	0	0	0	0	0	0	0	0	0	0	0	0	0	0	0	0	0	13	0	0	0	0	0	55	72	0	0	0	0	0	25	0	16	0	0	0	0	0	0	27	0	0	19	25
0f18cbcff1db261e7ffec8654900c5a4	0	0	0	0	0	0	0	0	0	0	0	0	0	0	0	0	0	0	0	0	0	0	0	0	0	0	0	0	0	0	0	0	0	0	0	0	0	0	0	0	0	0	0	0	0	206	0	0	0
3eae8d5c19ef4e159e4d5aa0ac4a29ac	0	0	0	0	0	0	0	103	0	0	0	0	0	0	0	0	0	0	0	0	0	0	0	0	0	0	0	0	0	0	0	0	0	0	0	0	272	0	0	0	0	0	0	0	0	0	0	0	0
28f7c9612ddbecba0d9d5c8258b706ea	0	0	0	0	0	0	0	0	0	0	0	0	0	0	0	0	0	0	0	0	0	0	0	0	0	0	0	0	0	0	0	0	0	0	0	0	0	0	0	0	0	0	0	0	0	375	0	0	0
8d4742bf9589c600c1e7df98f511feb1	0	0	0	0	0	0	0	0	0	0	0	0	0	0	0	0	0	0	0	0	0	0	0	0	0	0	0	0	0	0	0	0	0	0	0	0	0	0	0	0	0	0	0	0	0	0	0	0	0
1372cfd1d7b8773d6db378829995b8b6	0	0	0	0	0	0	0	0	0	0	0	0	0	0	0	0	0	0	0	0	0	0	0	0	0	0	0	0	0	0	0	0	0	0	0	0	0	0	55	0	0	0	0	317	0	0	0	0	0
35fabd1ec9e63a816d0b371fd6fbd3bb	0	0	0	0	0	0	0	0	0	0	0	0	0	0	0	0	0	0	0	0	0	0	0	0	0	0	0	0	0	0	0	0	0	0	0	0	0	0	0	337	0	0	0	0	0	0	0	0	0
c55a776106135a3dc16edb604dde0f7f	86	0	0	0	0	0	0	0	0	0	0	0	0	0	0	0	0	0	0	0	0	0	0	0	0	0	0	0	0	0	156	0	0	0	0	0	0	0	0	0	0	0	0	0	0	0	0	0	0
2ed9e5966a10d659ba726e80120dd4a6	0	0	0	0	0	0	0	0	97	0	0	0	0	0	0	0	0	0	0	16	0	0	24	0	0	0	0	0	0	0	0	32	0	0	0	0	0	0	17	0	0	0	0	0	0	0	0	0	0
ca1d8aee5cb883626ee91705fb852771	0	0	0	0	0	0	246	0	0	0	0	0	0	0	0	0	0	0	0	0	0	0	0	0	0	0	0	0	0	0	0	0	0	0	0	0	0	0	0	0	0	0	0	0	0	0	0	0	0
0cf598dcf801d7ef2d568b41279316d7	0	0	0	0	0	0	0	0	370	0	0	0	0	0	0	0	0	0	0	0	0	0	0	0	0	0	0	0	0	0	0	0	0	0	0	0	0	0	0	0	0	0	0	0	0	0	0	0	0
d244f6106dfe72376f711135543fa268	0	0	0	0	0	0	0	0	0	0	0	0	0	0	0	0	0	0	0	0	0	0	0	0	0	0	0	0	0	0	0	0	0	0	0	0	0	0	0	0	0	0	0	0	0	0	0	0	0
d064564ad8a099360f1c063ffdfd5cc9	0	0	0	0	0	0	0	0	0	0	0	0	0	0	0	0	0	0	0	0	0	0	0	0	0	0	0	0	0	0	0	0	0	0	0	0	0	0	0	0	0	0	0	0	0	0	0	0	0
d9c71a2e8be42b8d85c12289dcb57b59	0	0	0	0	0	0	0	0	0	0	0	0	0	0	0	0	0	0	0	0	0	0	0	0	0	0	0	0	0	0	0	0	0	36	0	0	0	0	0	0	0	0	0	0	0	0	0	0	0
9290817217e8c3c5a902d88d565f0a6a	0	0	17	0	0	0	0	0	27	0	0	0	0	0	0	21	0	41	0	0	0	0	24	0	0	0	0	0	0	0	0	0	0	0	34	0	0	0	0	0	0	0	0	0	0	0	35	0	0
d24c5451ffea12c076d24921fc6120bb	0	0	0	0	284	0	0	0	0	0	0	0	0	0	0	0	0	0	0	0	0	0	0	0	0	0	0	0	0	0	0	0	0	0	0	0	0	0	0	0	0	0	0	0	0	0	0	0	0
66924c79454c4d771c399f7170d3e51e	0	0	0	0	0	0	0	0	0	0	0	0	0	0	0	0	0	0	0	0	0	0	0	0	0	0	0	0	0	0	0	0	0	0	0	0	0	0	0	0	0	0	0	0	0	0	0	0	0
3c1d93f1289634d4d169fb840f211170	0	0	0	0	0	0	0	0	0	0	0	0	0	0	0	0	0	0	0	0	0	0	0	0	0	0	0	0	0	0	0	0	0	0	0	0	0	0	0	0	0	0	0	0	0	0	0	0	0
1c3d800a3f6664966025cc51dd763350	0	0	0	0	0	37	0	0	0	0	0	0	0	0	0	40	0	0	0	0	0	0	0	26	0	0	22	0	0	0	0	0	0	0	0	0	0	0	0	0	0	8	24	0	0	0	0	0	0
1cfefeb2b12081da2bb36e67f1f78c82	0	0	0	0	0	0	0	0	0	0	0	0	106	0	0	0	0	0	0	0	0	0	0	0	0	0	0	0	0	0	0	0	0	0	0	0	0	0	0	0	0	0	0	0	0	0	0	0	0
bb5dc10e0e2315d4fae229732025d281	0	0	0	0	0	0	0	0	0	0	0	0	0	0	0	0	0	0	0	0	0	0	0	0	0	0	0	0	0	0	0	0	0	0	0	0	0	0	0	200	0	0	0	0	0	0	0	0	0
5ba8b3c21ba916a9a63c9eaba9eb418e	0	0	97	0	0	0	0	0	77	0	0	0	0	0	0	0	0	0	0	0	0	0	42	0	0	114	0	0	0	0	0	0	0	0	0	0	0	0	0	0	0	0	0	0	0	0	0	0	0
ec08cb2d608ccea6fe0b5ed36e8e08f5	0	0	0	0	0	0	0	0	0	0	0	0	0	0	0	0	0	0	0	0	359	0	0	0	0	0	0	0	0	0	0	0	0	0	0	0	0	0	0	0	0	0	0	0	0	0	0	0	0
7a479581fbd914407ce742e28ca0546f	8	0	0	0	0	7	0	5	0	0	0	19	0	0	0	0	0	0	269	0	0	0	0	0	0	0	0	0	0	0	0	0	0	0	0	0	0	0	0	0	0	0	0	0	0	0	0	0	0
f5f063805140ea2113dd00364dd91d1a	0	0	0	0	0	0	0	0	0	0	0	0	355	0	0	0	0	0	0	0	0	0	0	0	0	0	0	0	0	0	0	0	0	0	0	0	0	0	0	0	0	0	0	0	0	0	0	0	0
ad6e4541b55049e0b7ad01551200a95b	0	0	0	0	0	0	0	0	353	0	0	0	0	0	0	0	0	0	0	0	0	0	0	0	0	0	0	0	0	0	0	0	0	0	0	0	0	0	0	0	0	0	0	0	0	0	0	0	0
4f90f4387cc718648bf82477a61ba124	0	0	0	0	0	0	0	0	0	49	0	0	0	0	0	0	0	0	88	0	0	0	0	0	0	0	0	0	0	0	0	23	0	0	0	0	0	0	0	0	0	0	0	0	0	70	71	0	0
83cf39e40f1f76905c31e0c1dba40bc6	0	0	0	0	0	0	0	0	0	0	0	0	0	0	0	0	0	0	0	0	0	0	0	0	0	0	0	0	7	0	0	0	0	0	0	0	0	0	342	0	0	0	0	0	0	0	0	0	0
90a4d3b9ddea5d1bee651e5454f44f09	0	0	0	0	0	0	0	194	0	0	0	0	0	0	0	0	0	0	0	0	0	0	0	0	0	0	0	0	27	0	0	0	0	0	0	0	0	0	0	0	0	0	0	0	42	0	0	0	0
20ba619f4fa7dff20c0c0e4f7fe69be8	3	0	3	8	98	83	0	0	0	3	4	6	0	16	8	0	0	0	9	0	4	11	6	5	0	14	0	5	0	0	0	0	0	0	0	0	3	0	0	0	0	0	0	0	0	0	0	0	0
24bde3754d844281e4cea97db0d5b715	0	0	0	0	0	0	0	0	0	0	0	0	0	0	0	0	0	0	0	0	0	0	0	0	0	0	0	0	0	0	0	0	0	0	0	0	0	0	0	0	0	0	0	0	0	0	0	0	0
100e42177aef80a479069abee89e4183	0	0	82	0	0	0	0	69	0	0	0	0	0	0	0	0	0	0	0	0	0	0	0	0	0	0	0	8	0	0	0	0	0	0	28	0	0	0	0	46	0	0	0	0	0	0	0	0	0
e60aadc3d156bbc99845c0bcdf62f6b1	0	0	0	0	0	0	0	0	0	0	0	0	0	0	0	0	0	0	0	0	0	0	0	0	0	0	0	44	0	0	0	0	0	0	26	0	0	0	0	0	0	0	0	0	0	0	36	66	0
17abaf4e86b0c4cbfb7f0f5712f4ce3c	0	0	0	0	0	0	0	0	85	0	42	0	0	0	0	0	0	115	0	49	0	0	0	0	0	28	0	0	0	0	0	0	0	0	0	0	0	0	0	0	0	0	0	0	0	0	0	0	0
7347f7d53736af6ca398090d1471818c	0	0	0	0	0	0	0	0	0	29	30	35	0	0	0	0	0	53	0	0	0	0	51	0	0	0	0	0	0	0	0	0	0	0	0	0	0	0	0	0	0	0	0	0	0	0	0	0	47
fb9ff2bff069ca9558fd568a2a51f73e	47	0	0	0	0	0	0	0	0	43	0	0	0	0	0	0	0	0	0	0	0	0	0	0	0	0	0	0	0	0	0	0	0	0	0	0	0	0	0	0	0	0	0	0	0	0	0	0	0
3679e32b27fbd5e27a41f630a7b0a783	0	15	0	0	0	0	0	50	0	0	0	0	0	0	0	0	0	0	0	0	0	0	0	0	0	0	0	0	0	0	0	0	0	0	0	0	0	0	0	0	0	0	0	0	0	0	0	0	278
825083e94087a6979b9fda02a0c99cb9	0	0	0	0	0	0	0	0	0	0	0	0	0	0	0	0	0	0	0	0	0	0	0	0	0	0	0	0	0	0	0	0	0	0	0	0	0	0	0	0	0	0	0	0	0	0	0	0	0
6985cb1595f22d77ab34b6ad272f8206	0	0	0	0	0	0	0	0	0	0	0	0	0	0	0	0	0	0	0	0	0	0	0	0	0	0	0	0	0	0	0	0	0	0	0	0	0	0	0	0	0	0	0	0	0	0	0	0	0
0dd6f7e6123dab7865867745d1466dab	0	0	0	0	0	0	0	0	0	0	0	0	0	0	0	0	0	0	0	0	0	0	0	0	0	0	0	0	0	0	0	0	0	0	0	0	0	0	0	0	0	0	0	0	0	0	0	0	0
fc8a9adaa60a1a684662e8402ad3be0b	0	0	0	0	0	0	0	0	0	0	0	0	0	0	0	0	0	0	0	0	0	0	0	0	0	0	0	0	0	0	0	0	0	0	0	0	0	0	8	0	0	0	0	134	0	0	0	0	0
7e847b5d28f0b1a3c0fba868db07c140	0	0	0	0	0	0	0	14	0	0	0	0	0	0	0	0	0	0	74	0	68	26	0	22	0	0	0	0	0	0	0	52	0	0	0	0	0	0	0	0	52	0	0	0	0	0	0	0	0
227102f4b0f2576c6bcc14d31e453409	0	0	0	0	0	44	0	0	0	0	0	0	0	0	0	0	0	0	0	0	0	0	0	0	0	0	0	0	0	0	0	0	0	56	0	0	0	0	0	0	0	0	66	0	0	0	0	0	0
1888c12be93ae315b11cbac3364054e9	0	0	0	0	338	0	0	0	0	0	0	0	0	0	0	0	0	0	0	0	0	0	0	0	0	0	0	0	0	0	0	0	0	0	0	0	0	0	0	0	0	0	0	0	0	0	0	0	0
6669867a4a1ef570e46b419d8681caf5	0	0	0	0	0	0	0	0	0	0	0	0	0	0	0	0	0	0	0	0	0	0	0	0	0	0	0	0	0	0	0	0	0	0	0	0	0	0	0	0	0	0	0	0	0	0	0	0	0
b7a8bffa70c35a103bde36d38d46c76f	0	0	0	0	0	0	0	0	0	0	0	18	5	0	0	0	38	0	0	8	0	0	0	0	10	0	0	0	0	0	0	0	0	0	6	5	0	0	8	5	15	11	0	0	6	0	5	3	0
7c4f4516486f9486b58d9104ef5f92e6	0	0	41	0	0	0	0	0	0	0	0	0	0	0	0	0	0	0	0	0	0	0	0	0	0	0	0	0	0	0	0	0	0	0	0	0	0	0	31	0	0	0	0	0	0	0	0	0	0
1682e26380f7e52ab218014040f761e4	0	0	0	0	0	0	0	3	0	54	0	0	0	0	0	0	0	0	121	0	0	0	0	0	0	0	0	0	0	0	0	0	0	0	0	16	0	0	0	0	0	0	0	0	0	127	0	0	0
ebd1a639797f4230144fcc4fc37731dd	0	0	0	50	0	0	0	0	0	0	0	0	0	127	0	0	0	0	0	0	0	7	113	0	34	0	0	0	0	0	0	0	0	0	0	0	0	0	0	0	0	0	0	0	0	0	0	0	0
21ca0a99eff9e3311fa89e62aa9bd90e	0	0	0	0	0	0	0	0	0	0	0	0	0	0	0	0	333	0	0	0	0	0	0	0	0	0	0	0	0	0	0	0	0	0	0	0	0	0	0	0	0	0	0	0	0	0	0	0	0
1d7e8e58c5257d9401161ba5eb00d6e2	0	0	0	0	0	0	0	0	0	0	0	0	0	0	0	0	0	0	0	0	0	0	0	0	239	0	0	94	0	0	0	0	0	0	0	0	0	0	0	0	0	0	0	0	0	0	0	0	0
28a962e94a81d8cf1c478eb288de322d	0	0	0	0	226	0	0	0	0	0	0	0	0	0	0	0	0	0	0	0	0	0	0	0	5	47	0	0	0	0	0	0	0	0	0	0	0	0	0	0	0	0	0	0	0	7	0	0	0
411d66c72bce001991be30fe574f44ac	0	0	0	0	0	0	0	0	0	0	0	0	0	0	0	0	0	0	0	0	0	0	0	0	0	0	0	0	0	0	0	0	0	0	0	0	0	0	0	0	0	0	0	0	0	0	0	332	0
d7551b2544dfdb8663db2720913a287e	0	0	0	0	0	0	0	0	0	0	0	0	0	0	0	0	0	0	0	0	0	0	0	0	0	0	0	0	0	0	0	0	0	0	0	0	0	0	0	0	0	0	0	0	0	0	0	0	0
f82ba3bb849a45328f52c7c3948d2a98	0	0	0	0	0	0	0	0	0	0	0	0	0	0	0	0	0	0	0	0	0	0	0	0	0	0	0	0	0	0	0	0	0	0	0	0	0	0	0	0	0	0	0	34	0	0	0	0	0
3775c11216f64859c00c6bc1ddeee69f	0	0	0	0	0	0	0	32	0	0	0	0	0	0	0	0	0	0	0	0	0	0	0	35	0	0	0	0	0	0	0	0	39	0	0	0	51	0	0	0	0	0	0	0	72	0	0	0	0
b476bc75d821245765f29b2a162bcb44	0	0	0	0	0	0	0	0	0	0	0	0	0	0	0	0	0	0	0	0	0	0	0	0	0	0	0	0	0	0	0	0	0	0	0	0	0	0	0	0	0	0	0	0	0	330	0	0	0
1954223f7dfa6c56ea93d6fcb83ccf6a	0	0	0	0	0	0	0	0	0	0	0	0	0	0	0	0	0	0	0	0	0	0	0	0	0	0	0	0	0	0	0	0	0	0	0	0	0	0	0	0	0	0	0	0	0	0	0	0	0
81366278afe1823c49d92070240c692b	0	0	0	0	0	0	0	0	0	0	0	0	0	0	0	0	0	0	0	0	0	0	0	0	0	0	0	0	0	0	0	0	0	0	0	0	0	0	0	0	0	0	0	0	0	0	0	0	0
b8ec632cd179f1c0f02ff589bc7f09de	0	0	0	0	0	0	0	0	0	0	0	0	0	0	0	0	328	0	0	0	0	0	0	0	0	0	0	0	0	0	0	0	0	0	0	0	0	0	0	0	0	0	0	0	0	0	0	0	0
03aeae79780674335a35fa774ee2d2b7	0	0	0	0	0	0	0	0	0	0	0	0	0	0	0	50	9	7	0	0	0	0	0	0	0	0	0	47	0	0	0	0	0	0	0	0	0	0	0	0	0	13	0	0	0	0	0	0	0
cb69448f711d930190abe1bab3bd17a7	0	0	0	0	161	0	0	0	0	9	71	0	4	0	0	0	0	0	0	0	0	0	0	0	0	0	0	7	13	0	0	3	0	0	0	0	0	0	0	0	0	0	0	0	0	0	0	0	0
369db0116436151479b534fc43f3ea3d	0	0	43	0	0	0	0	0	0	0	0	0	0	0	0	0	0	0	0	0	0	0	0	0	0	0	0	0	0	0	0	0	0	0	12	0	0	0	0	0	0	0	0	0	0	0	52	0	0
29fde6ffd0a41547e218d84de8f4fa03	0	0	0	0	0	0	0	0	0	0	0	0	0	0	0	0	0	0	0	0	0	0	0	0	0	0	0	0	0	0	0	0	0	0	0	0	0	0	0	0	0	0	0	0	0	0	0	0	0
13e8b4ec5be33ff37455fa3970b29f16	0	0	0	0	0	0	0	0	0	0	0	0	0	0	0	0	106	0	0	0	0	0	0	0	0	0	0	0	0	0	0	0	0	0	0	0	0	0	0	0	0	0	0	0	0	119	0	0	0
db74ab6b641d88de23a675af63c34f78	0	0	0	0	0	0	0	0	0	0	0	0	0	0	0	0	0	0	0	0	0	0	0	0	0	0	0	0	0	0	0	0	0	0	0	0	0	0	0	0	0	0	0	0	0	0	0	0	0
48b67c8e17de9e44399cdf6a1203d1f9	0	0	0	0	0	0	0	0	0	0	0	0	0	0	0	0	0	0	0	43	0	26	0	0	0	78	0	169	0	0	0	0	0	0	0	0	0	0	0	0	0	0	0	0	0	0	0	0	0
a686ea9c79b9fe893f68d4ac63740266	0	0	261	0	0	0	0	0	0	0	0	63	0	0	0	0	0	0	0	0	0	0	0	0	0	0	0	0	0	0	0	0	0	0	0	0	0	0	0	0	0	0	0	0	0	0	0	0	0
2d2626c554629bbb4786b085c7dc4fd2	0	0	0	0	0	68	0	0	0	0	0	0	0	0	0	17	0	0	0	0	0	0	23	0	0	0	0	0	0	0	0	0	0	0	0	0	0	0	38	0	0	0	0	0	0	0	0	0	0
1db492424f8883811f9c1ddd13ed8069	0	0	0	323	0	0	0	0	0	0	0	0	0	0	0	0	0	0	0	0	0	0	0	0	0	0	0	0	0	0	0	0	0	0	0	0	0	0	0	0	0	0	0	0	0	0	0	0	0
cbb494a94a15d74bd03092691029e56a	0	0	0	0	0	0	0	0	0	0	0	0	0	0	0	0	45	0	0	0	0	0	0	0	0	0	0	0	0	0	0	0	0	0	23	0	0	0	0	0	0	0	0	0	0	32	0	0	0
baeb387ec5f6fb2dffefa98e5a426c15	0	0	0	0	0	49	0	0	0	0	0	0	0	0	0	0	0	0	0	0	0	0	0	0	0	0	0	0	49	0	0	0	0	0	0	0	0	0	0	0	0	0	0	0	0	0	0	0	0
800f2c7f886306fff5ee7a626d91ea48	0	0	0	0	0	0	0	0	0	0	0	0	0	0	0	0	0	0	0	0	0	0	0	0	0	0	0	0	0	0	0	0	0	0	0	0	0	0	0	0	0	0	0	0	0	0	319	0	0
4cdbc0afd1be50c3d8a0cb6529650f96	0	0	0	0	0	0	0	0	0	0	0	0	0	0	0	0	0	0	0	0	0	0	0	0	0	0	0	0	0	21	0	0	0	44	0	0	0	0	0	0	0	0	0	7	0	0	0	0	0
b62fd07e2c96423bab395852c88fb147	0	0	0	0	0	0	0	0	0	0	0	0	0	0	0	0	0	0	0	0	0	0	0	0	178	0	0	0	0	0	0	0	0	0	4	5	0	0	0	0	0	0	0	0	0	13	7	0	0
f28078161b20564c7cf5f1b42b690361	0	0	0	46	0	133	0	0	0	0	0	0	0	0	0	22	0	0	0	0	0	0	0	15	13	0	52	0	0	0	0	0	0	0	0	0	0	0	0	0	0	0	0	0	0	0	0	0	0
3c0b6147c3b4378da61eed8f3f37e02f	0	0	0	0	0	0	0	0	0	0	0	0	0	0	0	0	0	0	0	0	0	0	0	0	0	0	0	0	0	0	0	0	45	0	0	0	0	0	0	0	0	0	0	272	0	0	0	0	0
e0d979951488fddc9e5361c0d9a671d5	128	0	0	0	0	0	0	0	0	0	0	0	0	0	0	0	0	0	0	0	0	0	0	0	0	0	0	0	0	0	129	0	0	0	0	0	0	0	0	0	0	0	0	0	0	0	0	0	0
2d6e463e239af2ce2850577dbb2d09cb	0	0	0	0	0	92	0	0	0	9	0	14	0	134	0	0	0	0	0	0	0	0	30	0	0	0	0	0	0	0	0	0	0	0	0	0	0	0	0	0	26	0	0	0	0	0	0	0	0
422b2367ea490ff57dab799100f557bf	0	0	0	0	0	0	0	0	0	0	0	0	0	0	0	0	0	0	0	0	0	0	238	0	0	0	0	0	0	0	0	0	0	0	0	0	0	0	0	0	0	0	0	0	0	0	0	0	0
3475fcb58ea78a75282d0080b900b15f	0	0	0	0	0	0	0	0	0	0	0	0	0	0	15	0	0	0	0	0	0	0	0	0	0	0	0	0	0	0	0	0	0	266	0	0	0	0	0	16	0	0	0	0	0	0	0	0	0
6e571908aa403f564932535168c665ed	0	0	0	0	0	0	0	0	0	0	0	64	0	0	0	0	0	0	0	0	0	0	0	0	0	0	0	0	0	0	0	0	0	0	0	0	0	0	0	0	0	0	0	0	0	0	0	112	71
d0fa26ab6d52dc495550f24699cfeb1c	0	0	0	0	0	0	0	0	0	0	0	0	0	0	0	0	0	0	0	0	0	0	0	0	0	0	0	0	0	0	0	0	0	0	0	0	0	0	0	0	0	0	0	0	0	0	0	0	144
ba0e9af48540f5eeb3f5966c956073b0	0	0	0	0	0	0	0	69	80	0	0	0	0	0	0	0	0	0	0	0	0	0	0	0	0	49	0	0	0	0	0	0	0	0	0	0	0	0	0	0	0	0	0	0	0	0	0	0	0
deed9b0082492eb0e3b648a141e99872	0	4	0	0	105	0	0	0	0	0	0	0	5	0	0	0	0	0	0	4	0	0	0	0	0	0	0	5	0	0	0	0	0	0	7	0	0	0	0	0	4	0	0	4	0	5	0	3	0
f2579005418991ae1d7ceb9f93280e78	0	0	0	0	0	0	0	0	0	7	0	0	3	198	0	0	0	0	0	0	0	0	0	0	19	0	0	16	0	0	0	0	0	9	0	0	0	0	0	0	0	0	0	0	0	9	0	0	0
b8388d27ec914c6009bd9f3777c8260c	0	0	0	0	0	0	0	0	0	0	0	0	0	0	0	0	0	0	0	0	0	0	0	0	0	0	0	0	0	0	0	0	0	0	200	0	0	0	0	0	0	0	0	0	0	0	0	0	0
5fc7aad3d78891c5d3a9eb989b1252c1	0	0	0	0	0	0	0	0	0	0	0	0	0	0	0	0	0	0	0	0	0	0	0	0	211	51	0	0	0	0	7	0	0	0	0	0	0	0	19	11	0	0	0	0	0	0	0	9	0
dba207577152bc000afb7870026ddffb	0	47	0	0	0	0	0	16	0	0	9	0	0	0	0	0	0	0	0	0	0	0	0	0	0	0	0	0	10	152	0	0	0	0	0	0	0	0	0	0	0	0	0	0	0	0	0	0	0
7877f66605a8c5bdf29a1ce63911d290	0	0	0	0	0	0	0	0	0	0	0	0	0	0	0	0	0	0	0	0	0	0	0	0	0	0	0	0	0	0	0	0	0	0	0	0	0	0	0	0	0	0	0	0	0	0	0	0	0
6c6ef4f8800adbddb2929b385fea255a	0	0	0	0	0	0	0	0	0	0	0	0	0	0	0	0	0	0	0	0	0	0	0	0	0	0	0	0	0	0	0	0	0	0	0	0	0	0	0	0	0	0	0	0	0	0	0	0	0
4d1be2a1a05fe4b5ce0e466490697465	0	0	0	0	0	0	0	0	0	0	0	0	0	0	0	0	0	202	0	0	0	0	0	0	0	0	0	0	0	0	0	0	0	0	0	0	0	0	0	0	0	0	0	0	0	0	0	0	0
3d0409f8d3cc4518ffc12eeb1b1feed8	7	0	0	0	140	0	3	0	0	0	7	23	6	26	0	3	0	0	0	0	0	0	3	10	0	7	0	0	0	0	0	0	0	5	0	5	6	0	0	0	0	0	0	5	3	0	3	0	0
999f199073c7cf73c9cf90b8acce9a09	0	0	0	0	0	0	0	0	0	0	0	0	0	210	0	0	0	0	0	0	0	0	0	0	0	0	0	0	0	0	0	0	0	43	0	0	0	0	0	0	0	0	0	0	0	0	0	0	0
745d81da07b2948e3493637c1d77b0c3	0	0	0	0	0	0	0	0	0	0	0	0	0	0	0	0	0	0	0	0	0	0	0	0	0	0	0	0	0	0	0	0	0	0	0	0	0	0	0	0	0	0	0	0	0	0	0	0	0
690f0e802d5ae75f2ebbc369349ec4d1	0	0	0	0	0	0	60	0	0	0	0	0	0	0	0	0	0	0	0	0	0	0	0	0	0	167	0	0	0	0	0	80	0	0	0	0	0	0	0	0	0	0	0	0	0	0	0	0	0
b9d783ebaf3810b08b3827cd1e1dc6db	0	0	0	0	0	0	0	0	0	0	0	0	0	0	0	0	0	0	0	0	0	0	0	0	0	0	0	0	0	0	0	0	0	0	0	0	0	0	66	0	0	0	0	0	0	0	0	0	0
1c2afc5ce5bc9ee558d94d7fb0f90a5b	0	0	0	0	0	0	0	0	0	134	0	0	0	0	0	0	33	0	0	0	0	0	0	0	17	0	0	0	0	0	0	0	0	0	0	0	0	0	10	0	0	0	0	0	0	0	0	0	0
9e1b863239a1a77b8e0c4eccdfb2b11b	0	0	0	0	0	0	0	0	0	0	0	0	0	0	0	0	0	0	0	0	0	0	0	0	0	0	0	0	0	0	0	0	0	0	57	0	0	0	0	50	0	0	10	0	0	0	0	0	0
f6f0123bea3ebf7160cef6acb08c8cc1	0	0	0	0	0	0	0	0	0	0	0	0	0	0	0	0	0	0	0	0	0	0	0	0	0	0	21	0	0	0	0	0	0	0	0	0	0	0	0	0	0	0	0	0	0	284	0	0	0
f1c0295407815e5a779b34b6dc4354c7	0	0	41	0	0	0	0	0	0	0	0	0	0	0	0	0	0	0	0	0	0	0	0	0	0	0	0	0	67	0	0	0	0	0	0	0	0	0	0	0	0	0	0	0	0	0	0	0	0
599484569e23d8c085b446401791551d	0	0	0	0	190	0	0	0	0	0	0	114	0	0	0	0	0	0	0	0	0	0	0	0	0	0	0	0	0	0	0	0	0	0	0	0	0	0	0	0	0	0	0	0	0	0	0	0	0
5142f72973d43f21376b9bba627384b7	0	0	0	0	0	0	0	0	0	0	0	0	0	0	0	0	0	0	0	0	0	0	304	0	0	0	0	0	0	0	0	0	0	0	0	0	0	0	0	0	0	0	0	0	0	0	0	0	0
76725d9f531129887b5d4b2da5d5066a	0	0	0	0	0	0	0	0	0	0	0	0	0	303	0	0	0	0	0	0	0	0	0	0	0	0	0	0	0	0	0	0	0	0	0	0	0	0	0	0	0	0	0	0	0	0	0	0	0
b1062f06d31fef65610eb17a13f52da5	0	0	0	0	0	0	0	0	0	0	0	0	0	0	0	0	0	0	0	0	0	0	0	0	0	0	0	0	0	0	0	0	0	50	0	0	0	0	0	0	0	0	15	0	0	0	0	0	14
1d80a39903599219d8c7d49de5ab54c0	0	0	0	0	0	0	0	0	0	0	0	0	0	0	53	0	0	0	0	0	0	0	0	0	0	0	0	0	0	0	0	0	0	0	0	0	0	0	0	0	0	0	0	0	0	0	92	0	0
e749fa7b9d6c12fc8034e3cbc0f15ade	0	0	0	0	0	0	0	0	0	0	0	0	0	0	0	0	0	0	0	0	0	0	0	0	0	0	0	0	0	0	0	0	0	0	0	0	0	0	0	0	0	0	0	0	0	0	0	0	0
9158ab694988e84ec137cfaee88fcd2a	2	0	0	0	0	0	28	0	0	0	0	0	0	0	0	0	7	0	0	0	5	0	0	0	0	0	4	0	6	0	0	3	0	0	0	0	0	0	0	3	0	0	0	0	0	0	0	0	0
bae657763a4d3f96eec525d7902c2dbf	0	0	0	0	0	0	0	0	0	0	0	0	0	0	0	0	0	0	0	0	0	0	0	0	0	0	0	0	0	0	0	0	0	0	0	0	0	0	0	0	0	0	0	0	0	43	0	0	0
cc938bd52d1786d27a7dec3f44be77b5	0	0	0	0	0	26	0	0	0	0	0	14	0	0	0	55	0	0	0	0	0	0	0	0	0	0	0	0	0	0	0	0	0	0	0	0	0	0	0	0	0	0	0	0	0	0	0	0	0
a48263cbd187fa038ab517af3e0097e2	0	298	0	0	0	0	0	0	0	0	0	0	0	0	0	0	0	0	0	0	0	0	0	0	0	0	0	0	0	0	0	0	0	0	0	0	0	0	0	0	0	0	0	0	0	0	0	0	0
e3986bf388133c0f4434379391dacdae	0	0	0	0	0	0	0	0	0	0	0	0	0	0	0	0	0	0	0	0	0	0	0	0	0	0	0	0	0	0	0	0	0	0	0	0	0	0	0	0	0	0	0	0	0	0	0	0	0
b7b71b7150da704a474f2f6a7aaadd75	0	0	0	0	0	0	0	0	0	0	0	0	0	0	0	0	0	0	0	0	0	0	0	0	133	0	0	0	0	0	0	0	0	0	0	0	0	0	0	0	0	0	0	0	0	0	0	0	0
915ad8d11ef26ce92c8aaa8fa7c6790d	0	0	0	0	0	0	0	0	0	0	0	0	0	0	0	0	0	253	0	0	0	0	0	0	0	0	0	0	0	0	0	0	0	0	0	0	0	0	0	0	0	0	0	0	0	0	0	0	0
a431709590dc98da5bedb3bf46cd02f5	0	0	0	0	0	0	296	0	0	0	0	0	0	0	0	0	0	0	0	0	0	0	0	0	0	0	0	0	0	0	0	0	0	0	0	0	0	0	0	0	0	0	0	0	0	0	0	0	0
cdad91cab5c285f1e765c6876aed6322	0	0	0	0	0	0	0	0	0	0	0	0	0	0	0	0	60	0	0	0	0	0	0	0	0	0	0	0	0	0	0	0	0	0	48	0	0	0	0	0	0	0	0	0	0	0	0	0	0
aa0e4052e5b906f5c2e4b82ae206fa4d	0	0	0	0	0	0	0	0	0	0	0	0	0	0	0	0	0	0	0	0	0	0	0	0	33	0	0	5	0	0	0	0	33	0	0	0	0	0	0	18	0	0	0	0	0	0	19	0	0
b38767de93f10eaac67b95a0f14656bc	0	0	0	0	0	0	0	0	0	0	0	0	0	0	0	0	22	0	0	0	0	0	0	0	44	0	0	0	0	0	0	0	0	0	0	0	0	0	19	0	0	0	0	0	0	12	0	3	34
99ac1dc33cb11377a8c227b7504e969c	0	0	0	0	11	0	0	0	0	2	0	11	0	41	0	4	0	0	0	0	0	0	0	0	0	0	0	0	0	0	9	0	0	0	0	0	0	0	5	12	5	0	0	0	0	10	0	0	8
4a7198fec96bf9d8a0b215332e8592b8	0	0	0	0	0	0	0	0	0	0	0	0	0	0	0	0	0	0	0	0	0	0	0	0	0	0	0	0	0	0	0	0	0	0	0	0	0	0	0	0	0	0	0	0	162	0	131	0	0
c01deb92f5893678a223593d3dfba315	0	0	0	71	0	42	0	0	0	0	0	26	0	0	0	0	0	0	0	0	0	0	0	0	0	0	0	0	0	0	0	0	0	0	0	0	0	0	0	0	0	0	0	0	0	0	0	0	0
b4708ae3f1327f5f9961c8efa1aece06	0	0	0	0	0	0	0	0	0	0	0	0	0	0	0	0	0	0	0	0	0	0	0	0	0	0	0	0	0	0	0	0	0	0	0	0	0	0	69	29	0	0	0	0	0	119	0	0	0
2ab860d032e309c5c8870eb9d4886c3f	0	0	0	0	0	0	292	0	0	0	0	0	0	0	0	0	0	0	0	0	0	0	0	0	0	0	0	0	0	0	0	0	0	0	0	0	0	0	0	0	0	0	0	0	0	0	0	0	0
1c1d4e5ea2b8ba0479951e0bba37adc1	0	0	0	0	0	0	0	0	0	0	0	0	0	0	0	0	0	0	0	0	0	0	0	0	0	0	0	0	0	0	0	0	0	0	0	0	0	0	0	50	0	0	0	0	0	0	0	0	27
a1a3c4579695fff1b487b59232c225ac	0	0	0	0	0	0	0	0	0	0	0	26	0	0	0	0	0	0	0	0	0	0	0	0	0	0	0	0	0	0	0	0	0	0	0	0	0	0	0	0	0	0	0	0	77	0	0	0	0
aea9deb28b71112a004aa8ae56310eb7	0	0	0	0	0	0	0	0	0	0	0	0	0	0	0	0	0	0	0	0	0	0	0	0	0	0	0	0	0	0	0	0	0	0	0	0	0	0	0	0	0	0	0	0	0	110	0	0	0
113bf771d73783988dad739ac2fb91a9	0	0	0	0	0	58	0	0	0	0	0	0	0	0	0	0	0	0	0	0	0	0	0	0	0	0	0	0	0	0	0	0	0	0	0	0	0	0	0	0	0	0	0	0	0	0	0	0	0
4d844346382dd18b68d3044e4d465f35	0	0	0	0	0	0	0	0	0	0	0	0	0	0	0	0	0	0	0	0	0	0	0	0	0	0	0	0	0	0	0	0	0	0	0	52	0	0	0	0	0	0	0	0	0	0	0	0	0
110add070a6cd3066d481b25ed93e32f	0	0	0	0	0	0	0	0	0	0	0	0	0	0	0	0	0	0	0	0	0	0	0	0	0	0	0	0	0	0	0	0	0	0	0	0	0	0	0	0	0	0	0	0	0	0	0	0	0
157638ae72ae03b6b791dd5890f3d4cb	0	0	0	0	0	0	0	0	0	0	0	0	0	0	0	0	0	0	0	0	0	0	0	0	0	0	0	0	0	0	0	0	0	49	0	12	0	0	0	0	0	0	104	15	0	0	0	0	0
aa1f32851e4662b91285dcb75c06a729	0	0	0	0	0	0	0	0	0	82	0	0	0	0	0	0	0	0	0	0	0	0	0	0	0	0	0	0	0	0	0	0	0	76	0	0	0	0	0	0	0	0	0	0	0	0	0	0	0
717b7cbd0bf1509b2c39b82194445d09	0	0	272	0	0	0	0	0	0	0	0	0	0	0	0	0	0	0	0	0	2	0	0	0	0	0	0	0	0	0	0	0	0	0	0	0	0	0	0	0	0	0	0	0	0	0	2	0	0
1c4c684437c326eb55b9421edcbc7909	0	0	0	0	0	0	0	0	0	0	0	0	0	0	0	29	0	0	0	0	0	0	0	0	0	0	0	0	0	0	0	0	0	0	0	0	0	0	0	0	0	0	0	0	0	0	0	0	0
c3e00bdbc5d9c804111499deef69e63d	0	0	0	0	0	0	0	0	0	0	0	0	0	0	0	0	0	0	0	0	0	0	0	0	0	0	0	0	0	0	0	0	0	0	0	0	0	0	0	0	0	0	0	0	0	0	0	0	0
fd95cd0dac13e6226b19363ec9364ca8	0	0	0	0	0	0	275	0	0	0	0	0	0	0	0	0	15	0	0	0	0	0	0	0	0	0	0	0	0	0	0	0	0	0	0	0	0	0	0	0	0	0	0	0	0	0	0	0	0
88c02335114c7ba9c15d3b5fc71c6e7f	0	0	0	0	0	0	0	0	0	0	0	0	0	0	0	0	0	0	0	0	0	0	0	0	0	0	0	0	133	98	0	0	0	58	0	0	0	0	0	0	0	0	0	0	0	0	0	0	0
63bb7ac4c146adc8229396ab764b96ba	0	76	0	0	0	0	115	0	0	0	0	0	0	0	0	0	0	0	0	98	0	0	0	0	0	0	0	0	0	0	0	0	0	0	0	0	0	0	0	0	0	0	0	0	0	0	0	0	0
fc32fa6e97922714d30386f1dac1c473	0	0	0	0	0	0	0	0	0	0	0	0	0	0	0	0	0	0	0	0	0	0	37	0	0	0	0	0	0	0	0	0	0	0	0	0	0	0	0	0	85	0	0	23	0	0	23	75	0
e6118602a250d53bb8b1e695baecc62f	0	0	0	0	0	0	0	0	0	0	0	0	0	0	0	0	14	0	0	0	0	0	0	0	0	0	0	0	0	0	9	0	0	0	0	0	0	0	0	0	0	0	0	0	0	85	0	0	0
81aa28cff1ad65f192714324ea662e7e	0	0	0	0	0	0	0	0	0	0	0	0	0	0	0	0	0	0	0	0	0	0	0	0	0	0	0	0	0	0	0	0	0	0	0	0	0	0	0	0	0	286	0	0	0	0	0	0	0
56f132aebaf05cf50880df015a686e11	0	0	0	202	0	0	0	0	0	0	0	0	0	0	0	0	0	0	0	0	0	0	0	0	0	0	0	0	0	0	0	0	0	0	0	0	0	0	0	0	0	0	0	0	0	0	0	0	0
e98d1cde30f6fd7341d89975e67c2fb9	0	0	0	0	0	134	0	0	0	0	0	0	0	0	0	0	0	0	0	0	0	0	0	0	0	66	0	29	0	0	0	0	0	0	0	0	0	0	0	0	0	0	0	0	0	0	0	0	0
8b612aca90321615931bc7dfaf88103e	0	0	0	0	0	0	0	0	0	0	0	0	0	0	0	9	0	0	0	0	0	0	40	0	0	0	6	0	0	0	15	0	0	0	0	0	0	0	0	0	0	35	35	53	0	0	0	0	12
e267d43f1128947a599f376ae9df8436	0	0	0	30	0	0	0	0	0	0	0	0	0	0	0	0	0	0	72	0	0	0	0	0	0	0	0	0	0	0	0	0	0	0	0	0	0	0	0	0	0	0	0	28	0	0	0	0	0
f3159a6d7d2608aeb363da06688c7895	0	0	0	0	0	0	0	0	0	0	0	0	0	0	283	0	0	0	0	0	0	0	0	0	0	0	0	0	0	0	0	0	0	0	0	0	0	0	0	0	0	0	0	0	0	0	0	0	0
599436df00b73725f30011af9e74f869	0	0	0	0	0	0	0	0	0	0	0	0	55	0	91	0	0	0	0	0	0	0	0	0	61	0	0	0	0	0	0	0	0	0	0	0	75	0	0	0	0	0	0	0	0	0	0	0	0
85280d736d2800fb5feb30b1fc5e46e7	0	0	0	0	0	0	0	0	0	0	0	0	0	0	0	0	0	0	0	0	0	0	0	0	0	0	0	0	0	0	0	0	0	0	0	0	0	0	0	0	0	0	0	0	0	195	0	0	0
7605ae93987085bf2e638eadc94836ea	0	0	0	0	0	0	0	0	0	0	0	0	0	0	0	28	0	0	0	0	0	0	0	0	0	0	0	0	0	0	0	0	0	0	0	0	0	0	0	0	0	0	0	0	0	0	0	0	0
5ed3c7539051c635846b6b46e0536635	0	28	0	0	0	0	0	0	0	0	0	0	0	0	0	0	0	18	0	0	0	0	10	0	0	0	0	0	0	0	0	0	0	0	0	0	0	0	0	0	0	0	0	0	0	0	0	0	0
33edd4b68118540342342c52acde346d	0	0	0	0	0	0	0	0	0	0	0	0	0	0	0	0	0	0	0	0	0	0	0	0	0	0	0	0	0	0	0	0	0	0	0	0	0	0	0	0	0	0	0	0	0	0	0	0	0
be6e94ad18735e94f63d19d313465aab	0	0	0	0	280	0	0	0	0	0	0	0	0	0	0	0	0	0	0	0	0	0	0	0	0	0	0	0	0	0	0	0	0	0	0	0	0	0	0	0	0	0	0	0	0	0	0	0	0
eadfe48e7dfe7ecd9a813f00a16b8d81	0	0	0	0	0	0	0	0	0	0	0	0	0	0	0	0	0	0	0	0	0	0	0	0	0	0	0	0	0	0	0	0	0	0	0	0	0	0	279	0	0	0	0	0	0	0	0	0	0
5fe82192a7c8200db7605cf5003f1ba1	0	0	0	0	0	0	0	0	0	0	0	0	0	0	0	0	0	0	0	0	0	0	0	33	0	0	0	0	186	0	0	0	0	0	0	0	0	0	0	0	22	0	0	0	0	0	0	0	0
5e34ee9ffbe0d9123c36f8b1e3225139	0	0	0	0	0	0	0	0	0	0	0	0	0	0	0	0	0	0	0	29	0	0	0	0	0	0	0	0	0	0	0	100	0	0	0	0	0	0	0	0	0	0	0	0	0	0	0	0	0
c22b3907fd84210f062f5eaeff025f70	0	0	0	0	0	0	0	0	0	0	0	0	0	0	0	0	278	0	0	0	0	0	0	0	0	0	0	0	0	0	0	0	0	0	0	0	0	0	0	0	0	0	0	0	0	0	0	0	0
256f353ef3e4ab39c6facd1a1091ce61	0	278	0	0	0	0	0	0	0	0	0	0	0	0	0	0	0	0	0	0	0	0	0	0	0	0	0	0	0	0	0	0	0	0	0	0	0	0	0	0	0	0	0	0	0	0	0	0	0
d3f030baf0dfd6325d90eabbea916e7b	0	0	0	0	0	0	0	0	0	7	0	0	0	87	0	0	0	0	0	0	0	0	0	0	0	0	0	0	0	0	0	3	60	0	9	0	0	0	7	0	0	0	0	0	0	5	0	0	0
bc123b39724c47b60f43b6891ff0a527	0	0	0	0	0	0	0	0	0	0	0	0	0	0	0	0	0	204	0	0	0	0	0	0	0	0	0	0	0	0	0	0	0	0	0	0	0	0	0	72	0	0	0	0	0	0	0	0	0
6bc78df0c09b8ae38d15ee2d196a938d	0	0	0	0	0	0	0	0	0	0	63	0	13	0	0	0	0	0	0	0	0	0	34	0	11	0	0	0	0	18	0	0	0	0	0	0	0	0	0	0	0	0	0	0	0	0	0	7	0
0778d47c106305d7109996b4313b6605	0	0	0	0	0	0	0	0	0	0	0	0	0	0	0	0	0	0	0	0	19	0	0	28	0	0	0	0	0	0	0	0	0	0	0	0	51	0	0	0	0	0	0	0	51	0	0	0	0
b478f2e6eb367ed854e8f0347d3f5f5f	0	0	0	0	0	0	0	0	0	0	0	0	0	0	0	46	0	0	0	0	0	0	0	0	0	0	0	0	0	0	0	0	0	0	0	0	0	0	0	0	0	0	125	0	0	0	0	0	0
17b30396279b6181cfee7b7501f20290	0	0	0	0	0	0	0	0	0	0	0	0	0	0	0	0	0	0	0	0	150	0	0	0	0	0	0	0	0	0	0	0	0	0	0	0	0	0	0	0	0	0	0	0	0	0	0	0	0
136076df0feebd2fb3769a139d6c8e99	0	0	0	0	0	0	0	0	0	0	0	0	0	0	0	0	0	0	0	0	0	0	0	0	0	56	0	67	0	0	0	0	0	0	0	0	0	0	0	0	0	0	0	0	0	0	0	0	0
4c27ea8735fc259472f9646eccdf0c02	0	0	0	0	0	0	0	0	0	0	17	0	0	0	0	0	28	0	0	0	0	0	0	0	0	0	0	0	0	0	0	0	0	0	0	0	0	0	34	0	0	0	0	0	0	0	0	0	0
986f1daa18fa1f4444cb8848489d551d	0	0	0	0	0	0	0	0	0	0	0	0	0	0	0	0	9	0	0	0	0	0	0	0	141	0	0	0	0	0	0	0	0	0	12	0	0	0	3	2	0	26	0	0	0	19	0	0	0
eb180f9d032817b2657b70a378f24801	0	0	0	0	0	0	0	0	0	0	0	0	0	0	0	0	0	0	0	0	0	0	0	0	16	0	0	0	0	0	0	0	0	0	0	0	0	0	254	0	0	0	0	0	0	0	0	0	0
fd4724d9d4565fa56af1ac1830fdbaac	0	0	45	0	0	5	0	0	0	22	0	0	0	0	0	0	0	29	0	0	0	0	0	0	12	0	0	0	8	0	0	0	0	0	0	0	0	0	0	0	0	5	0	0	0	59	0	0	0
f94b1e7517064bb3a7576e991e8b56be	0	0	0	0	0	0	0	0	0	0	0	0	0	0	0	0	0	0	0	0	0	0	0	0	0	0	0	0	0	0	0	0	0	0	0	0	0	0	0	15	0	0	0	0	0	0	0	0	0
e9fb90248c9c73c41da9bbc836752410	0	0	0	0	0	0	0	0	0	0	0	0	0	0	0	0	0	0	0	0	0	0	0	0	0	0	0	0	0	0	0	0	0	0	0	268	0	0	0	0	0	0	0	0	0	0	0	0	0
47d35badd336421df46af314c4543329	2	0	0	22	0	22	0	0	0	0	0	0	4	54	0	0	0	0	0	0	0	0	5	0	10	23	0	8	0	0	7	0	0	6	3	0	0	0	3	4	14	0	0	4	0	17	0	0	0
5ea291906e4e2ca04469d34144e82ed7	0	0	0	0	0	0	0	0	0	18	0	38	0	0	0	0	0	0	0	0	0	0	0	0	0	0	0	0	0	0	0	0	0	0	0	51	0	0	0	0	0	0	0	0	0	0	0	41	0
1f81f9d2061057ecc701f09687b1afa2	0	0	0	0	0	0	0	0	0	0	0	0	0	0	0	0	0	0	6	0	0	0	0	0	0	0	0	0	0	15	0	0	0	0	0	0	0	0	0	0	0	0	0	0	0	0	0	0	0
1e7655a52fd076fb08b84cda3343ffd4	0	0	0	0	53	0	16	0	0	0	0	30	0	0	0	0	0	0	0	0	0	0	0	0	0	0	0	0	0	0	0	0	0	0	0	35	0	0	0	0	39	0	0	0	18	0	0	0	0
f73e452e0edb0c648e6c8d57080e7b96	0	0	0	0	0	0	0	0	0	52	0	0	0	24	0	0	0	0	0	0	0	0	0	13	0	0	46	0	0	0	0	0	0	0	0	0	0	0	0	0	0	18	0	0	0	0	0	0	0
d4a42fd0cbe0395abe9d0c32f5badf27	0	0	0	0	0	0	0	0	136	0	0	0	0	0	0	0	0	0	0	0	0	0	0	0	0	40	0	0	0	0	0	0	0	0	0	0	0	0	0	0	0	0	0	0	0	0	0	0	0
980647debb52eb0b2cdf4bf5f5b62db1	0	0	0	0	0	0	0	0	0	0	0	0	0	0	0	0	0	0	0	0	0	0	0	0	0	0	0	0	0	0	0	0	0	0	0	0	0	0	0	0	0	0	0	0	0	0	0	0	0
0a530e988b64c9dd5e2a5c637d6cd4b1	0	0	0	0	0	0	0	0	0	0	0	0	0	0	0	0	13	0	0	0	0	0	0	0	4	0	0	0	0	0	0	0	0	0	12	0	0	0	0	16	0	0	0	0	0	0	0	0	4
32707519e8fb6b8cc195da09144f7b2f	0	0	0	0	0	0	0	0	0	0	0	61	0	0	0	0	0	0	0	0	0	0	42	0	0	86	0	0	0	0	0	0	0	0	0	0	0	0	0	0	0	0	0	0	0	0	0	0	0
6cf107651ac053b557d57234256678b7	0	0	0	0	0	0	0	0	0	0	0	0	0	0	0	0	0	0	0	0	0	0	0	0	15	0	0	0	0	0	0	0	0	0	0	0	0	0	0	50	0	0	0	0	0	21	0	0	38
39ded91961fcab05fbe23cc195b6de2c	0	0	0	0	0	0	0	0	0	0	0	25	49	0	0	0	0	0	0	0	18	0	0	0	0	0	0	34	0	0	0	0	0	0	0	0	0	0	0	0	0	0	0	12	0	0	0	33	0
3c699606752b27905ad376610c10b1d0	0	0	0	0	0	0	0	0	0	0	0	0	0	0	0	0	0	0	0	0	0	0	0	0	0	0	0	0	0	0	0	0	0	0	0	0	0	0	0	0	0	0	0	0	0	0	0	0	81
9d42e4ed6a3196a671a256b1572b2356	0	0	0	0	0	0	0	0	0	0	0	0	0	0	0	0	262	0	0	0	0	0	0	0	0	0	0	0	0	0	0	0	0	0	0	0	0	0	0	0	0	0	0	0	0	0	0	0	0
a3b417914e3f18c3a28d3c3db4702c11	0	0	0	0	0	0	0	0	0	0	0	0	0	0	0	0	4	0	0	0	0	0	0	0	0	0	0	0	0	0	0	0	0	0	5	0	0	0	30	45	0	0	0	0	0	0	0	0	3
7ac6c13a243f83d7549a9b9236d8a171	0	0	0	0	0	0	0	0	0	0	0	0	0	0	0	0	0	0	0	0	0	0	0	0	0	0	0	0	0	0	0	0	0	0	0	0	0	0	0	258	0	0	0	0	3	0	0	0	0
b2f79af98b0735432bd3c876b81ab8cb	0	0	0	0	0	0	0	0	0	0	0	0	0	0	0	0	0	0	0	0	0	0	0	0	32	0	0	0	0	0	43	0	0	13	10	0	0	0	10	14	0	0	0	16	0	27	0	0	0
e15a827fc825a2b3c5ffcc00f00035c4	0	0	29	0	0	0	0	0	0	58	0	19	24	0	0	0	0	0	0	0	0	0	0	0	0	51	0	0	14	0	0	16	0	0	0	0	0	0	0	0	0	0	0	0	13	0	0	0	0
e5d7cd32102c02e92e0a6eb4c1b68970	0	0	0	0	0	0	0	0	0	0	0	0	34	0	0	0	0	0	0	0	0	0	0	0	0	0	0	0	0	0	0	0	0	22	20	0	0	0	0	0	0	0	0	40	0	0	0	23	0
7a1dceb476225f7f6b0fb95400f3edc8	0	0	0	0	0	0	0	0	0	0	0	0	0	0	0	0	0	0	0	0	0	0	0	0	0	0	0	0	0	0	0	0	0	18	0	0	0	0	0	0	0	0	0	0	0	0	0	0	0
66dd2ee08f847428158ff7cac9c4dfd5	0	0	0	0	0	0	0	0	0	0	0	0	0	0	0	0	21	0	0	0	0	0	0	0	16	0	0	0	0	0	0	0	0	0	0	0	0	0	18	17	0	3	4	0	0	9	0	0	0
d832cf9891527c8f95675e4d9e749a47	0	0	0	0	0	0	0	0	0	0	0	0	0	0	0	0	0	0	0	0	0	0	0	0	0	0	0	49	0	0	10	0	0	0	0	0	0	0	0	0	0	0	0	0	0	0	0	0	0
1baa43682de21e61ec3deeed3b613cc2	256	0	0	0	0	0	0	0	0	0	0	0	0	0	0	0	0	0	0	0	0	0	0	0	0	0	0	0	0	0	0	0	0	0	0	0	0	0	0	0	0	0	0	0	0	0	0	0	0
b15d7c4341e04c9322c0bd8a5bbe57be	0	0	0	0	0	0	0	0	0	0	0	0	256	0	0	0	0	0	0	0	0	0	0	0	0	0	0	0	0	0	0	0	0	0	0	0	0	0	0	0	0	0	0	0	0	0	0	0	0
fda48c1e650f7a3ab4ba2242344bb016	0	0	0	0	0	0	0	0	0	0	0	0	0	0	0	0	2	0	0	0	0	0	0	0	24	0	0	0	0	0	0	0	0	0	0	0	0	0	0	128	0	0	0	0	0	0	0	0	0
d3f4a9fa05fba20f482e78006e1fdd2d	0	0	0	0	0	0	0	0	0	0	0	0	0	0	0	0	0	0	0	0	0	0	0	0	0	0	0	0	13	229	0	0	0	0	0	0	0	0	0	0	0	0	0	0	0	0	0	0	0
a9ebd79b2ec5e36d29c119b07853b7cd	0	0	0	0	0	0	0	0	0	0	0	0	0	0	0	0	0	0	0	0	0	0	0	0	0	0	0	0	0	0	0	0	0	0	0	0	0	0	0	0	0	0	0	0	0	0	0	0	0
93178f7a6f8877183fd10640cb9a1498	0	0	0	0	0	0	0	0	0	0	0	0	0	0	0	0	0	0	0	0	0	0	0	0	0	0	0	0	0	0	0	0	0	0	0	0	0	0	0	0	0	0	0	0	0	0	0	0	0
bf1ac9d5605ead69898296bef2994d54	0	0	0	0	0	0	0	0	0	0	0	0	2	18	0	0	6	0	0	0	0	0	0	0	54	2	0	2	0	0	0	0	0	0	0	0	0	0	3	46	0	0	0	0	0	10	0	0	0
f17ed662247f68fe8caf62533a039d30	0	0	0	0	0	0	0	0	0	0	0	0	0	0	0	0	0	0	0	0	0	0	0	0	0	0	0	0	0	0	0	0	0	0	0	0	0	0	0	0	0	0	0	0	0	0	0	0	0
86aad4ed17dea5f01b46b85528e4d336	0	0	0	0	0	0	0	0	0	0	0	0	0	0	0	0	0	0	0	0	0	0	0	0	157	0	0	0	0	0	0	0	0	0	0	0	0	0	0	5	0	0	0	0	0	0	0	0	0
8bf209bf8a8c196823bb7cd1954215af	0	0	0	0	157	0	0	45	0	0	0	0	0	0	0	0	0	0	0	0	0	0	0	0	20	0	0	0	0	0	0	0	0	0	0	0	0	0	0	0	0	0	0	0	0	0	0	0	29
04b6445f6f9dc6107a5d08c4b95c5a7d	0	0	0	0	0	0	0	0	0	0	224	0	0	0	0	0	0	0	0	0	0	0	0	0	0	0	0	0	0	0	0	0	0	0	0	0	0	0	0	0	0	0	0	0	0	0	0	0	0
e7e9cf5683903d181e0917b04a80f812	0	0	0	0	0	199	0	0	0	0	0	0	0	0	0	0	0	0	0	0	0	0	0	0	0	0	0	0	0	0	0	0	0	0	0	0	0	0	0	0	0	0	0	0	0	0	0	0	0
5917812b31f30eeef2a41c8f88a745e7	0	0	0	0	0	0	7	138	0	0	0	0	0	0	0	0	0	0	0	0	0	0	0	0	0	0	0	0	0	0	0	0	0	0	0	0	37	0	0	0	0	0	0	0	0	0	0	0	0
6e19a32cef212817fd978df3a3da9da1	0	0	0	0	0	0	0	0	0	0	0	0	0	0	0	0	0	0	0	0	0	0	0	0	0	0	0	0	0	0	0	0	0	0	0	0	0	0	0	0	0	3	0	0	0	0	0	0	0
a165d8691c1ed00ceacd1ee39a21c986	0	0	0	0	0	0	0	0	0	0	0	0	0	0	0	0	0	0	0	0	0	0	0	0	0	0	0	0	0	0	0	0	0	0	0	0	0	0	0	0	0	0	0	7	0	9	0	0	0
43f6ca8bfb90309bd4c1afe90a4c865d	0	0	0	0	0	0	0	0	0	0	0	0	0	0	0	0	0	0	0	0	0	0	0	0	0	0	0	0	0	0	0	0	0	0	0	0	0	0	0	0	0	0	0	0	0	0	0	0	0
dc662cb02af6793fe87333a27e6e372b	0	0	0	0	0	13	0	38	0	0	0	33	31	0	0	0	0	0	0	0	0	0	0	0	0	0	0	0	0	0	0	0	0	0	0	13	0	0	0	0	0	0	0	0	13	0	0	0	0
ad6f55a6f66f350b3266b1327de9f287	0	0	0	0	0	0	0	0	0	0	0	0	0	0	0	0	0	0	0	0	0	0	0	0	0	0	0	0	0	0	0	0	0	0	0	0	0	0	0	0	0	0	0	0	0	0	0	248	0
6c404862f101e19dd85db18224e7028f	0	0	0	0	0	0	0	71	0	0	0	0	0	0	0	0	0	0	0	0	0	0	0	0	0	0	17	0	0	26	0	0	0	0	0	38	24	0	0	0	0	0	0	0	0	0	0	0	0
8e6c20f646e13a793328e7c2d16d5dc0	0	0	0	0	0	0	247	0	0	0	0	0	0	0	0	0	0	0	0	0	0	0	0	0	0	0	0	0	0	0	0	0	0	0	0	0	0	0	0	0	0	0	0	0	0	0	0	0	0
d2bad1d086900f1a45555f7fc8aa9f39	0	0	0	20	0	42	0	0	0	0	0	0	0	0	0	0	0	0	0	0	0	0	0	0	0	0	48	0	0	0	0	0	0	0	0	17	0	0	0	0	0	0	0	0	0	0	0	0	0
680e10a87ece7e44f6783c3ef895a3e5	0	0	0	0	0	80	0	0	0	0	0	0	0	0	0	0	0	0	0	0	0	0	0	0	0	0	0	34	0	0	0	0	0	0	0	0	0	0	0	0	0	0	0	0	0	0	0	0	0
f220b56c6bab785ca7c5ef00765a23b8	0	0	0	0	0	0	0	0	0	0	0	0	0	0	0	0	0	0	0	0	0	0	0	0	0	0	0	0	0	0	0	0	0	0	0	0	0	0	0	0	0	0	0	0	0	0	0	0	0
13bcd9cfc36a6d15d3f452d43e6f799b	0	0	0	0	0	0	0	0	0	0	0	246	0	0	0	0	0	0	0	0	0	0	0	0	0	0	0	0	0	0	0	0	0	0	0	0	0	0	0	0	0	0	0	0	0	0	0	0	0
9b2fc48282c2a8ddc87068eb3ff0e6f9	0	0	0	0	0	0	0	0	0	0	0	0	0	0	0	0	0	0	0	0	0	0	0	0	0	0	0	0	0	0	0	245	0	0	0	0	0	0	0	0	0	0	0	0	0	0	0	0	0
e24ce33d147adcd88f32dda3626c6072	0	0	0	0	0	0	0	0	0	22	0	0	53	0	0	0	0	0	0	0	0	0	0	0	0	0	0	0	0	0	0	0	0	0	0	0	0	0	0	0	0	0	0	0	57	0	0	0	0
281d26a995a113ba83be7660cb3fa278	0	0	0	0	0	0	0	0	0	0	0	0	0	0	0	0	0	0	0	0	0	0	0	0	0	0	0	0	0	0	0	0	0	0	0	0	0	0	0	0	0	0	0	0	0	0	0	0	0
deedcb4b47bdabe9554dd4049839241f	0	0	0	0	0	0	0	0	0	0	243	0	0	0	0	0	0	0	0	0	0	0	0	0	0	0	0	0	0	0	0	0	0	0	0	0	0	0	0	0	0	0	0	0	0	0	0	0	0
e306b687fed349f3d28ebcf091083108	0	0	0	0	0	0	0	0	0	0	0	0	0	0	0	0	0	0	0	0	0	0	0	0	59	0	0	0	0	0	0	0	0	0	0	0	0	0	0	126	0	0	0	0	0	0	0	0	0
3fcd4da087ffe0a4aadbae49375a8515	0	0	0	0	0	0	0	0	0	0	0	0	0	0	0	0	0	0	0	0	0	0	0	0	23	0	0	0	0	0	0	0	0	0	0	0	0	0	0	0	0	0	219	0	0	0	0	0	0
11ea9b495c26c2935ad79e55f6cb5f9d	0	0	0	0	0	0	0	0	0	0	0	0	0	227	0	0	0	0	0	0	0	0	0	0	0	0	0	0	0	0	0	0	0	15	0	0	0	0	0	0	0	0	0	0	0	0	0	0	0
13d7124f2cd986f47e4b8d5aefd148b6	0	0	0	0	0	41	0	0	0	0	0	0	0	0	0	0	35	0	0	0	0	0	0	0	37	0	0	0	0	0	0	0	0	0	0	0	0	0	0	0	0	0	0	0	0	0	0	0	0
863dcf301a8d229b801ab005f6993fc9	0	0	0	0	0	0	0	0	0	0	0	0	0	0	0	0	0	0	0	0	0	0	0	0	0	0	0	0	0	0	0	0	0	0	0	0	0	0	189	0	0	0	0	0	0	0	0	0	0
239df39027603d4c0c54d55b0d437e8b	0	0	0	139	0	0	0	0	0	0	0	0	12	0	0	12	0	0	0	0	0	0	0	0	0	0	30	0	0	0	0	0	0	0	0	0	0	0	0	0	0	0	0	0	0	0	0	0	0
45b2afcb389a0fc3a4cc151a0d6ca68d	0	0	0	57	0	25	0	0	0	0	0	0	0	0	0	0	29	0	0	0	0	0	0	0	0	0	0	0	0	0	0	0	0	0	0	0	0	0	0	0	0	0	0	0	0	0	0	0	0
b5ad0a1ee6b21bca6c72dc90e3d3afb7	0	0	0	0	0	0	0	0	0	0	0	0	0	0	0	0	0	0	0	0	0	0	0	0	0	0	0	0	0	0	0	0	0	0	0	0	0	0	0	0	0	0	0	0	0	0	0	0	0
f55801e2be964bb49fe0d046502bb023	0	0	0	0	0	0	0	0	0	0	0	0	0	0	0	0	0	0	0	0	0	0	0	0	0	0	0	0	0	0	0	0	0	0	0	0	0	0	0	0	0	0	0	0	0	0	0	0	0
73b6f023c065c51c2925aa9782ba6c39	0	0	0	0	0	0	0	0	0	0	0	0	0	0	0	0	0	0	0	0	0	0	0	0	0	0	0	0	0	0	0	0	0	0	0	0	0	0	0	0	0	0	0	0	0	0	0	0	0
4edf08678027d1fa0b6c1d177caf562c	0	0	0	0	0	0	0	75	0	0	0	0	0	0	0	0	0	0	0	0	0	0	0	0	0	0	0	0	18	0	0	0	0	0	14	0	0	0	0	0	0	0	0	0	0	0	0	0	0
555e733a25f258d06efbbe7b27330c8a	0	195	0	0	0	0	0	0	0	0	0	0	0	0	0	0	0	0	0	0	0	0	0	0	0	0	0	0	0	0	0	0	0	0	44	0	0	0	0	0	0	0	0	0	0	0	0	0	0
ccd273bb1dbc4a3ce7b0566bc630f6bc	0	0	0	0	0	0	0	0	0	0	0	0	0	0	0	0	0	0	0	0	0	0	0	0	0	0	0	0	0	0	0	34	0	0	0	0	0	0	0	0	0	0	0	0	0	0	0	0	0
cc8520f7f9124d8703a4ee5db6c4335f	0	0	0	0	0	0	0	0	0	0	0	0	0	239	0	0	0	0	0	0	0	0	0	0	0	0	0	0	0	0	0	0	0	0	0	0	0	0	0	0	0	0	0	0	0	0	0	0	0
c5454c390530c09b266fa5a41857d022	0	0	0	0	0	0	0	0	0	67	0	0	0	117	0	0	0	0	0	0	0	0	0	0	0	0	0	0	0	0	0	0	0	0	0	0	0	0	0	0	0	0	0	0	0	0	0	0	0
4beee30308a64e9b46ae490df36d411a	0	0	0	0	0	0	0	0	93	0	0	0	0	0	0	0	0	0	0	0	0	0	0	0	0	0	0	0	0	0	0	0	0	0	0	0	0	0	9	0	0	0	0	0	0	0	0	0	0
68caa899b72218b86ff513f945f4b847	0	0	165	0	0	0	0	0	0	0	0	0	0	0	0	0	0	0	0	0	0	0	0	0	0	0	0	0	0	0	0	0	0	0	0	0	0	0	0	0	0	0	0	0	0	0	0	0	0
7add31f57e718ead7c0c0fdeb3b1bf81	0	0	0	0	0	0	0	0	0	0	0	0	0	0	0	0	237	0	0	0	0	0	0	0	0	0	0	0	0	0	0	0	0	0	0	0	0	0	0	0	0	0	0	0	0	0	0	0	0
08596ed6348469f4445374674bd75300	0	39	0	0	0	0	59	0	0	0	0	0	0	0	0	0	0	0	0	101	0	0	0	0	0	0	0	0	0	0	0	0	0	0	0	0	0	0	13	0	0	0	0	0	0	0	0	0	0
80ac2622c0d971e94f6ea4e4cd1d924f	0	0	0	0	0	0	0	0	0	0	0	0	0	0	0	0	0	0	0	0	0	0	0	0	0	0	0	0	0	0	0	0	0	0	0	0	0	0	0	0	0	0	0	0	0	0	0	236	0
9f0ff174fe0667efcb49ca2c858457be	0	0	0	0	0	0	0	0	0	0	0	0	0	0	0	0	0	0	0	0	0	0	0	0	0	0	0	0	0	0	0	0	0	0	0	0	0	0	0	0	0	0	0	0	0	0	0	0	0
7fd597eb0d629115e969241c7d02a619	0	0	0	0	0	0	0	0	0	0	0	0	0	0	0	0	0	236	0	0	0	0	0	0	0	0	0	0	0	0	0	0	0	0	0	0	0	0	0	0	0	0	0	0	0	0	0	0	0
43bb5123aebdbb7f8754f2118467e999	0	0	0	0	0	0	0	0	0	71	0	0	0	0	0	0	109	0	0	0	0	0	0	0	0	0	0	0	0	0	0	0	0	0	0	0	0	0	0	55	0	0	0	0	0	0	0	0	0
5f38368d609493832f6f328f90c51cef	0	0	0	0	0	0	67	0	0	0	0	0	0	0	0	0	0	0	0	0	0	0	0	0	93	0	0	0	0	0	0	0	0	0	0	0	0	0	0	0	0	0	0	0	0	0	0	0	0
1d15f8e1965582ed36badd8450a850a9	0	0	0	0	0	0	0	0	0	0	0	0	0	0	0	74	0	0	0	0	0	0	0	0	0	0	0	0	0	0	0	0	0	0	0	0	0	0	0	0	0	0	0	0	0	0	0	0	0
af375805ef4bae69b53746e923f9fce9	0	0	0	0	0	0	0	0	0	0	235	0	0	0	0	0	0	0	0	0	0	0	0	0	0	0	0	0	0	0	0	0	0	0	0	0	0	0	0	0	0	0	0	0	0	0	0	0	0
3c904ce270c535084ab29a488dddd8dd	0	0	0	0	0	0	0	0	0	0	0	0	0	0	0	0	0	0	0	0	0	0	0	0	0	0	0	120	0	0	0	0	0	0	0	0	0	0	85	0	0	14	0	0	0	0	0	0	0
3848a2e11da90a358126d14fd6cba782	0	0	0	0	0	0	0	0	0	0	0	0	0	0	0	0	0	0	0	0	0	0	0	0	0	0	0	0	0	0	0	0	0	0	0	0	0	0	0	0	0	0	0	0	0	0	0	0	0
3b1cee6bf9958163e9aff329d4344810	0	0	0	0	0	0	0	0	0	0	0	0	0	0	0	0	0	0	0	0	0	0	0	0	0	0	0	0	0	0	0	0	0	222	0	0	0	0	0	0	0	0	0	0	0	0	0	0	0
9b5fffa763a2b9431b435361f42c9103	0	0	0	0	0	0	0	0	0	130	0	0	0	0	0	0	0	0	0	0	0	0	0	0	0	0	0	0	0	0	0	0	0	0	0	0	0	0	0	0	0	0	0	0	0	0	0	0	0
2e46150a3c1975631fc49929ec3d00fc	0	0	0	232	0	0	0	0	0	0	0	0	0	0	0	0	0	0	0	0	0	0	0	0	0	0	0	0	0	0	0	0	0	0	0	0	0	0	0	0	0	0	0	0	0	0	0	0	0
56c877c40e2967fb26fbcdf05770963f	0	0	0	0	0	0	0	0	0	0	0	0	0	0	0	0	0	0	0	0	0	0	0	0	8	0	0	0	0	0	0	0	0	0	0	0	0	0	0	10	0	0	0	0	0	0	0	0	0
c57779b82b2c23dbe21e2abd959198ff	0	0	0	0	0	0	0	0	0	0	0	0	0	0	0	0	0	0	0	0	0	0	0	0	0	0	0	0	0	0	0	0	0	0	0	0	0	0	0	0	0	0	0	0	0	0	0	0	0
2e5d2dce4b2e10541e1b0f114575497e	0	0	0	0	0	0	0	0	0	0	0	0	0	0	0	0	0	0	0	0	0	0	0	0	0	0	0	0	0	0	0	0	0	0	0	0	0	0	0	0	0	0	0	0	0	0	0	0	0
4b25249a734c4372024f443e57d738b5	0	0	0	0	0	0	0	0	0	0	0	0	0	0	0	0	0	0	0	0	0	0	0	0	0	0	0	0	0	231	0	0	0	0	0	0	0	0	0	0	0	0	0	0	0	0	0	0	0
ef1f72e3622b9c98c7811c509bd553eb	0	0	0	0	0	0	0	0	0	0	0	0	0	0	0	0	22	0	0	0	0	0	0	0	0	0	0	0	0	0	0	0	0	0	0	0	0	0	0	51	0	0	0	0	0	0	0	0	0
e7b6351c4d57696fd96a3f60b91ec754	0	0	0	0	0	0	0	0	0	0	0	0	0	0	0	0	0	0	0	0	0	0	0	0	0	0	0	0	0	0	0	0	0	0	20	0	0	0	0	0	0	0	34	0	0	0	29	46	0
a923d270c412ade15408cc53148e1e97	0	0	0	0	0	0	0	0	0	0	44	23	0	0	0	0	0	23	0	0	0	0	0	0	0	20	0	30	0	0	0	18	0	0	0	0	0	0	0	0	0	0	0	0	0	0	0	0	0
f27aa987d85bb2adc1a28169d06c4f67	0	0	0	0	0	0	0	0	94	0	0	0	0	0	0	18	0	0	0	0	0	0	5	0	0	0	0	0	0	0	0	0	70	0	20	0	0	0	0	0	0	0	0	0	0	0	0	0	0
a07aa2478b99c737bb07e47632fddc2e	0	4	0	0	0	0	0	0	0	0	0	0	0	0	0	0	0	0	0	0	0	0	0	0	0	0	0	0	0	0	0	0	0	0	0	0	0	0	0	0	0	0	0	0	0	0	0	0	0
8689bd93d4464f35d8844df93098f30b	0	0	0	0	0	0	0	0	0	0	0	0	0	229	0	0	0	0	0	0	0	0	0	0	0	0	0	0	0	0	0	0	0	0	0	0	0	0	0	0	0	0	0	0	0	0	0	0	0
576eb1040ed7927263270ca70d37af21	0	0	0	0	0	0	0	0	0	0	0	0	0	0	0	0	0	0	0	0	0	0	0	0	0	0	0	107	0	0	0	0	0	0	0	0	0	0	0	0	0	0	0	0	0	0	0	0	0
739352a74124fb5b84e293d918966b0f	0	0	0	0	0	0	0	0	76	0	0	0	0	0	0	0	0	0	0	0	0	0	0	0	0	0	0	0	0	0	0	0	0	151	0	0	0	0	0	0	0	0	0	0	0	0	0	0	0
915f899b8992efb8cf554704712ce797	0	0	0	0	0	0	0	0	0	0	0	0	0	0	0	0	0	226	0	0	0	0	0	0	0	0	0	0	0	0	0	0	0	0	0	0	0	0	0	0	0	0	0	0	0	0	0	0	0
acc378a8bb4dd046c665d54bad7b3669	0	0	0	0	13	0	0	0	0	0	0	0	5	0	0	0	0	0	0	0	0	0	0	0	0	0	0	0	0	199	0	0	0	0	0	0	0	0	0	0	7	0	0	0	0	0	0	0	0
6b6795ae348b96ece97d2f3aa4a75e5a	10	0	205	0	0	0	0	0	0	0	0	0	0	0	0	0	0	0	0	0	6	0	0	3	0	0	0	0	0	0	0	0	0	0	0	0	0	0	0	0	0	0	0	0	0	0	0	0	0
f614568e8f1f7779c47f8674f1003d5a	0	0	0	0	0	0	0	0	0	0	0	0	0	0	0	0	0	0	0	0	0	0	0	0	0	0	0	0	0	0	0	0	0	0	0	0	0	0	0	0	0	0	0	0	0	0	0	0	0
9a39875a996a8bd88bea2aea464b5b24	0	222	0	0	0	0	0	0	0	0	0	0	0	0	0	0	0	0	0	0	0	0	0	0	0	0	0	0	0	0	0	0	0	0	0	0	0	0	0	0	0	0	0	0	0	0	0	0	0
6e900c169169d602fc7174c89cab729f	0	0	0	0	0	0	0	0	0	0	0	0	0	0	0	0	0	0	0	0	0	0	0	0	0	0	0	0	0	0	0	0	0	0	0	0	0	0	0	0	0	0	0	0	0	19	0	0	0
90861dfab041ecb8e04fdea1327576f8	0	0	0	0	0	0	0	0	0	0	0	0	0	0	0	0	0	0	0	0	0	0	0	0	0	0	0	0	0	0	0	0	0	0	0	0	0	0	0	0	0	0	0	0	0	0	0	0	0
9d7b1da90fd43e9cb7f965060150ef9a	0	0	0	0	0	0	0	0	0	38	0	0	0	42	0	0	0	0	0	0	0	0	0	0	0	0	0	5	0	0	0	0	0	0	0	0	0	0	0	0	9	0	0	21	0	24	0	0	0
d21842bb06ecd2838e51b5705f92d694	0	0	0	0	0	0	0	0	0	0	0	0	0	0	0	0	0	0	0	0	0	0	0	0	0	0	0	0	0	0	0	0	0	0	0	0	0	0	0	0	0	0	0	0	0	0	0	0	0
7a90991501d793a12d76baa0dfde8a9d	0	0	0	0	0	0	192	0	0	0	0	0	0	0	0	0	0	0	0	0	0	0	28	0	0	0	0	0	0	0	0	0	0	0	0	0	0	0	0	0	0	0	0	0	0	0	0	0	0
5d183f70b5c25135c776b0ecf5fc7d09	0	0	0	0	0	0	0	0	0	0	0	0	0	0	0	0	0	0	0	0	0	0	0	0	0	0	0	0	0	0	0	0	0	0	0	0	0	0	0	8	0	0	0	0	0	0	0	0	0
6019ccded380a28e0d2723830d9aae84	0	0	0	0	0	0	0	0	0	0	0	0	0	0	0	0	0	0	0	0	0	0	0	0	0	0	0	0	0	0	0	0	0	0	0	0	0	0	0	0	0	0	0	0	0	0	0	0	0
17cc2b443b8670cfac88bd25d7ca1ab1	0	0	0	0	0	0	0	0	0	0	0	0	0	0	0	0	0	0	0	0	0	46	0	0	0	0	0	0	0	0	0	0	0	0	0	0	0	0	0	0	0	0	0	0	0	0	0	0	0
ea67bb1a6309f1907a9bdf8652e1c140	0	0	0	0	0	0	0	0	0	0	0	0	0	0	0	0	0	0	0	0	0	0	0	0	0	0	0	0	0	0	0	0	0	0	10	0	0	0	6	0	0	5	0	0	0	36	0	9	0
cfc8adc67f157096dd8d68a0511af8cf	0	0	0	73	0	0	0	0	0	0	0	0	25	0	0	15	0	0	0	0	0	0	0	0	0	0	33	0	0	0	0	0	0	21	9	0	0	0	0	0	0	0	0	0	0	0	0	0	0
bf78fcee1819e7a2d6a1a0d84f45e536	0	0	0	0	0	0	0	0	0	0	0	0	0	0	0	0	0	0	0	0	0	0	0	0	0	0	0	0	0	0	0	0	0	0	0	0	0	0	0	0	0	0	0	0	0	0	0	0	0
7fdfd3d2fc0a95b898f5628d1bfa49e7	0	0	0	0	0	0	0	0	0	0	0	0	0	0	0	46	0	0	0	0	0	0	0	0	0	0	0	0	0	0	0	0	0	0	0	0	0	0	0	0	0	0	0	0	0	0	36	0	0
d6d7e678d77d3563b4af7ab0f22f7a5e	0	0	0	0	0	0	0	0	0	0	0	0	0	0	0	0	0	0	0	0	0	0	0	0	0	0	0	0	0	0	0	0	0	0	0	0	0	0	0	0	0	0	0	0	0	0	0	0	0
2d9f86511e777319a36f1beb3e7dfe9b	0	0	20	0	0	0	0	0	0	0	0	0	0	0	0	0	0	0	0	0	0	0	0	0	0	0	0	0	0	0	0	0	0	0	0	0	0	0	0	0	0	0	0	0	0	0	0	0	0
518be3f0e4c732155ec826ebcaad629e	0	0	0	0	0	0	0	0	0	0	0	0	109	0	0	44	0	0	0	0	0	0	0	0	0	0	0	0	0	0	0	0	0	0	0	0	0	0	0	0	0	0	0	0	0	0	0	0	0
b3e8bca6db7f1b5d35f7a55c731e41fc	0	0	0	0	0	0	0	0	0	0	0	0	0	0	0	0	0	0	0	0	0	0	0	0	0	0	0	0	0	0	0	0	0	0	0	0	0	0	0	0	0	0	0	0	0	0	0	0	0
9380823ed95de982a4586b6624e93f3e	0	0	0	0	0	0	0	0	0	0	0	0	0	0	0	0	0	0	0	0	0	0	0	0	0	0	0	0	0	0	0	0	0	0	0	0	0	0	0	0	0	0	0	0	0	0	0	0	0
40d47e63040f45972b60d509ae4c08d5	0	0	0	0	0	0	0	0	72	0	0	0	0	0	0	0	0	0	0	0	0	0	0	0	0	0	0	0	0	0	0	0	0	0	0	0	0	0	0	0	0	8	0	0	0	0	0	0	0
2da4c6076dd6c749f07b9b97aa0f20fa	0	0	0	0	0	0	0	0	0	0	0	0	0	0	0	0	0	0	0	0	0	0	0	0	0	0	0	0	0	0	0	0	0	0	0	0	0	0	0	0	0	0	0	0	0	0	0	0	0
c3031353e0ab9ae57bd5c7bf1468e955	0	0	0	0	0	0	0	0	0	0	0	0	0	0	0	0	0	0	0	0	0	0	99	0	0	0	0	0	0	0	0	0	0	0	0	0	0	0	0	0	0	0	0	0	0	0	0	0	0
5670aaf30c9cfb37b48becea5e97c6c8	0	0	0	0	215	0	0	0	0	0	0	0	0	0	0	0	0	0	0	0	0	0	0	0	0	0	0	0	0	0	0	0	0	0	0	0	0	0	0	0	0	0	0	0	0	0	0	0	0
9b87e9ce1ab33474d14557a72b6c4b81	0	0	0	0	0	0	0	60	0	0	0	0	0	0	0	0	0	0	0	0	0	0	0	0	0	0	0	0	0	0	0	0	0	0	0	0	154	0	0	0	0	0	0	0	0	0	0	0	0
82680b141dbf94a42a97e5c32b3ba78d	0	0	0	0	0	0	0	0	0	0	0	0	0	0	0	0	0	0	0	0	0	0	0	0	0	0	0	0	0	0	0	0	0	0	23	0	0	0	0	0	0	0	0	0	0	0	0	0	0
861697cd51adac71b655367757aa6fe5	0	0	0	0	0	0	0	0	0	0	0	0	0	0	0	41	0	0	0	0	0	0	0	0	0	0	0	0	0	0	0	0	0	0	0	0	0	0	0	0	0	0	0	0	0	0	0	0	0
d6c287a10936325fe05c206b825e38f6	0	0	0	0	0	0	0	0	0	0	0	0	0	0	0	0	0	0	0	0	0	0	0	0	0	0	0	0	0	0	0	0	0	0	0	0	0	0	0	0	0	0	0	0	0	0	0	0	0
7a9e193cea0a4ff2268af4f36bd956e3	0	0	0	0	0	0	0	0	0	0	0	0	0	57	0	0	0	0	0	0	0	0	0	0	0	0	0	92	0	0	0	0	0	0	0	0	0	0	0	0	0	0	0	0	0	0	0	64	0
7111e9ed73f0dd5beffc3a8d0f9bc8f1	0	0	0	0	0	0	0	0	0	14	0	0	0	0	0	0	0	0	0	0	0	0	0	0	0	197	0	0	0	0	0	0	0	0	0	0	0	0	0	0	0	0	0	0	0	0	0	0	0
2b75af5d5a5d479786125737304af609	0	0	0	0	0	0	0	0	0	0	0	0	0	0	0	0	0	0	0	0	0	0	0	0	0	0	0	0	0	0	0	0	0	0	0	0	0	0	0	0	0	0	0	0	0	0	0	0	0
4246521a67b0924871465ba29df89138	0	0	0	0	0	0	0	0	0	0	0	51	20	0	0	0	0	0	0	0	0	20	0	0	0	0	0	0	0	0	0	0	0	0	0	0	0	0	0	0	100	0	0	20	0	0	0	0	0
1f9bf2bb904619d1f48638b0a53f4e4c	0	0	0	0	0	0	0	0	0	0	0	0	0	0	0	0	0	0	0	0	0	0	0	0	0	0	0	0	0	0	0	0	210	0	0	0	0	0	0	0	0	0	0	0	0	0	0	0	0
f7c3650f627a482ac5252096b16b52ce	0	0	0	0	0	0	0	0	0	0	0	0	0	0	25	0	0	15	0	0	0	0	0	0	0	0	12	0	0	0	0	0	0	0	15	0	0	0	41	0	0	0	0	0	0	0	0	13	0
d596073501c2bee59f05e05b4a7da6aa	0	0	0	25	0	0	0	0	0	0	0	36	0	63	0	0	0	0	0	0	0	0	0	0	0	0	0	0	0	0	0	0	0	0	9	0	0	0	0	0	0	0	0	9	0	0	0	0	0
b4dd2d69b38663533460a3a80db20688	0	0	0	0	0	0	0	0	0	0	0	0	0	0	0	0	0	0	0	0	0	0	0	0	0	0	0	0	0	0	0	0	0	18	0	0	0	0	0	0	0	0	0	0	0	0	0	0	0
41c7d6ea8b7b2a5ca46064aba4e315e3	0	0	0	0	0	0	0	0	0	0	0	0	0	0	0	0	0	0	0	0	0	0	0	0	0	0	0	0	0	0	0	0	0	0	0	0	0	0	0	0	0	0	0	0	0	0	0	0	0
8ff5457c15a93132cf1502b362ea8028	0	0	0	0	0	0	0	0	0	0	0	0	0	0	0	0	0	0	0	0	0	0	0	0	0	0	0	0	0	0	0	0	0	0	0	0	0	0	0	5	0	0	0	0	0	0	0	0	0
60e6c8a2d028ee2031ed1319867cafca	0	0	0	0	0	0	0	0	0	0	0	0	0	0	0	0	0	0	0	0	0	0	0	0	0	0	0	0	0	0	0	0	0	0	0	0	0	0	0	83	0	0	0	0	0	0	0	0	0
27771d25563e713c79b7ecddfa4098e2	0	0	0	0	0	0	0	0	0	0	0	0	0	0	0	0	0	0	0	0	0	0	0	0	8	0	0	0	0	0	11	0	0	0	0	0	0	0	0	0	0	0	0	0	0	0	0	0	0
6edcd7318769fe156d3d5129eaf55060	0	0	0	0	0	0	0	0	35	0	0	0	0	0	0	0	0	0	0	0	0	0	0	0	0	79	0	0	0	0	0	0	0	0	0	0	0	0	0	0	0	34	0	0	0	0	0	0	0
cd66af326d65baa37b9043064bc814b8	0	0	0	0	0	0	0	0	0	0	0	0	0	0	0	0	0	0	0	0	0	0	0	0	0	0	0	0	0	0	0	0	0	0	0	0	0	0	0	0	0	0	0	0	0	0	0	0	0
82e48782b877d05fd43cff661895d8ba	0	0	0	0	0	0	0	0	49	0	0	0	0	0	0	0	0	0	0	0	0	0	0	0	0	0	0	0	0	0	0	0	0	0	0	0	0	85	0	0	0	0	0	0	0	0	0	0	0
e3d8fbf83dc3bd26d719312a672c961b	0	0	0	0	0	0	0	0	0	0	0	0	0	0	0	0	0	0	0	0	0	0	0	0	0	0	0	0	0	0	0	0	0	0	0	0	0	162	0	0	0	0	0	0	0	0	0	0	0
a85dcd3e5325d1ed78bd7a55d9f87e23	0	0	0	0	52	0	0	0	0	0	15	11	8	7	5	0	0	0	0	0	0	0	8	0	0	0	0	0	0	8	0	0	0	5	0	0	0	0	0	0	10	0	0	0	0	7	0	0	0
ad752f04842cf5f4368fbc4ce35eaaa4	0	0	0	0	0	0	0	0	0	0	0	0	0	0	0	0	0	0	0	0	0	0	0	0	0	0	0	0	0	0	0	0	0	0	0	0	0	0	0	0	0	0	0	0	0	0	0	0	0
081e4893af7fb0c71924ff8ae38784ee	119	0	0	0	0	0	0	0	0	0	0	0	0	0	0	0	0	0	0	0	0	0	0	0	0	0	0	0	0	0	43	0	0	0	0	0	0	0	0	0	0	0	0	0	0	0	0	0	0
86c2205bf63a25873646744e7ca13baf	0	0	0	0	0	0	0	0	0	0	0	0	0	0	0	0	0	0	0	0	0	0	0	0	0	0	0	0	0	0	0	0	0	0	0	0	0	0	0	0	0	0	0	0	0	0	0	0	0
6a309f1503779f6158420f441a9a1712	0	0	0	0	0	0	0	0	0	0	0	0	0	0	0	0	0	0	0	0	0	0	0	0	0	0	0	0	0	0	207	0	0	0	0	0	0	0	0	0	0	0	0	0	0	0	0	0	0
cc71ee86ae7415183a54ed427cb8714f	0	0	0	0	0	0	0	0	0	0	0	0	0	29	0	0	0	0	0	0	0	0	0	0	0	0	0	8	0	0	0	0	0	0	0	0	0	0	0	3	0	0	0	0	0	15	0	0	0
62b9b7acaf0359eb959d4f9472c4d58b	0	0	114	0	0	0	0	0	0	0	0	0	0	0	0	0	0	0	0	0	0	0	0	0	0	0	0	0	0	0	0	0	0	0	0	0	0	0	0	0	0	92	0	0	0	0	0	0	0
f15da6793c71de202f0fcc397841fdd4	0	0	0	0	0	0	0	0	0	0	0	0	0	0	0	0	0	0	0	0	0	0	0	0	0	0	0	0	0	0	0	0	0	0	0	0	0	0	0	0	0	0	0	0	0	0	0	39	0
adc7f4a4123b4dce9f08be64cb1bd551	64	0	0	0	0	0	0	0	0	0	0	0	0	0	0	0	0	0	0	0	0	0	0	0	0	0	0	0	0	0	76	0	0	0	0	0	0	0	0	0	0	0	0	0	0	0	0	0	0
2dabaaf1f798acedea3a8a8f608d6b7d	0	0	0	206	0	0	0	0	0	0	0	0	0	0	0	0	0	0	0	0	0	0	0	0	0	0	0	0	0	0	0	0	0	0	0	0	0	0	0	0	0	0	0	0	0	0	0	0	0
12fab5fa459c45e8eab2b7d8969c1ac5	0	0	0	0	0	0	0	0	0	0	0	38	0	0	0	0	0	0	0	0	0	0	0	0	0	0	0	0	0	0	0	0	0	0	0	0	0	0	30	72	0	0	0	0	0	0	0	0	0
5778db8dfbc834b8c88fbf8a1277a997	0	0	0	0	0	0	0	0	0	0	0	0	0	0	0	0	0	0	0	0	0	0	0	0	0	0	0	0	0	0	0	0	0	0	0	0	0	0	0	0	0	0	0	0	0	0	0	0	0
5e0e8c2e0266ba2c9b5ca63ca6be44e8	0	0	0	0	0	0	0	0	0	0	0	0	0	0	0	0	0	0	0	0	0	0	0	0	0	0	0	0	0	0	0	0	0	0	0	0	0	0	0	0	0	0	0	0	0	23	0	0	0
0667c67ed76f04e7ed1bcd157f66575b	0	4	0	0	30	0	0	0	0	8	0	17	0	53	0	5	0	0	0	0	0	0	17	0	0	6	0	0	0	0	0	0	0	0	0	0	0	0	0	0	0	0	0	8	0	0	0	0	0
48818e9c56ef442c7d5643fe2a6a3616	0	0	0	0	0	0	0	66	0	0	0	0	0	0	0	0	0	0	0	0	0	0	0	0	0	58	0	0	0	0	0	0	0	0	0	0	0	0	0	0	0	0	0	0	0	0	0	0	0
3a945a32f8473982d61d0b55d3f11810	0	0	0	0	0	0	0	0	0	0	0	0	0	0	0	0	34	0	0	0	0	0	0	0	0	0	0	0	0	0	0	0	0	0	0	0	0	0	15	9	0	0	23	0	0	0	0	0	0
42d04489c67fe447683f1fa5f410250f	0	0	0	0	0	0	0	0	0	0	0	0	0	0	0	0	0	0	0	0	0	0	0	0	0	0	0	0	0	0	0	0	0	0	0	0	0	0	0	0	0	0	89	0	0	0	0	30	0
7783612d86f19892ed3db6cb4bb6b264	0	0	0	0	0	0	0	0	0	0	0	0	0	0	0	0	0	0	44	0	0	0	0	0	11	0	0	0	0	0	0	0	0	0	22	0	0	0	0	0	0	0	0	0	0	69	0	0	0
5b392d211f4cafc5bbc5db85ffd9e8f3	0	0	0	0	0	0	0	0	0	0	0	0	0	0	0	0	37	0	0	0	0	0	0	0	0	0	0	0	0	0	0	0	0	0	0	0	0	0	0	0	0	0	0	0	0	0	0	0	0
5305a574b452f541128de23aae28ea6a	0	0	0	0	0	0	0	0	0	0	0	0	0	0	0	0	0	0	0	0	0	0	0	0	0	0	0	0	0	0	0	0	0	0	0	0	0	0	0	0	0	0	0	0	0	0	0	0	0
f3b282cad96259abe710807c72533098	0	0	0	0	0	0	0	0	0	0	0	0	0	0	0	0	0	0	0	0	0	0	0	0	0	0	0	0	0	0	0	0	0	0	0	0	0	0	0	0	0	0	0	0	0	0	0	0	0
8e81767e29900e621b1bca96454a0cec	0	0	0	0	0	0	0	0	0	0	0	0	0	0	0	0	0	0	0	0	0	0	0	0	0	0	0	0	0	0	0	0	0	0	0	0	0	0	0	0	0	0	0	0	0	0	0	0	0
a25f437c1b3894d7ac00e7746e706720	0	0	0	0	0	0	0	0	0	0	0	0	0	0	0	0	0	0	0	0	0	0	0	0	0	0	0	0	0	0	0	0	29	0	0	0	0	0	0	0	0	0	0	0	0	0	79	0	0
445819a46aa3fd4f807fc77697506460	0	0	0	0	0	0	0	0	0	0	0	0	0	0	0	0	0	0	0	0	0	0	0	0	0	0	0	0	0	0	0	0	0	0	29	0	0	92	0	0	0	0	0	0	0	0	0	0	0
580c5ad8d8490db5883d54fa298b34e9	0	0	0	0	0	0	0	0	0	0	0	0	0	0	0	0	0	0	0	0	0	0	0	0	0	0	0	0	0	0	0	0	0	0	0	0	0	0	0	0	0	0	0	0	0	14	0	0	0
dd2521e8a5acc501a29856da4ea14c1d	0	0	0	0	0	0	0	0	0	0	0	0	0	0	0	0	0	0	0	0	0	0	0	0	0	0	0	0	0	0	0	0	0	0	0	0	0	0	0	0	0	0	0	0	0	0	0	0	0
7a8a92c7756b5138126816a7754a215b	0	0	0	0	0	49	0	0	0	0	0	0	0	0	0	0	0	0	0	0	0	0	0	0	0	0	36	0	0	0	0	0	0	0	0	0	0	0	0	0	0	0	0	0	0	0	0	0	0
a86f74b6083fe28ce1497f2ee1454f2a	0	0	16	0	23	21	0	0	0	0	0	0	0	0	11	0	0	0	0	0	0	0	0	0	0	0	45	0	0	0	0	0	0	0	0	58	0	0	0	0	0	0	0	0	0	0	0	0	0
0ae35774bb593e08344fb67be0020d91	0	0	0	0	0	33	0	0	0	0	0	0	0	0	0	0	0	0	0	0	0	0	0	0	0	0	23	0	0	0	0	0	0	0	0	0	0	0	0	0	0	0	20	0	0	0	35	0	0
1b84483d0ee155c67514fbebe62fa696	0	0	0	129	0	0	0	0	0	0	0	0	0	58	0	0	0	0	0	0	0	0	0	0	0	0	0	0	0	0	0	0	0	7	0	0	0	0	0	0	0	0	0	0	0	0	0	0	0
48a7d685e1b8f1424eece7c1e91312f6	0	0	0	0	0	0	0	0	0	0	0	0	0	0	0	0	0	0	0	0	0	0	0	0	0	0	0	0	0	0	0	0	0	0	0	0	0	0	0	0	0	0	0	0	0	0	0	0	0
9f2829c8a3aea87e6ef168851e18f199	0	0	0	0	0	0	0	0	0	0	0	0	0	0	0	0	0	0	0	0	0	0	40	22	0	0	0	0	99	0	0	0	0	0	0	0	0	0	0	0	0	0	0	0	0	0	0	0	0
b900950365cee0459a3e835b44353d71	0	0	0	91	0	0	0	0	0	0	0	24	0	0	0	0	0	0	0	0	18	0	0	0	0	0	0	21	0	0	0	0	0	0	0	0	0	0	0	0	0	0	0	0	0	0	0	0	0
35ba25a67baffb2bba762894ac1ed90f	0	0	0	0	0	0	0	0	0	0	0	0	43	0	0	0	25	0	0	0	0	0	0	0	32	0	0	0	0	0	0	0	0	0	0	0	0	0	0	0	0	14	0	0	0	0	33	0	0
06855929ea212ce717d2993c596f3cb0	0	0	0	0	0	0	0	0	0	0	0	0	0	0	0	0	0	0	0	0	0	0	0	0	0	0	0	0	0	0	0	0	0	0	0	0	0	0	0	0	0	0	0	0	0	0	0	0	0
86d85e6effa4d70937fe557938101e08	0	0	0	0	0	0	0	0	0	0	0	0	55	0	0	0	0	0	0	0	0	0	0	0	0	141	0	0	0	0	0	0	0	0	0	0	0	0	0	0	0	0	0	0	0	0	0	0	0
6b9805a6ae97f69e5c1f5d8719f37f59	0	0	0	0	0	0	0	0	0	0	0	0	0	0	0	0	0	0	0	0	0	0	0	0	0	0	0	0	0	0	0	0	54	0	0	0	0	0	0	0	0	0	0	98	0	0	0	0	0
934edf41c375114ab6adab8d6ae2f5d1	38	0	0	0	0	0	8	0	0	0	0	0	0	0	0	0	0	0	0	0	0	0	0	0	0	0	0	0	0	0	91	0	0	0	0	0	0	0	0	0	0	0	0	0	0	0	0	0	0
45748c5d9a3e1fb5ab91994492cb2794	0	0	0	0	0	0	0	0	0	0	0	0	0	0	0	0	0	0	0	0	0	0	0	0	0	0	0	0	0	0	0	0	0	0	0	0	0	0	0	0	0	0	0	0	0	0	0	0	0
de01e1150344652ebc18f9bc59867e5f	0	0	0	0	0	0	0	0	0	0	0	0	0	0	0	0	0	0	0	0	0	0	34	0	0	0	0	0	0	0	0	0	0	0	10	0	0	0	0	0	0	0	0	0	0	0	36	37	0
04b816c04a22e825db222a981ef1a552	0	0	0	0	0	0	0	0	0	8	18	0	0	0	0	3	0	0	0	0	0	0	23	0	0	0	0	19	0	0	8	0	0	0	0	13	0	0	0	0	0	0	0	0	0	0	0	25	0
addf14745297ed31df50ea17ac28b81b	0	0	0	0	0	0	0	0	0	0	0	0	0	0	0	0	0	0	0	0	0	0	0	0	0	0	0	27	0	0	100	0	0	0	0	0	0	0	0	0	0	0	0	0	0	0	0	0	0
332f5386d6f1db1e4159832c2b58d803	0	0	0	0	0	0	0	0	0	0	0	0	0	0	0	0	0	0	0	0	0	0	0	0	0	0	0	0	0	0	0	0	0	0	0	0	0	0	0	0	0	0	0	0	0	0	0	0	0
6190867d76f9c270d10bde1464c67863	0	0	0	0	0	0	0	0	0	0	0	0	0	0	0	0	20	0	0	0	0	0	0	0	174	0	0	0	0	0	0	0	0	0	0	0	0	0	0	0	0	0	0	0	0	0	0	0	0
48c194f64b75e1cdaa18620859a3aea9	0	0	0	0	0	0	0	0	0	0	0	0	0	0	0	0	0	0	0	0	0	0	0	0	0	0	0	0	0	0	0	0	0	0	0	0	0	0	193	0	0	0	0	0	0	0	0	0	0
0b4b5b9948b8a0107971afbbfe1c3552	0	0	0	0	0	0	0	0	0	0	0	0	0	0	0	34	0	0	0	0	0	0	0	0	0	0	0	0	0	0	12	21	0	0	35	0	0	0	0	0	46	0	0	0	0	0	0	0	0
cbe99e505ed1632223589ea4fea5d7b0	0	0	0	0	0	0	0	0	0	0	0	0	0	0	0	95	0	0	0	0	0	0	0	0	0	0	0	0	0	0	0	21	0	0	0	0	0	0	0	0	0	0	0	0	0	0	0	37	0
56ea29126ec11539368e0f5090a64516	0	0	0	0	0	0	193	0	0	0	0	0	0	0	0	0	0	0	0	0	0	0	0	0	0	0	0	0	0	0	0	0	0	0	0	0	0	0	0	0	0	0	0	0	0	0	0	0	0
b390b101ac44e17ddd226074941c29d3	0	0	0	0	0	0	0	0	0	0	0	0	0	0	0	30	0	163	0	0	0	0	0	0	0	0	0	0	0	0	0	0	0	0	0	0	0	0	0	0	0	0	0	0	0	0	0	0	0
ee6d45d6cbf3ba7c0206d98a3906a8e8	35	0	0	0	0	0	0	0	0	0	13	29	0	0	14	0	0	22	4	0	0	0	0	0	0	41	0	0	0	0	0	0	0	0	0	0	5	0	0	0	0	0	0	0	0	0	0	0	0
e15f568598bbc307237b15259fee6e4c	0	0	0	0	0	0	0	0	0	0	61	0	0	0	0	0	75	0	0	0	0	0	0	0	0	0	0	13	0	0	0	0	0	0	0	0	0	0	0	0	0	0	6	0	0	0	0	0	0
c52dc0cea6efd4a5233e8ad4a67e56de	0	0	0	0	0	0	0	0	0	0	0	0	0	0	0	0	0	0	0	0	0	0	0	0	0	0	0	0	0	0	0	0	0	0	0	0	0	0	0	0	0	0	0	50	142	0	0	0	0
f7682152ca0fdcdb82859bbd678c07f4	0	0	0	0	0	0	0	0	0	0	0	0	0	0	0	0	0	0	0	0	0	0	0	0	0	0	0	0	0	0	0	0	0	0	0	0	0	0	0	0	0	0	0	0	0	0	0	192	0
496a1bd3d459338343cc32f6a1870e8a	0	0	0	0	0	5	0	0	0	0	0	17	0	0	0	0	0	0	0	18	0	0	0	0	0	14	0	0	0	0	0	0	0	0	0	27	0	0	0	0	0	0	0	0	0	0	0	27	0
a8b3f296336acae6d8adefb562d86fda	0	0	36	0	0	24	0	0	0	0	0	0	0	0	0	0	0	0	0	0	0	0	0	0	0	0	35	0	0	0	0	0	0	0	0	52	0	0	0	0	0	0	0	0	0	0	0	0	0
a8d356e79a0033d55870388a59bda216	0	16	0	0	0	0	0	0	0	0	0	0	0	0	0	0	0	0	0	0	0	0	0	0	0	0	0	0	0	0	0	0	0	0	0	0	0	0	0	0	0	0	0	0	0	0	0	0	0
bffabb28c8910a8eba575e23e4d80185	0	0	0	0	0	0	0	0	0	0	0	0	0	0	0	0	0	0	0	0	0	0	0	0	0	0	0	0	0	0	0	0	0	0	0	0	0	0	0	0	0	0	0	0	0	0	0	0	0
cdc763e3be1109e95977038a162277cc	0	0	0	0	0	0	0	0	192	0	0	0	0	0	0	0	0	0	0	0	0	0	0	0	0	0	0	0	0	0	0	0	0	0	0	0	0	0	0	0	0	0	0	0	0	0	0	0	0
4257ba5d508cadfe5d406652c17a0c6a	0	0	0	0	0	0	0	0	0	0	0	0	0	0	0	0	0	0	0	0	0	0	0	0	0	0	0	0	0	0	0	192	0	0	0	0	0	0	0	0	0	0	0	0	0	0	0	0	0
68764ffbd3a6e8446aad8a054811fdf9	0	0	0	0	0	0	0	0	0	0	0	0	0	0	0	0	0	0	0	0	0	0	0	0	9	0	0	0	0	0	0	0	0	0	0	0	0	0	0	0	0	0	0	0	0	0	0	0	0
25d1dec5acaafd80faeb34e290037b84	0	0	0	0	0	0	0	0	0	0	0	0	0	0	0	0	0	0	0	0	0	0	0	91	0	0	0	0	0	0	0	0	0	0	0	0	0	0	0	0	0	0	0	0	0	0	0	0	0
a4f6f6368d78fa844e0f34e1e4545ca1	0	0	0	0	0	0	0	0	0	0	0	0	0	0	0	0	0	0	0	0	0	0	0	0	0	0	0	0	0	0	0	0	0	0	0	0	0	0	0	0	0	0	0	0	0	0	0	0	0
90165d2a4b08110d341564b7213910a4	0	0	0	0	0	0	191	0	0	0	0	0	0	0	0	0	0	0	0	0	0	0	0	0	0	0	0	0	0	0	0	0	0	0	0	0	0	0	0	0	0	0	0	0	0	0	0	0	0
7838263317d6eef5ffdadeebc7b9f173	0	0	0	0	0	0	0	0	0	0	0	0	0	0	0	0	0	0	0	0	0	0	0	0	0	0	0	0	0	0	0	0	0	0	0	0	0	0	65	0	0	0	0	0	0	0	0	0	0
147182819bf26e5fec93d02ecc616c7a	0	0	0	0	0	0	0	0	0	0	0	0	0	0	0	0	0	0	0	0	0	0	0	0	0	0	0	0	0	0	0	0	0	0	34	0	0	0	0	0	0	0	0	0	0	0	0	0	0
824692ff818dea811e4562c4d420f841	0	0	0	0	0	0	0	0	0	0	0	0	0	0	0	0	0	0	0	0	0	0	0	0	0	0	0	0	0	0	0	0	0	0	0	0	0	0	0	0	0	0	0	0	0	0	0	0	0
f25b15f206fec4dbfe442dce8876e3c5	0	0	0	0	0	0	0	0	0	0	0	0	0	0	0	0	0	0	0	0	0	0	0	0	0	0	0	0	0	0	0	0	0	0	0	0	0	0	0	0	0	0	0	0	0	0	0	0	0
cf5265c347624958325dcc56ef06b516	0	0	0	0	0	0	0	0	189	0	0	0	0	0	0	0	0	0	0	0	0	0	0	0	0	0	0	0	0	0	0	0	0	0	0	0	0	0	0	0	0	0	0	0	0	0	0	0	0
0c03daa8ab2939a8c1d16f3f5975779b	0	0	0	0	0	0	0	0	0	0	0	0	0	0	0	0	0	0	0	0	0	0	0	0	7	0	0	5	0	0	2	0	0	8	0	0	0	0	0	15	0	0	0	8	0	5	0	0	0
a2088da27a59990af47bd629cb146aca	0	0	0	0	0	0	0	0	0	0	0	0	0	0	0	0	0	0	0	0	0	188	0	0	0	0	0	0	0	0	0	0	0	0	0	0	0	0	0	0	0	0	0	0	0	0	0	0	0
157294f0936679a83b270f7a067883c4	0	0	0	0	0	0	0	0	0	0	0	0	0	0	0	0	0	0	0	0	0	0	0	0	0	0	0	0	0	0	0	0	0	0	0	0	0	0	0	0	0	0	0	0	0	11	0	0	0
ab5950cc61395f19f9fa87acffa0a517	0	0	0	0	0	0	0	0	0	0	0	0	0	0	0	0	0	0	0	0	0	0	0	0	0	0	0	19	0	0	0	0	0	0	0	0	0	0	0	0	0	0	0	0	0	0	50	26	0
fedd4279e8bbd4c3646b2ed62d905642	0	0	0	0	0	0	0	28	0	16	0	12	16	0	0	0	0	0	0	0	0	0	0	0	0	50	13	0	0	0	0	0	0	0	0	0	0	0	0	0	0	0	0	0	0	0	0	0	0
e214d19cacf326e66b1998d81b7675c7	0	0	0	0	0	0	0	0	0	0	0	0	0	0	0	0	0	0	0	0	0	0	0	0	0	186	0	0	0	0	0	0	0	0	0	0	0	0	0	0	0	0	0	0	0	0	0	0	0
4e3535d0b76bff92a994e7b2e12b2b77	0	0	0	0	0	0	0	0	0	0	0	0	0	0	0	66	0	0	0	0	0	0	0	0	0	0	0	0	0	0	0	0	0	0	0	0	0	0	0	0	0	0	0	0	0	0	0	0	0
15e98951a1c0406c423770c0dd4a2494	0	0	0	0	0	0	0	0	0	0	0	0	0	0	0	0	185	0	0	0	0	0	0	0	0	0	0	0	0	0	0	0	0	0	0	0	0	0	0	0	0	0	0	0	0	0	0	0	0
27dd1da36379483cc49d4440b4da9a56	0	0	0	0	0	0	0	0	0	0	0	0	0	0	0	0	0	0	0	0	0	0	0	0	0	0	0	0	185	0	0	0	0	0	0	0	0	0	0	0	0	0	0	0	0	0	0	0	0
f174f8bc48a635c652f889789ac1f3c9	0	0	0	0	0	0	0	0	0	0	0	0	0	0	0	0	0	0	0	0	0	0	0	0	0	0	0	0	0	0	0	0	0	0	184	0	0	0	0	0	0	0	0	0	0	0	0	0	0
43e0f7d9fc7bc10a4eaa933fc6bf2103	0	0	0	0	0	0	0	0	142	0	0	0	0	0	0	0	0	0	0	0	0	0	0	4	0	0	0	0	0	0	0	0	0	0	0	0	0	0	0	0	0	0	0	0	0	0	0	0	0
6f8dd8a00050af98125fb9f04245798c	0	0	41	18	0	79	0	0	0	0	0	0	0	0	0	0	0	0	0	0	0	0	0	0	0	0	35	0	0	0	0	0	0	0	0	0	0	0	0	0	0	0	0	0	0	0	0	0	0
abbe10c50d61f1eb67bd8f920a001d5b	0	0	0	0	0	0	0	0	0	0	0	0	0	0	0	0	0	0	0	0	0	0	184	0	0	0	0	0	0	0	0	0	0	0	0	0	0	0	0	0	0	0	0	0	0	0	0	0	0
861b864834e44b1c617c018106108915	0	0	0	0	0	0	0	0	0	0	0	0	0	0	0	0	0	0	0	0	0	0	0	0	0	0	0	0	0	0	0	0	0	0	0	0	0	0	0	0	0	0	0	0	0	0	0	0	0
e820c1324c169d613de66fa9b4d3e516	0	0	0	0	0	0	0	0	0	0	0	0	0	0	0	0	0	0	0	0	0	0	0	0	0	0	0	0	0	0	0	0	0	0	0	0	0	0	0	0	0	0	0	0	0	0	0	0	0
3315caad6a4c0c489dad5debf200c5f9	0	0	0	0	0	0	0	0	0	0	0	0	0	0	0	0	0	0	0	0	0	0	0	0	0	0	0	0	0	0	0	0	0	0	0	0	0	0	0	0	0	0	0	0	0	0	0	0	0
eed108ef9ca85a17e8aadf43d71088dc	0	0	0	0	0	0	0	108	0	0	0	0	0	0	0	0	0	0	0	0	0	0	0	0	0	0	0	0	0	0	0	0	0	0	0	0	74	0	0	0	0	0	0	0	0	0	0	0	0
6331fd904580b73c6955e11a090e28fd	0	0	0	0	0	0	0	0	0	0	0	0	0	0	0	0	0	0	0	0	0	0	0	0	0	0	0	0	0	0	0	0	0	0	0	0	0	0	0	0	0	0	0	0	0	0	0	0	0
c25176ebf62b81b71418cb9b5eb6b058	0	0	0	0	0	0	0	0	0	0	0	0	0	0	0	0	0	0	0	0	0	0	0	0	0	0	0	0	0	0	0	0	0	0	0	0	0	0	0	0	0	0	0	0	0	0	0	0	0
835461a4a4dae003f74c49e27119ad55	0	0	0	0	0	0	0	0	0	0	0	0	0	0	182	0	0	0	0	0	0	0	0	0	0	0	0	0	0	0	0	0	0	0	0	0	0	0	0	0	0	0	0	0	0	0	0	0	0
d2f0c4bff1bf9f9879273a2f95f30258	0	0	0	0	0	0	0	0	0	0	0	0	0	0	0	0	182	0	0	0	0	0	0	0	0	0	0	0	0	0	0	0	0	0	0	0	0	0	0	0	0	0	0	0	0	0	0	0	0
c1ccafd2525a45a9ed067d07a233906f	0	0	0	0	0	0	0	0	0	0	0	0	0	0	0	0	0	0	0	0	0	0	0	0	0	0	0	0	0	0	4	0	0	0	0	0	0	0	0	0	0	0	0	18	0	0	0	0	0
8884e5a09672e8795330c31812b57be2	0	0	0	0	0	0	36	0	0	0	0	0	0	0	0	0	0	0	0	0	0	0	0	0	0	0	0	0	0	0	0	0	0	0	0	0	0	0	0	0	0	0	0	0	0	0	0	0	95
ef45a2098b487a62f762e252c049114b	0	0	0	0	0	0	0	0	0	0	0	0	0	0	0	0	0	0	0	0	0	0	0	0	0	0	0	0	0	0	0	0	0	0	0	0	0	0	0	0	0	0	0	0	0	0	0	0	0
ad97ffce9d628db5311a2bff5a1e99cb	0	0	0	0	0	0	0	0	0	0	0	0	0	0	0	0	0	0	0	0	0	0	0	0	14	0	0	0	0	0	0	0	0	0	0	0	0	0	0	0	0	0	0	0	0	0	0	0	0
d71e43b7d8404f78b557af8804e0ea0f	0	0	0	0	0	0	0	11	0	0	0	0	0	0	0	0	0	0	0	0	0	0	0	0	0	0	0	0	0	0	0	0	0	0	0	0	0	0	0	0	0	0	0	0	0	0	0	0	0
c782ce59f47e3c46d8400b31379d4541	0	0	0	0	0	0	0	0	0	0	0	0	0	0	0	0	0	0	0	0	0	0	0	0	0	0	0	0	0	0	0	0	0	0	0	0	0	0	0	0	0	0	0	0	0	0	0	0	0
2ce2880f460ec24c1d27bd00891dccaf	0	0	0	0	0	0	0	0	0	0	0	0	0	0	0	0	0	0	0	0	0	0	0	0	0	0	0	0	0	180	0	0	0	0	0	0	0	0	0	0	0	0	0	0	0	0	0	0	0
d08842fb3b52d4beb019634fb1b726d5	0	0	0	0	15	0	0	0	0	0	0	0	0	31	44	17	15	0	0	0	0	0	0	0	0	0	48	0	0	0	0	0	0	0	0	0	0	0	0	0	0	0	0	0	0	0	0	0	0
b65e1542092d34f2f728344a7227abea	0	0	0	0	0	0	0	0	0	0	0	0	0	0	0	0	0	0	0	0	0	0	0	0	0	0	0	0	0	0	0	0	0	0	0	0	0	0	0	0	0	0	0	0	0	0	0	178	0
21ea53498064520789fea29029782017	0	0	0	0	0	0	0	0	0	0	0	0	0	0	0	0	0	0	0	0	0	0	0	0	0	0	0	0	0	0	0	0	0	0	0	0	0	0	0	0	0	0	0	0	0	0	0	0	0
886f70c6288da594370c368d9605df0c	0	0	0	0	0	0	0	0	0	13	0	13	0	0	0	0	0	0	0	0	0	0	0	0	0	0	0	20	0	0	0	0	0	0	0	0	0	0	0	0	0	0	0	0	0	0	0	0	0
4959c42a9c9fd8c0d4867ae31e604f61	0	0	0	0	0	0	0	0	0	0	0	0	0	0	0	0	0	0	0	0	0	0	0	0	0	0	0	0	0	0	0	0	0	0	0	0	0	0	0	0	0	0	0	0	0	0	0	0	0
593ec14c36e74bd501ce3f45e5b7c63b	0	0	0	0	0	0	0	0	0	0	0	0	0	0	0	0	0	0	0	0	0	0	0	0	0	0	0	0	0	0	0	0	0	0	0	0	0	0	0	0	0	0	0	0	0	0	0	0	0
6c68da7edcacc66f1e4c8ca454a1f3d5	0	0	0	0	0	0	0	0	0	0	0	0	0	0	0	0	0	0	0	0	0	0	0	0	0	0	0	0	0	0	0	0	0	0	0	0	0	0	0	0	0	0	0	0	0	0	0	0	0
d2fad98a24ed01df613a3d724af96309	0	0	0	0	0	50	0	0	0	0	0	0	0	0	0	0	0	0	0	0	0	0	0	0	0	0	0	0	0	0	0	30	0	0	0	0	0	0	0	0	0	0	0	0	0	0	0	0	0
a8b977e58d320fd6f2f456ace5c70a42	0	0	0	0	0	0	0	0	0	0	0	0	0	0	0	0	0	0	0	0	0	0	0	0	0	0	0	0	0	0	0	0	0	0	0	0	0	0	0	0	0	0	0	0	0	0	0	0	0
cdc605b8a3ea86750f72d8cdbb3efa0f	0	0	0	0	0	0	0	0	176	0	0	0	0	0	0	0	0	0	0	0	0	0	0	0	0	0	0	0	0	0	0	0	0	0	0	0	0	0	0	0	0	0	0	0	0	0	0	0	0
3f3559eec0cef796d91f7b4f74f726c2	0	0	0	0	0	0	0	0	0	0	0	162	0	0	0	0	14	0	0	0	0	0	0	0	0	0	0	0	0	0	0	0	0	0	0	0	0	0	0	0	0	0	0	0	0	0	0	0	0
ac5667f7e81dc42ca2db06d0fbc108ed	0	0	0	0	0	21	0	0	0	0	0	0	0	0	0	0	0	0	0	0	0	0	0	0	0	0	27	0	0	0	0	0	0	0	0	0	0	0	0	0	0	0	0	0	0	0	14	0	0
422eac57d4b03d39f0ab21d1d4a12ecb	0	0	0	0	103	0	0	0	0	0	0	0	0	0	0	0	0	0	0	0	0	0	22	0	0	0	0	0	0	0	0	0	0	0	0	0	0	0	0	0	0	0	0	0	0	0	0	0	0
b65f0ae345495616c4355153b37a9695	0	0	0	0	0	0	0	0	0	0	0	0	0	0	36	0	0	0	0	0	0	0	0	0	0	0	0	0	0	0	0	0	0	0	0	0	0	0	0	0	0	0	0	0	0	0	0	0	0
698b25b0da62f0f9f0d6bfbdf83f1db3	0	0	175	0	0	0	0	0	0	0	0	0	0	0	0	0	0	0	0	0	0	0	0	0	0	0	0	0	0	0	0	0	0	0	0	0	0	0	0	0	0	0	0	0	0	0	0	0	0
ca66b36a9b58068ddbba4d0f4fcb9097	0	0	0	0	0	0	0	0	0	0	0	0	0	0	0	0	0	0	0	0	0	0	0	0	0	0	0	0	0	0	0	0	0	0	0	0	0	0	0	59	0	0	0	0	0	0	0	0	0
368f396caaf4c87a9ed42846133128b3	0	0	0	0	0	0	0	0	0	0	0	0	0	0	0	0	38	0	0	0	0	0	0	0	0	0	0	13	0	0	0	0	0	24	0	0	0	0	0	0	0	0	27	0	0	0	0	0	0
044349fa3cb2b1cc24130a3edb70cd85	0	0	0	0	89	0	0	0	0	0	0	0	0	0	0	0	0	0	0	0	0	0	0	0	0	0	0	0	0	0	0	0	0	0	0	0	0	0	0	0	0	0	0	0	0	0	0	0	0
a61205610d971e2a90e313a13be19f05	0	0	0	0	0	0	0	0	0	0	0	0	0	0	0	0	0	0	0	0	0	0	0	0	0	0	0	0	0	0	0	0	0	0	0	0	0	0	0	0	0	0	0	0	0	0	0	0	0
e45d8dff521f15f23f074eb5fe814a58	0	0	0	174	0	0	0	0	0	0	0	0	0	0	0	0	0	0	0	0	0	0	0	0	0	0	0	0	0	0	0	0	0	0	0	0	0	0	0	0	0	0	0	0	0	0	0	0	0
0c39e6a10cb3a575992e04065b095e3c	0	0	0	0	0	0	0	0	0	0	0	0	0	0	0	0	0	0	0	0	0	0	0	0	0	0	0	0	0	0	0	0	0	0	0	0	0	0	34	0	0	0	0	139	0	0	0	0	0
e62733b2e7cc5396db5bf45046e12d8e	0	0	0	0	0	0	0	0	0	0	0	0	28	0	0	0	0	0	0	0	0	0	0	0	0	0	0	15	0	0	8	0	0	0	4	0	0	0	4	18	0	9	0	0	0	9	6	0	12
7176a77526c66507ce4066b68771b233	0	0	0	0	0	0	0	0	0	0	0	0	0	0	0	0	0	0	0	0	0	0	0	0	0	0	0	0	0	0	0	0	0	0	0	0	0	0	0	82	0	0	0	0	0	0	0	0	0
32a592502d674b4d922ddb9335566c01	0	0	0	16	0	64	0	0	0	0	0	0	0	32	0	0	0	0	0	0	0	0	0	0	0	0	0	0	0	0	0	0	0	0	0	0	0	0	0	0	0	0	0	14	0	0	0	0	0
6bd6c6e3f105e92530a4b6b3e37ad0f4	0	0	0	0	0	0	5	0	0	0	0	0	0	0	0	0	0	0	0	0	0	0	0	0	0	0	0	0	5	0	0	0	0	0	0	0	0	0	0	0	0	0	0	0	31	0	0	22	0
f6ac02f69c4a44161d906f744cad3722	0	0	0	0	0	0	0	0	0	84	0	0	36	0	0	0	0	0	0	0	0	0	0	0	0	53	0	0	0	0	0	0	0	0	0	0	0	0	0	0	0	0	0	0	0	0	0	0	0
4f6c0877a0793215f731c3dc819cd7be	0	0	0	0	0	0	0	0	0	0	0	0	0	0	0	0	0	0	0	0	0	0	0	0	0	88	0	0	0	0	0	0	0	26	0	0	0	0	0	0	0	0	0	0	0	0	0	0	0
e4af4bb39f94e1a3218f3045c5548633	0	59	0	0	0	0	0	0	0	0	0	0	0	0	0	0	0	0	0	0	0	0	0	0	0	0	0	0	0	0	52	0	0	0	0	0	0	0	0	0	0	0	0	0	0	0	0	0	61
2f1f6f19523cd7c8bfb5b27d4941ea6a	0	0	0	0	0	0	0	0	0	0	0	0	0	0	0	0	0	0	0	0	0	0	0	0	0	0	0	0	0	0	0	0	0	0	0	0	0	0	0	0	0	0	0	0	0	0	0	0	0
2ccc8993bbad3422370734b7d544e803	0	0	0	0	0	0	0	0	0	0	0	0	0	0	0	0	0	0	0	0	0	0	0	0	0	0	0	0	0	0	0	0	0	0	0	0	0	0	0	0	0	0	0	0	0	0	0	0	0
9e7c9620e3f67f3c19df9e4daf67b368	0	0	0	0	0	0	0	0	0	0	0	0	0	0	0	0	0	0	0	0	0	0	0	0	0	0	0	0	0	0	0	0	0	0	0	0	0	0	0	19	0	0	0	0	0	0	0	0	0
06dfc74ec5eafb2325229d0655286f7e	0	0	0	0	0	0	0	0	0	0	0	0	0	0	0	0	0	0	0	0	0	0	0	0	0	0	0	0	0	0	0	0	0	0	0	0	0	0	0	22	0	0	0	0	0	149	0	0	0
873b1c75611ec14f6e4c4b875b5b2b1c	0	0	0	0	0	0	0	0	0	0	0	0	0	0	0	0	0	0	0	0	0	0	0	0	0	0	0	0	0	0	0	0	0	0	0	0	0	0	0	0	0	0	0	0	0	0	0	0	0
39a9f66880f7c5be94096ab7b03490e8	0	0	0	0	0	0	0	0	0	0	0	0	0	0	0	0	0	0	0	0	0	0	0	21	0	0	0	0	0	0	0	0	0	0	0	0	0	0	0	0	0	0	0	0	0	0	0	0	0
373772eda01c7bea8519a20d68b08482	0	0	0	0	0	0	116	0	0	0	0	0	0	0	0	0	0	0	0	0	0	0	0	0	0	0	0	0	0	0	0	0	0	0	0	0	0	0	0	0	0	0	0	0	0	0	0	0	0
54f6e22c115cd31f0d69c9a780405a7b	0	0	0	0	0	0	0	0	0	4	0	0	0	13	0	0	0	0	0	0	0	0	10	0	11	0	0	0	0	0	0	0	0	0	0	0	0	0	5	0	0	3	0	9	0	3	0	0	0
9e00d110aa2dbfa1f5833cd441e13ed2	0	0	0	0	0	0	0	0	0	0	0	41	0	0	0	0	0	0	0	0	45	0	0	0	0	0	0	49	0	0	0	0	0	0	0	0	0	0	0	0	0	0	0	0	0	0	0	35	0
76a74ae5502dcacdc048b3e7ee825160	0	0	0	0	28	0	0	0	0	0	47	0	0	9	0	0	0	0	0	3	0	0	14	0	0	0	0	0	0	0	10	0	0	0	0	0	0	0	0	0	0	0	0	0	0	0	0	0	0
6341b3358de97a3d5124cb15b0fb2dca	0	0	0	0	0	0	0	0	0	0	0	0	0	0	0	0	0	0	0	0	0	0	0	0	0	0	0	0	0	0	0	0	0	0	0	0	0	0	0	0	0	0	0	0	0	0	0	0	0
7d2ec2db2b6c4a07d39e6ed217f63272	0	0	0	0	0	0	0	0	0	170	0	0	0	0	0	0	0	0	0	0	0	0	0	0	0	0	0	0	0	0	0	0	0	0	0	0	0	0	0	0	0	0	0	0	0	0	0	0	0
7fcda846a92535be47d0ae3679a19185	0	37	0	0	0	0	0	0	0	0	0	0	0	0	0	0	0	0	0	0	0	0	0	0	0	0	0	0	0	0	0	0	0	0	0	0	36	0	0	0	0	0	0	0	0	0	0	0	0
bfedbe3407fc19d0bfe7eb2aa5990dc8	0	0	0	0	0	0	0	4	0	0	0	0	0	0	8	0	0	0	13	0	0	36	0	0	0	0	0	0	0	0	55	0	0	0	0	0	19	10	0	0	0	0	0	0	0	0	0	0	0
4236b7d8c935db84cbe1d1a7f1a838ab	0	0	0	0	0	0	0	0	0	0	0	0	0	0	0	0	0	0	0	0	0	0	0	0	0	0	0	0	0	0	0	0	0	0	0	0	0	0	0	0	0	0	0	0	0	0	0	0	0
6f73f313204800766e246065ed211286	0	0	0	0	0	0	0	0	0	0	0	0	0	0	0	46	0	13	0	0	0	0	0	0	0	0	0	0	0	0	0	0	0	0	0	0	0	0	0	0	0	0	0	0	0	0	0	0	0
59c4ce2cbf44894767aa283fac3bbcce	0	0	0	0	0	0	0	0	0	0	0	0	0	0	0	0	0	0	0	0	0	0	0	0	0	0	0	0	0	0	0	0	0	0	0	0	0	0	0	0	0	0	0	0	0	0	0	0	0
875fe4eea82ca7609aabd4b1838455f2	0	0	0	0	0	0	0	69	0	0	0	0	0	0	0	0	0	0	0	0	0	0	0	0	0	0	0	0	0	0	0	0	0	0	0	0	99	0	0	0	0	0	0	0	0	0	0	0	0
5cce28eaabf875fd638012dadfa940a8	0	0	0	0	0	0	0	0	0	0	0	0	0	0	0	0	0	0	0	0	0	0	0	0	0	0	0	25	0	0	0	0	0	0	0	0	0	0	49	0	0	0	0	0	0	0	0	0	0
68d14a69bac01de9f27749ddc9acc39a	0	0	0	0	0	0	0	0	0	0	0	0	0	0	0	0	0	11	0	0	0	0	0	0	0	0	0	0	0	0	0	0	0	0	0	0	0	0	0	0	0	0	0	0	7	0	0	0	114
26b7a27f5fb7e59c7d0e787cbadfe6e6	0	0	0	0	0	0	0	0	0	0	0	0	0	0	0	0	0	0	0	0	0	0	0	0	0	0	0	0	0	0	0	0	0	0	0	0	0	0	0	0	0	0	0	0	0	0	0	0	168
ffc9bbcac5fd485a37586154f7cf0ad0	0	0	0	0	0	0	0	0	0	0	0	0	0	0	0	0	0	0	0	0	0	0	0	0	0	0	0	0	0	0	0	0	0	0	0	0	0	0	0	0	0	0	0	0	0	0	0	0	0
2e14704ef7c31802b51168255b139a17	0	0	0	0	0	0	0	0	0	0	0	0	0	0	0	0	0	0	0	0	0	0	0	0	0	0	0	0	0	0	0	0	0	0	0	0	0	0	0	0	0	0	0	0	0	0	0	0	0
383344c6105d5fef9aa766536a602a99	0	0	0	0	0	0	0	0	0	0	0	0	0	0	0	0	0	0	0	0	0	0	168	0	0	0	0	0	0	0	0	0	0	0	0	0	0	0	0	0	0	0	0	0	0	0	0	0	0
fbd33b14028824af81abc0dad3459c8f	0	0	0	0	0	0	0	0	0	0	0	0	0	0	0	0	0	0	0	0	0	0	0	0	0	0	0	0	0	0	0	0	0	0	0	0	0	0	0	0	0	0	0	30	0	0	0	0	0
bb9272b7521b5df5eea5341032e7779e	0	0	0	0	0	0	0	0	0	0	0	0	0	0	0	0	0	0	0	0	0	0	0	0	0	0	0	0	0	0	0	0	0	0	0	0	0	0	0	0	0	0	0	0	0	0	0	0	0
1f082d09bd7649340e43da1992578c05	0	0	0	0	0	0	0	0	0	0	0	0	0	0	0	0	0	0	0	0	0	0	0	0	0	0	0	0	0	0	0	0	0	0	0	0	0	0	0	0	0	0	0	0	0	0	0	0	0
9d7ad8afe8fd4232ed31766f3f8c2e89	0	0	0	0	0	0	0	0	52	0	0	0	0	0	0	0	0	0	0	26	0	0	8	0	0	19	0	0	0	0	0	18	0	0	0	0	0	0	0	0	0	0	0	0	0	0	0	0	0
a7fa2ee8f8b28c3d80a6def7aaaf07ac	0	0	0	0	0	0	0	0	0	0	0	0	0	0	0	0	0	0	0	0	0	0	108	0	0	0	0	0	0	0	0	0	0	0	0	0	0	0	0	0	0	0	0	0	0	0	0	0	0
d6b5bcde696aeda4204c1e797550067a	0	0	0	0	0	0	0	0	0	0	0	0	0	0	0	0	0	0	0	0	0	0	0	0	167	0	0	0	0	0	0	0	0	0	0	0	0	0	0	0	0	0	0	0	0	0	0	0	0
2032adf8a0ccba9c835e7bc068cc2f97	0	0	0	0	0	0	0	0	0	0	0	0	0	0	0	0	0	0	0	0	0	0	0	0	0	167	0	0	0	0	0	0	0	0	0	0	0	0	0	0	0	0	0	0	0	0	0	0	0
def360fb8c06d4acf76d3cc8951852fe	0	0	0	0	0	0	0	0	0	0	0	0	0	0	0	0	0	0	0	0	0	0	0	0	0	0	167	0	0	0	0	0	0	0	0	0	0	0	0	0	0	0	0	0	0	0	0	0	0
0fc0aedfb57aef1b86c6688d7a872f0c	0	0	31	0	0	0	0	0	0	0	6	0	0	0	0	0	0	0	0	0	0	0	0	0	9	0	0	0	0	0	0	0	0	0	6	0	0	0	0	0	0	0	0	7	0	0	5	0	0
891281511d81d5c4b22bce0cbc6d254b	0	0	0	0	0	0	0	0	0	0	0	0	0	0	0	0	2	0	0	0	0	0	0	0	0	0	0	0	0	0	0	0	0	2	0	0	0	0	0	0	0	0	0	0	0	0	0	0	0
596ff3957c101e396b0776557eafe04e	0	0	0	0	0	0	0	0	0	0	0	0	0	0	0	0	30	0	0	0	0	0	0	0	0	0	0	0	0	0	0	0	0	0	0	0	0	0	0	0	0	0	0	0	0	0	0	0	23
78de806c0ad2113b8d9158fd32919a24	0	0	0	0	0	0	0	0	0	0	0	0	0	0	22	0	18	0	0	7	0	0	12	0	0	0	0	0	0	0	0	0	0	0	0	0	0	0	0	0	0	0	0	0	0	0	0	0	0
bfd06916981062272508bf3ebbfbdddc	0	0	0	0	0	0	0	0	0	0	0	0	0	0	0	0	0	0	0	0	0	0	0	0	0	0	0	0	0	0	58	0	0	0	0	0	0	0	0	0	0	0	0	0	0	0	0	0	0
559999ba61e25b0830f9aac9174720c2	0	0	0	0	0	0	0	0	0	0	0	0	0	0	0	0	0	0	0	0	0	0	0	0	0	0	0	0	0	0	0	0	0	0	0	0	0	0	0	0	0	0	0	0	0	0	0	0	0
07cb047989f4c8c5280c35c8e9f8b319	0	0	0	0	0	0	0	0	0	0	0	0	0	0	0	0	0	0	0	0	0	0	0	0	0	0	0	0	0	0	0	0	0	0	0	0	0	0	0	0	0	0	0	0	0	0	0	0	0
c363f3b1eb4c1c19d1b04ad56c2c87a1	0	0	0	0	0	0	0	0	0	0	0	0	0	0	0	0	0	0	0	0	0	0	0	0	0	0	0	0	0	0	0	0	0	0	0	0	0	0	0	0	0	0	0	0	0	0	0	0	0
bbd6afc159bd609383f2a172eb02a6e1	0	0	0	0	0	0	112	0	0	0	0	0	0	0	0	0	54	0	0	0	0	0	0	0	0	0	0	0	0	0	0	0	0	0	0	0	0	0	0	0	0	0	0	0	0	0	0	0	0
b0a0fd9264265a75995a78b90b3e84e8	0	0	0	0	0	0	0	0	0	0	0	0	0	0	0	0	0	0	0	0	17	0	0	0	0	0	0	0	0	89	0	0	0	0	0	0	0	0	6	0	0	0	2	35	0	0	0	0	0
4c929563ddeac25e15228e67b95b6609	0	0	0	0	0	0	0	0	0	0	0	0	0	0	97	0	0	0	0	0	0	0	0	0	0	0	0	0	0	0	0	0	0	0	0	0	0	0	0	0	0	68	0	0	0	0	0	0	0
3db7d0452fdf22a6588d49a822e48a63	0	0	0	0	0	0	0	0	0	0	0	0	0	0	0	0	0	0	0	0	0	0	42	0	0	20	0	0	0	0	0	58	0	0	0	0	0	0	0	0	0	0	0	0	0	18	0	0	0
6ae733262fa6858e6f2622cb17122ea4	0	0	0	0	0	0	0	0	0	0	0	0	0	0	0	0	32	0	0	0	0	0	0	0	0	0	0	0	0	0	0	0	0	0	0	0	0	0	0	0	0	0	0	0	0	0	0	0	0
f396e39a883c87fa40abf618084a13d1	0	0	0	0	0	0	0	0	0	0	0	0	0	0	0	0	0	0	0	0	0	0	0	0	0	0	0	0	0	0	0	0	0	0	0	0	0	0	0	0	0	0	0	0	0	0	0	0	0
9dfa3ca1f24217e80066908b4fa53b7d	0	0	45	0	0	0	0	0	0	70	0	0	0	0	0	0	0	0	0	0	0	0	0	0	0	50	0	0	0	0	0	0	0	0	0	0	0	0	0	0	0	0	0	0	0	0	0	0	0
95f4861f1b3dcbd08bfb094e91d45b4a	0	0	0	0	0	0	0	0	0	0	0	0	0	0	0	0	0	0	0	0	0	0	0	0	0	0	0	0	0	0	0	0	48	0	0	0	0	0	0	0	0	0	0	0	0	0	0	0	0
5e745182cdf88b9b3ff0826e70060680	0	0	0	0	0	0	0	0	0	16	0	0	0	0	0	0	0	0	0	0	0	0	0	0	0	0	0	0	0	0	0	0	0	0	0	0	0	0	0	77	0	0	0	0	0	0	0	0	0
307b49811fce6b006314462e35beb773	0	0	0	0	0	0	0	0	0	0	0	0	0	0	0	0	0	0	0	0	0	0	0	0	0	0	0	0	0	0	0	0	0	0	0	0	0	0	0	0	0	0	0	0	0	0	0	0	164
ed4242eeb0d640d5a3c1c1fc05d935db	0	0	0	0	0	0	0	0	18	0	0	10	0	0	0	0	0	0	0	0	0	0	0	0	0	0	0	0	0	0	13	0	0	0	0	7	0	0	0	0	0	0	0	0	0	0	0	0	0
71094ede5dfeca1d9158a78c470a5ca2	0	0	0	0	0	0	0	0	0	0	0	0	0	0	0	0	0	0	0	0	0	0	0	0	0	0	0	0	0	0	0	0	0	0	0	0	0	0	0	0	0	0	0	0	0	0	0	0	0
67dfacf96a38558ee3a659a1aa141fd5	0	27	0	0	12	0	12	0	17	0	0	2	0	0	14	0	7	14	0	13	5	0	0	0	0	0	11	0	0	0	0	19	0	0	0	0	0	0	0	0	0	0	0	0	0	0	0	0	0
8c2e3c6271d22d302b1c0a9b70460758	0	0	0	0	0	0	0	0	0	0	22	0	31	0	0	6	0	13	0	16	0	0	0	0	0	0	0	0	13	18	0	0	0	0	0	0	0	0	0	0	0	0	0	0	8	21	0	0	0
ef9b184ec490c8d88d6932d6f6729973	0	0	0	0	0	0	0	0	0	0	0	0	0	0	0	0	0	0	0	0	0	0	0	0	0	0	0	0	0	0	0	0	0	0	0	0	0	0	0	0	0	0	0	0	0	79	0	0	0
873a0312c9506e002a6ee6c8672ea4f5	0	0	0	69	0	0	0	0	0	0	0	16	0	0	0	0	0	0	0	0	18	0	0	0	0	0	0	0	0	0	0	0	0	0	0	0	0	0	0	0	0	0	0	0	0	0	0	0	0
3b21b22101fdcf1143a46ded7e073a04	0	0	0	0	0	0	0	0	0	0	0	0	0	0	0	0	0	0	0	0	0	0	0	0	0	0	0	0	0	0	0	0	0	0	0	0	0	0	0	0	0	0	0	0	0	0	0	0	0
7d44961de0d2c09d25d0baf290a98fa3	0	0	0	0	0	0	0	0	0	0	0	0	0	0	0	0	0	0	0	0	0	0	0	0	0	0	0	0	0	0	0	0	0	0	0	0	0	0	0	0	0	0	0	0	0	0	0	0	0
3af252789bc99a999d1e2c796368599f	0	0	0	0	0	0	0	0	0	0	0	0	0	0	0	0	0	0	0	0	0	0	0	0	0	0	0	0	0	0	0	0	0	0	0	0	0	0	0	0	0	0	0	0	0	0	0	0	0
1681f4b510fffa4b9180acc4211666f5	31	0	0	0	0	0	0	0	0	0	0	0	0	0	0	0	0	0	0	132	0	0	0	0	0	0	0	0	0	0	0	0	0	0	0	0	0	0	0	0	0	0	0	0	0	0	0	0	0
038a34d8f0af38643110dfeffae7ca5b	0	0	0	0	0	0	0	143	0	0	0	0	0	0	0	0	0	0	0	0	0	0	0	0	0	0	0	0	0	0	0	0	0	0	0	0	19	0	0	0	0	0	0	0	0	0	0	0	0
8b52c97f860c1069e29861ba0bc0aa0f	0	17	0	0	23	0	0	0	0	0	0	0	0	0	0	0	0	0	0	0	0	0	0	0	0	10	11	0	0	0	0	0	0	0	26	0	0	0	5	0	0	0	0	0	0	15	0	0	12
6d1cc07c8a459291cc45bf18c98ca219	0	0	0	0	0	0	0	0	0	0	0	0	0	0	0	0	0	0	0	0	0	0	0	0	0	0	0	0	0	0	0	0	0	0	0	0	0	0	0	0	0	0	0	0	0	0	0	0	0
6ddd7abc0d929c0258cdae9a528bb5a0	0	0	0	0	0	0	0	0	0	0	0	0	0	0	0	0	0	0	0	0	0	0	0	0	0	0	0	0	0	0	0	0	0	0	0	0	0	0	0	0	0	0	0	0	0	0	0	0	0
b6dbfcfdae2b78630ba8ff978403ca31	0	0	0	0	0	0	0	0	0	0	0	0	0	0	0	0	16	0	0	0	0	0	0	0	0	0	0	0	0	0	0	16	32	0	0	0	0	0	0	0	0	0	0	0	0	0	0	0	0
f230299cf485c270b065adb1c54cb86b	0	0	0	0	0	0	0	0	92	0	0	0	0	0	0	0	0	0	0	0	0	0	0	0	0	0	0	0	0	0	0	0	0	0	0	0	0	0	0	0	0	0	32	0	0	0	0	0	0
88a2220b4a34fae3d845a83bbd31c3ad	0	0	0	0	0	0	0	0	0	0	0	0	0	0	0	0	0	0	0	0	0	0	0	0	0	0	0	0	0	0	0	0	0	0	0	0	0	0	0	0	0	0	0	0	0	0	0	0	0
49b276938c59f2f28bf868ab979e41b6	0	0	0	0	0	0	0	0	0	0	0	32	0	0	0	0	0	0	0	50	0	0	0	0	0	0	0	0	0	0	0	0	0	0	0	34	0	0	0	0	0	0	0	0	0	0	0	0	0
9bd90163641fae2edc2e7cecf02f5c34	0	0	0	0	0	0	0	0	0	0	0	0	0	0	0	0	0	0	0	0	0	0	0	0	0	0	0	0	0	0	0	0	0	0	0	0	0	0	0	0	0	0	0	0	0	0	0	0	0
e87d7989b40e11bbf1677f9eecad4358	0	0	0	0	0	86	0	0	0	0	0	0	0	0	0	0	0	0	0	0	0	0	0	43	0	0	0	0	0	0	0	0	0	0	0	0	0	0	0	0	0	0	0	0	0	0	0	0	0
dc084869280820af74f5a9256687ee39	0	0	0	0	0	0	0	0	0	0	0	0	0	0	0	0	0	0	0	0	0	0	0	0	0	0	0	0	0	0	87	0	0	0	0	0	0	0	0	0	0	0	0	0	0	0	0	0	0
cc56eed2c17bff4789b1dfc272cf7d93	0	0	0	0	0	0	0	0	0	0	161	0	0	0	0	0	0	0	0	0	0	0	0	0	0	0	0	0	0	0	0	0	0	0	0	0	0	0	0	0	0	0	0	0	0	0	0	0	0
d00f12199c523dd2b5fb2c7c93899ebf	0	0	0	0	0	0	0	0	0	160	0	0	0	0	0	0	0	0	0	0	0	0	0	0	0	0	0	0	0	0	0	0	0	0	0	0	0	0	0	0	0	0	0	0	0	0	0	0	0
b5a14b4959d767b47e26f42738ba28e9	0	0	0	0	0	0	0	0	0	0	0	0	0	0	0	0	0	0	0	0	0	0	0	0	0	0	0	0	0	0	0	0	0	0	0	0	159	0	0	0	0	0	0	0	0	0	0	0	0
b4f398e23d98fb499501b079847a36fa	0	0	0	0	0	31	0	0	0	0	0	0	0	0	0	0	0	0	0	0	0	0	0	0	0	0	0	0	0	0	0	0	0	0	0	0	0	0	0	0	0	0	0	0	0	0	0	0	0
3f9268858c61194d887d173aa33f7cc7	0	0	103	0	0	0	0	0	0	56	0	0	0	0	0	0	0	0	0	0	0	0	0	0	0	0	0	0	0	0	0	0	0	0	0	0	0	0	0	0	0	0	0	0	0	0	0	0	0
e06aa3b5fc13b5c9e70002006a24e195	0	0	0	0	0	0	0	0	0	0	0	0	0	0	0	0	0	0	0	0	0	0	0	0	159	0	0	0	0	0	0	0	0	0	0	0	0	0	0	0	0	0	0	0	0	0	0	0	0
bf751de070976b9adac88e895acab650	0	0	0	0	0	0	0	0	0	0	0	0	0	0	0	0	0	0	0	0	0	0	0	0	0	0	0	0	0	0	0	0	0	0	107	0	0	0	0	0	0	0	0	0	0	0	0	0	0
ad805985d7e37c7daa372d1fbbb01c84	0	0	0	0	0	0	0	0	0	0	0	0	0	0	0	0	0	0	0	0	0	0	0	0	0	0	0	0	0	0	0	0	0	0	0	0	0	0	0	0	0	0	0	0	0	0	0	0	0
898edfeed0604c59d484185f31b1056c	0	0	0	0	0	0	0	0	0	0	0	0	0	0	0	0	0	0	0	0	0	0	0	0	0	0	0	0	0	0	0	0	0	0	0	0	0	22	36	0	0	0	0	0	0	0	0	0	0
fb3d2c9ee8b5c062ea6f13edd7090214	0	0	0	0	0	0	0	0	0	0	0	0	0	0	0	0	0	0	0	0	0	0	0	0	0	0	0	0	0	0	0	0	0	0	0	0	0	0	50	0	0	0	0	0	0	0	0	0	0
aec8d78fef68878b5e86125fd228420c	0	0	0	0	0	0	0	0	0	0	0	0	0	0	0	0	0	0	0	0	0	0	0	0	0	0	0	0	0	0	0	0	0	0	0	0	0	0	0	0	0	0	0	0	0	0	0	0	0
4482e3d30aa9605930ddb21356792199	0	0	0	0	0	0	0	0	0	0	0	0	0	0	0	0	0	0	0	0	0	0	0	0	0	0	0	0	0	0	0	0	0	0	0	0	0	0	0	0	0	0	0	0	0	0	0	0	156
2e045ae7b8bcccfccef6cef2634000ea	0	0	0	0	0	0	0	0	0	0	0	0	0	0	0	0	0	13	0	0	0	0	0	0	0	0	0	0	0	0	0	0	0	0	18	0	0	0	0	0	0	0	0	0	0	0	0	0	0
db43a0917ef8df858ccf06b3c274f4c6	0	0	0	0	0	0	0	0	0	0	0	0	0	0	0	0	0	0	0	0	0	0	0	0	0	0	0	0	0	0	0	0	0	0	0	0	0	0	0	0	0	0	0	0	0	0	0	0	0
4992a039a840d12d2dadfc552c8efc0c	0	0	0	0	0	0	0	0	0	0	0	0	0	0	0	0	0	0	0	0	0	0	0	0	0	0	0	0	0	0	0	0	0	0	0	0	0	0	0	0	0	0	0	0	0	0	0	0	0
c0142f972578f334045624ec5312d944	0	0	0	0	0	0	0	0	0	0	0	0	0	0	0	0	0	0	0	0	0	0	0	0	0	0	0	0	91	0	0	0	0	0	0	0	0	0	0	0	0	0	0	0	0	0	0	0	0
ac5da2c3752edbcf9ea1781564d1eaac	0	0	0	0	0	0	50	0	0	0	0	0	0	0	0	0	0	0	0	0	0	0	0	0	0	0	0	106	0	0	0	0	0	0	0	0	0	0	0	0	0	0	0	0	0	0	0	0	0
8b06f7899a1c0ab2f9a12b443a553973	0	0	0	0	0	0	0	0	0	0	0	0	0	0	0	0	0	0	0	0	0	156	0	0	0	0	0	0	0	0	0	0	0	0	0	0	0	0	0	0	0	0	0	0	0	0	0	0	0
b7b82ec7b55235b1a44ef1f972fbb59c	0	0	0	0	0	0	0	0	0	0	0	0	0	0	0	0	0	0	0	0	0	0	0	0	0	0	0	0	0	0	0	0	0	0	0	0	0	0	0	0	103	0	0	0	0	0	0	0	0
2b5da112a30a16479dda7d4ebf2f3470	0	0	0	0	0	0	0	0	0	0	0	0	0	0	0	0	0	0	0	0	0	0	0	0	0	0	0	0	0	0	0	0	0	0	0	0	0	0	0	0	0	0	0	0	0	0	0	0	155
a637177faa8f0e2a9a404aa8ff709acf	0	0	0	0	0	0	0	0	0	32	0	6	0	0	0	21	0	0	0	0	0	0	0	0	0	0	0	0	24	0	0	0	0	0	0	0	0	0	0	0	0	0	0	0	0	0	0	0	0
62adda1bc3c5b7dbf6f3a4539cd2c168	0	0	0	0	0	0	0	0	80	0	0	0	0	0	0	0	0	0	0	0	0	0	0	0	0	0	0	0	0	0	0	0	0	74	0	0	0	0	0	0	0	0	0	0	0	0	0	0	0
83889ecb92203c63cf5eb87f257a5be3	0	0	0	0	0	0	0	0	0	0	0	0	0	0	0	0	0	0	0	0	0	0	0	0	0	0	0	0	0	0	0	0	0	0	0	0	0	0	0	0	0	0	0	0	0	0	77	0	0
85f1950c7a27f0cbb9bb3c651d992aad	0	0	0	0	0	9	0	0	0	0	0	35	0	0	0	0	0	0	0	16	0	0	0	0	0	0	0	0	0	0	0	0	0	0	0	0	0	0	0	0	0	0	0	0	0	0	0	14	0
6f3496c0b173ce2709ad049fbb930cd6	0	0	0	0	0	0	0	0	0	0	0	0	0	0	0	0	0	0	0	0	0	0	0	0	0	0	0	0	0	0	0	0	0	0	0	0	0	0	0	0	0	0	0	0	0	0	0	0	0
f1e4dfc3ca3d43d8c4ddecf113cbda6f	0	0	0	0	0	0	0	0	0	0	0	0	0	0	0	0	0	0	0	0	0	0	0	0	0	0	0	0	0	0	0	0	0	0	0	0	0	0	0	0	0	0	0	0	0	0	0	0	0
ef13019c0a0555a99d4cf48a862b7c3f	0	0	0	0	0	0	0	0	0	0	0	0	0	0	0	0	0	0	0	0	0	0	0	0	0	0	0	0	0	0	0	0	0	0	0	0	0	0	0	28	0	0	0	0	0	0	0	0	0
2340d0ea6fd3c3b065699140a3726319	0	0	0	0	0	0	19	23	0	0	0	0	0	0	6	0	0	0	3	0	0	0	0	0	0	0	0	0	0	0	0	0	0	0	28	0	0	0	0	0	0	0	0	0	0	18	0	0	0
211fb45d51561445a9856e53bd3eac29	0	0	0	0	0	0	0	35	0	0	0	0	0	0	0	0	0	0	0	0	0	0	0	0	0	0	0	0	0	0	0	0	0	0	50	0	0	0	0	0	0	0	0	0	0	0	0	0	0
4f137bd05ffc34656a8234cb67225ccb	0	0	0	0	0	0	0	0	0	0	0	0	0	0	0	0	0	0	0	0	0	0	0	0	0	0	0	0	0	0	0	0	0	0	0	0	0	0	0	0	0	0	0	0	0	0	0	0	0
302c357ee9ce02bf1c2d52fb53ca084e	0	0	0	0	0	0	0	0	0	0	0	0	0	0	0	0	0	0	2	0	0	15	0	0	0	0	0	0	0	0	0	0	58	0	0	0	0	0	0	0	0	0	0	0	0	0	0	0	0
1783ed70948afe2f8262cd79e480ccd3	0	0	0	0	74	0	0	0	0	0	0	0	0	0	0	0	0	0	0	0	0	0	0	0	0	0	24	0	0	0	0	0	0	0	0	17	26	0	0	0	0	0	0	0	0	0	0	11	0
e2c6cd59fb6e3024ecb55d2be19801ae	0	0	0	0	0	0	0	0	0	0	0	0	0	0	0	0	0	0	0	0	0	0	0	0	0	0	0	0	0	0	0	0	0	0	152	0	0	0	0	0	0	0	0	0	0	0	0	0	0
66548af211d5cf6b7da508fc3a7208fe	0	0	0	0	0	0	0	0	0	0	0	0	14	111	0	0	0	0	0	0	0	0	0	0	0	0	0	0	0	0	0	0	0	0	0	0	0	0	0	0	0	0	0	0	0	0	0	0	0
73cc4c683721d842622fa95b784f3e55	0	0	0	0	0	0	0	0	0	0	0	0	0	0	0	0	0	0	0	0	0	0	0	0	0	0	0	0	0	0	0	0	0	0	0	0	0	0	0	0	0	0	0	0	0	0	0	0	0
40e588ff74d50e599c1fd210a68471e5	0	0	0	0	0	0	0	0	0	0	0	0	0	0	0	0	0	0	0	0	0	0	152	0	0	0	0	0	0	0	0	0	0	0	0	0	0	0	0	0	0	0	0	0	0	0	0	0	0
75ad1f6ef723a365055966b3ed617f69	0	0	0	0	0	0	0	0	0	0	0	0	0	0	0	0	0	0	0	0	0	0	0	0	0	0	0	0	0	0	0	0	0	0	0	0	0	0	0	56	0	0	0	0	0	49	0	0	0
c42d44afe71653a1cf26c89f65d830b6	0	0	0	0	0	0	0	0	0	0	0	0	0	0	0	0	0	0	0	0	0	0	0	0	0	0	0	0	0	0	0	0	0	0	0	0	0	0	0	0	0	0	151	0	0	0	0	0	0
4627b813acc062f6d6a3d97597856c21	0	0	0	0	0	0	0	0	0	0	0	0	0	0	0	0	0	0	0	0	0	0	0	0	0	0	0	0	0	0	0	107	0	0	0	0	0	0	0	0	0	0	0	0	0	0	0	0	0
14d18b57ed88f317f9bb96d554cded88	0	0	0	0	0	0	0	0	0	0	0	0	0	0	0	0	0	0	0	0	0	0	0	0	0	0	0	0	0	0	0	0	0	0	0	0	0	0	0	0	0	0	0	0	0	0	0	0	0
2a1e2ad3d203df5f7572b335f8d26547	0	0	0	0	0	0	0	0	0	0	0	0	0	0	0	0	0	0	0	0	0	0	0	0	0	0	0	95	0	0	0	0	0	0	0	0	0	0	0	0	0	0	0	0	0	0	0	0	0
39c935ecaa88c8922cddda1f5cba6163	0	0	0	62	0	21	0	0	0	0	0	0	0	0	0	0	0	0	0	0	0	0	0	0	0	0	0	0	0	0	0	0	0	0	0	0	0	0	0	0	0	0	0	0	0	0	0	0	0
ce2b6000af373ba2c3ade892bb0b61ef	0	0	0	0	0	0	0	0	0	0	0	0	0	0	0	0	0	0	0	0	0	0	0	0	0	0	0	0	0	0	0	0	0	0	0	0	0	0	20	0	0	0	0	0	0	0	0	0	0
0ceb2d0d0bdf6fe87c013657c6e3b6df	0	0	0	0	0	0	0	66	0	0	0	0	0	0	0	0	0	0	0	0	0	0	0	0	0	30	0	0	0	0	0	0	0	0	0	0	0	0	0	0	0	0	0	0	0	0	0	0	0
8d9749a9668b45500f53a6b5e891ab0f	0	0	0	0	0	0	0	0	0	0	0	0	0	0	0	0	0	0	0	0	0	0	0	0	0	0	0	42	0	0	0	0	0	0	0	0	0	0	0	0	0	0	0	0	0	0	0	0	0
11ec2c9ebc8606b664719b48bf418e93	0	0	24	67	0	0	0	0	0	0	0	0	0	0	0	0	0	0	0	0	0	0	46	0	0	0	0	0	0	0	0	0	0	0	0	0	0	0	0	0	0	0	0	0	0	0	0	0	0
75b5d3a00471ef86359ec33a6deb4fee	0	0	0	0	0	0	0	0	0	0	0	0	0	0	0	0	0	0	0	0	0	0	0	0	0	0	0	0	0	0	0	0	0	0	0	0	0	0	0	101	0	0	0	0	0	0	0	0	0
5c2736e4feabd6f1f0c958a8697a84e9	0	0	0	0	0	0	0	0	0	0	0	0	0	0	0	0	0	0	0	0	0	0	0	0	0	0	0	0	0	0	10	0	0	0	0	0	0	0	0	0	0	0	0	0	0	85	0	0	0
126f47683aad66087cc5b7bc7a73e6de	0	0	0	0	0	0	0	0	0	0	0	0	0	0	0	0	0	0	0	0	0	0	0	0	0	0	0	0	0	0	0	0	0	0	0	0	0	0	0	0	0	0	0	0	0	35	0	0	0
da5c9cdf17ca7a84732a3a0bd7c579cb	0	0	0	0	0	0	0	0	0	0	0	0	17	0	0	0	0	0	0	0	0	0	0	0	0	0	0	0	0	0	0	0	0	0	20	0	0	0	0	0	0	0	0	0	0	0	0	0	0
0281d95f4762057161ad90dbcb1d296a	0	0	0	0	0	0	0	0	0	0	0	0	0	0	0	0	0	0	0	0	0	0	0	0	0	0	0	0	0	0	0	0	0	0	0	0	0	0	0	0	0	0	0	0	0	0	0	0	0
991c05ac0292135e8a84d95460872a2b	0	0	0	0	0	0	0	0	0	0	0	0	0	0	0	0	0	0	0	0	0	0	0	0	0	0	0	0	0	0	0	0	0	0	0	0	0	0	0	0	0	0	0	0	0	0	0	0	0
383726500d75796995b1386cc77b9619	0	0	0	0	0	0	6	121	0	0	0	0	0	0	0	0	0	0	0	0	0	0	0	0	0	0	0	0	0	22	0	0	0	0	0	0	0	0	0	0	0	0	0	0	0	0	0	0	0
737d2e40503e1204411cb54f9441982d	0	0	0	0	0	0	0	0	0	0	0	0	0	0	0	0	0	0	9	0	54	0	18	0	0	0	0	0	0	0	0	0	30	0	0	0	0	0	0	0	0	0	0	0	0	0	0	19	0
9ca46e9ab95b4966482259931c8329ba	0	0	0	0	0	0	0	0	0	0	0	0	0	0	0	0	0	121	0	0	0	0	0	0	0	0	0	0	0	0	0	0	0	0	0	0	0	0	0	0	0	0	0	0	0	0	0	0	0
10ad1fff4332a0f979c90aabc7c625b5	0	0	146	0	0	0	0	0	0	0	0	2	0	0	0	0	0	0	0	0	0	0	0	0	0	0	0	0	0	0	0	0	0	0	0	0	0	0	0	0	0	0	0	0	0	0	0	0	0
c9b595ccbb8d27166274837e5974e60c	0	0	0	0	0	0	0	0	0	0	0	0	96	0	0	0	0	0	0	0	0	0	0	0	0	0	52	0	0	0	0	0	0	0	0	0	0	0	0	0	0	0	0	0	0	0	0	0	0
d33224c92f08a5527cab981b558e907a	0	0	148	0	0	0	0	0	0	0	0	0	0	0	0	0	0	0	0	0	0	0	0	0	0	0	0	0	0	0	0	0	0	0	0	0	0	0	0	0	0	0	0	0	0	0	0	0	0
408a77891e074bb45e083957ad505b7f	0	0	0	0	0	0	0	0	0	0	0	0	0	0	0	0	0	0	0	0	0	0	0	0	0	0	0	0	0	0	0	0	0	0	0	0	0	0	0	0	0	0	0	0	0	0	0	0	0
864960a995c97af7cd2aca7dbc2f30f0	0	0	0	0	0	0	0	0	0	0	0	0	0	0	0	0	0	0	0	0	0	0	0	0	0	0	0	0	0	0	0	0	0	0	147	0	0	0	0	0	0	0	0	0	0	0	0	0	0
5ec876fd33f65dd87e2806c7741dbc29	0	0	0	0	0	0	0	0	0	0	0	0	0	0	0	0	0	0	0	0	0	0	0	0	0	0	0	0	0	0	0	0	0	0	0	0	0	0	0	0	0	0	0	0	0	0	0	0	0
bc3ea7449948f10566b2dacfc69bd040	0	0	0	0	0	0	0	0	0	0	0	0	0	0	0	0	0	0	0	0	0	0	0	0	0	0	0	0	0	0	0	0	0	0	16	43	0	6	0	0	0	0	0	70	0	0	0	0	0
6d66d13275afcd03d7b945605941934c	0	0	0	0	0	0	0	0	82	0	0	0	0	0	0	0	0	0	0	0	0	0	0	0	0	0	0	0	0	0	0	0	0	0	0	0	0	0	0	0	0	0	0	0	0	0	0	0	0
18f54efebfa736bee67f828c0e53939e	0	0	0	0	0	0	0	0	0	0	0	0	0	0	0	0	0	0	0	0	0	0	0	0	0	0	0	0	0	0	0	0	0	0	146	0	0	0	0	0	0	0	0	0	0	0	0	0	0
e7e7be8e6849a278367bdd268c1282b5	0	0	0	0	0	0	0	0	0	0	0	15	0	0	0	0	0	0	0	0	0	0	0	0	0	0	0	0	0	0	0	0	0	0	0	0	0	0	0	0	0	0	0	0	0	0	0	0	0
3db56dec7f76e4a33129c2a2db11bb83	0	0	0	0	0	0	0	0	0	0	0	0	123	0	0	0	0	23	0	0	0	0	0	0	0	0	0	0	0	0	0	0	0	0	0	0	0	0	0	0	0	0	0	0	0	0	0	0	0
6be41df1cf3cf4b0a5838bb079565303	0	0	0	0	0	0	0	0	0	0	0	0	0	0	146	0	0	0	0	0	0	0	0	0	0	0	0	0	0	0	0	0	0	0	0	0	0	0	0	0	0	0	0	0	0	0	0	0	0
4fd5fc3225b06958b57b5cd2814a2af4	0	146	0	0	0	0	0	0	0	0	0	0	0	0	0	0	0	0	0	0	0	0	0	0	0	0	0	0	0	0	0	0	0	0	0	0	0	0	0	0	0	0	0	0	0	0	0	0	0
538a659a91747beaa031ec8661b5300c	0	0	0	0	0	0	0	0	0	0	0	0	0	0	0	0	0	0	0	0	0	0	0	0	0	0	0	0	0	12	0	0	0	0	0	0	0	0	0	0	0	0	0	21	0	0	0	0	0
4e3d3522ba1390ba60df73d51923ca55	0	0	0	0	0	0	0	0	0	0	0	0	0	0	0	0	0	65	0	0	0	0	0	0	0	0	0	0	0	0	0	0	0	0	0	0	0	0	0	0	0	0	0	26	0	0	0	54	0
8d9875f142af738679c8f6e1a151f090	0	0	0	0	0	19	0	0	0	0	0	0	0	0	0	0	0	0	0	0	0	0	0	0	0	0	0	0	0	0	0	0	0	0	0	0	0	0	0	0	0	0	0	0	0	0	25	0	0
10dd1f55cc07d1f69a94d0643bce4ae2	0	0	0	0	0	0	0	0	0	0	63	0	0	0	0	0	0	8	0	0	0	0	0	0	0	0	0	0	0	9	0	0	0	0	0	0	0	0	0	0	0	0	0	0	0	0	0	0	0
33a078d24832e7ece78553202c991afb	0	0	0	0	0	0	0	0	0	0	40	23	0	0	0	0	0	0	0	0	0	0	0	0	0	0	0	38	0	0	0	0	0	0	0	0	0	0	0	0	0	0	0	0	0	0	0	0	0
0905afa84dc3b3f792372e38b5f9680a	0	0	0	0	0	0	0	0	0	0	0	0	0	0	145	0	0	0	0	0	0	0	0	0	0	0	0	0	0	0	0	0	0	0	0	0	0	0	0	0	0	0	0	0	0	0	0	0	0
325723bc1320fc64f133377b2a89a91d	0	0	0	0	0	0	0	0	0	0	0	0	0	0	145	0	0	0	0	0	0	0	0	0	0	0	0	0	0	0	0	0	0	0	0	0	0	0	0	0	0	0	0	0	0	0	0	0	0
48f1dfbb8abed65b3d9e7641f40670f6	0	0	0	0	0	0	0	0	0	0	0	0	0	0	0	0	0	0	138	0	0	0	0	0	0	0	7	0	0	0	0	0	0	0	0	0	0	0	0	0	0	0	0	0	0	0	0	0	0
4d8f8b33ce83394a9af5902bc6b496a2	0	0	0	0	145	0	0	0	0	0	0	0	0	0	0	0	0	0	0	0	0	0	0	0	0	0	0	0	0	0	0	0	0	0	0	0	0	0	0	0	0	0	0	0	0	0	0	0	0
d72a2b9eb2760e496f195626344874fb	0	0	0	0	0	0	0	0	0	0	0	4	0	0	0	0	0	0	0	0	0	0	0	0	0	0	0	25	0	0	0	0	0	0	0	0	0	0	0	0	0	0	0	0	0	0	0	0	0
7af371e5a4dc988b11c1687c628fce0f	0	0	0	0	0	0	0	0	0	0	0	0	0	0	0	0	0	0	0	0	0	0	0	0	0	0	0	0	0	0	0	0	0	0	0	0	0	0	0	0	0	0	0	0	0	0	0	0	0
63f41535f83c0a16fd77bdc41f5c9ffe	0	0	0	0	0	0	0	0	0	0	0	0	0	0	0	0	0	0	0	0	0	0	0	0	0	0	0	0	0	0	0	0	0	0	0	0	0	0	0	0	0	0	0	0	0	0	0	0	0
f1c7f3a2f0f0ce1c933d28a67c7bda70	0	0	0	0	0	0	0	0	0	0	0	0	0	0	0	0	0	0	0	0	0	0	0	0	0	0	0	0	0	0	0	0	0	0	0	0	0	38	0	0	0	0	0	0	0	0	0	0	0
18c513fed30a2c30f7187c4152aa0ab6	0	0	0	0	0	0	0	0	0	0	0	0	0	0	0	0	12	0	0	0	0	0	0	0	0	0	0	0	0	0	0	0	0	0	9	0	0	0	6	0	0	0	4	0	0	16	0	0	0
27616409806df86b6532c73eec458e6e	0	0	0	0	0	0	0	0	0	0	0	0	0	0	0	0	0	0	0	0	0	0	0	0	0	0	0	33	0	0	0	0	0	0	23	0	0	0	0	0	0	0	0	0	0	0	0	0	0
786245c1e3e75660d58a78942b1927bb	0	0	16	0	0	0	0	0	0	0	0	0	0	0	0	0	0	0	0	0	0	0	0	0	0	0	0	0	0	0	0	0	0	0	0	0	0	0	0	0	0	0	0	0	0	0	0	0	0
87276ab4880ccd594c8da6780f5d861c	0	0	0	0	0	0	0	0	0	0	0	0	0	0	0	0	0	0	0	0	0	0	0	0	0	0	0	0	0	0	0	0	0	0	0	0	0	0	0	0	0	0	0	0	0	0	0	0	0
bcd797cfc7cf18c2aba83f1e77b547a9	0	0	0	0	0	0	0	67	0	0	0	0	0	0	0	0	0	0	0	0	0	0	0	0	0	36	0	0	0	0	0	0	0	0	0	0	0	0	0	0	0	0	0	0	0	0	0	0	0
9aa66705a362e7eded6eccd0f8927996	0	0	0	0	0	0	0	0	0	0	0	0	0	0	0	0	0	0	0	0	0	0	0	0	0	0	0	0	0	0	0	0	0	0	0	0	0	0	0	0	0	0	0	0	0	0	0	0	0
fc39b82e4e1a4c6ce2c896d4387a8ebd	0	0	0	0	0	0	0	0	0	0	0	0	0	0	0	0	0	0	0	0	0	0	0	0	0	0	0	0	0	0	0	0	0	0	0	0	0	0	0	0	0	0	0	0	0	0	0	0	0
0cce8a5b4b15e9bd669ebdbb7ab66cd7	0	0	0	5	0	0	0	8	0	13	0	0	8	0	0	0	0	13	0	0	13	0	12	18	0	9	0	0	8	12	24	0	0	0	0	0	0	0	0	0	0	0	0	0	0	0	0	0	0
583e4f8aaa223347ac384a02cc727a93	0	0	0	0	0	0	0	0	0	0	0	0	0	0	0	0	143	0	0	0	0	0	0	0	0	0	0	0	0	0	0	0	0	0	0	0	0	0	0	0	0	0	0	0	0	0	0	0	0
34ca527f234cd4d39ce75f63e307ef78	0	0	0	0	0	0	0	0	0	0	0	0	0	0	0	0	0	0	0	0	0	0	88	0	0	39	0	0	0	0	0	0	0	0	0	0	0	0	0	0	0	0	0	0	0	0	0	0	0
20b36608333eafb33ee522bd9abfd2cd	0	0	0	0	0	0	0	0	0	142	0	0	0	0	0	0	0	0	0	0	0	0	0	0	0	0	0	0	0	0	0	0	0	0	0	0	0	0	0	0	0	0	0	0	0	0	0	0	0
6bbba2b8d3ccbcf6482b039a43e04824	0	0	0	0	0	0	0	0	0	0	0	0	0	0	0	0	0	0	0	0	0	0	0	0	0	0	0	142	0	0	0	0	0	0	0	0	0	0	0	0	0	0	0	0	0	0	0	0	0
d6625fda1805378270906f00c40566fd	0	0	0	0	0	0	0	0	0	0	0	0	0	0	0	0	0	0	0	0	0	0	0	0	0	0	0	0	0	0	0	0	0	0	0	0	0	0	0	0	0	0	0	0	0	0	0	0	0
b6accd5d924d95feb0a1bc5754915e79	0	0	0	0	0	0	141	0	0	0	0	0	0	0	0	0	0	0	0	0	0	0	0	0	0	0	0	0	0	0	0	0	0	0	0	0	0	0	0	0	0	0	0	0	0	0	0	0	0
f93e01e94e9ac28bb65adf7bd70c521e	0	0	0	0	0	0	141	0	0	0	0	0	0	0	0	0	0	0	0	0	0	0	0	0	0	0	0	0	0	0	0	0	0	0	0	0	0	0	0	0	0	0	0	0	0	0	0	0	0
9bc2cad93f35d2acd1f3f108476c8ac0	0	0	0	0	0	0	0	39	0	0	0	0	0	0	0	0	0	0	0	0	0	0	0	0	0	0	55	0	0	0	0	0	0	0	0	0	46	0	0	0	0	0	0	0	0	0	0	0	0
022c778ce3c2ab700592fe61a1c8dc46	0	0	0	0	0	0	0	0	0	0	0	0	0	0	0	0	26	0	0	0	0	0	0	0	7	0	0	0	0	0	0	0	0	0	10	0	0	0	0	27	0	0	0	0	0	0	0	0	0
905787c53782b287ed255d465630da87	0	0	0	0	0	0	0	0	0	0	28	0	0	0	0	0	0	0	0	0	0	0	47	0	0	0	0	24	0	0	0	0	0	0	0	0	0	0	0	0	0	0	0	0	0	0	10	0	0
94532c56cadbec6c8cde33095b1f75b4	0	0	0	0	0	0	0	0	0	0	0	0	0	0	0	0	0	0	0	0	0	0	0	0	0	0	0	0	0	0	0	0	0	0	0	0	0	0	0	0	0	0	0	0	0	0	0	0	0
0ce9bb525c84ca3890aa37398b55a851	0	0	0	0	0	0	0	0	0	0	60	0	0	0	0	0	0	0	0	0	0	0	0	0	0	0	0	0	0	0	0	0	0	0	0	0	0	0	23	0	0	0	0	0	0	0	0	0	0
0b2ea3e5b10c0e7c39ec2cef7db8fcee	0	0	0	0	0	0	0	0	0	0	0	0	0	0	0	0	3	0	0	0	0	0	0	0	0	0	0	0	0	0	0	0	0	0	0	0	0	0	0	7	0	0	0	0	0	0	0	0	0
d8010ead0663eec090c6e3be02cec6e3	0	0	0	0	0	0	0	0	0	0	6	0	12	12	0	0	0	3	0	9	0	0	0	0	0	0	0	2	0	0	0	0	0	3	4	0	0	0	0	0	0	0	0	0	0	0	0	0	0
2b52b6d7916402448f8b435032ed0809	0	0	0	0	0	0	0	0	0	0	0	0	0	0	0	0	0	0	0	0	0	0	0	0	0	0	0	0	0	0	0	0	0	0	0	0	0	0	0	0	0	0	0	0	0	0	0	0	0
8eb1885148cb8c4ec6cd62e5ac7b6eba	0	0	0	0	0	0	0	0	0	0	0	0	0	0	0	0	0	0	0	0	0	0	0	51	0	0	0	0	0	0	0	0	0	0	0	0	0	0	0	0	0	0	0	0	0	0	0	0	0
6e55f359b8f7f5ee6936d1ea6113db26	0	0	0	0	0	0	0	0	0	0	0	0	0	0	0	0	0	0	0	0	0	0	0	0	0	0	0	0	0	0	0	0	0	0	0	0	0	0	0	0	0	0	0	0	0	0	0	0	0
c9413f940fdf4715ef8c6b092f8de32b	0	0	0	0	0	0	0	0	0	0	0	0	0	0	0	57	0	28	0	0	0	0	0	0	0	0	0	0	27	0	0	0	0	0	0	0	0	0	0	0	0	0	0	0	0	0	0	0	0
5e77b8b510766855ed747417644e1de0	0	0	0	0	0	0	0	0	0	0	0	0	0	0	0	0	0	0	0	0	0	0	0	0	0	0	0	0	0	0	0	0	0	0	0	0	0	0	0	0	0	0	0	0	0	0	0	0	0
7efc00c4faa65589fcdca28f0a833a8a	0	0	0	0	0	0	0	0	0	0	0	0	0	0	0	0	0	0	0	0	0	0	0	0	0	0	0	0	0	0	0	0	0	0	0	0	0	0	0	0	0	0	0	0	0	0	0	0	0
39bfaccd2162296255f4e7cc2d838082	0	0	0	0	0	0	0	0	0	0	0	0	0	0	0	0	0	0	0	0	0	0	0	0	0	0	0	0	0	0	0	0	0	0	0	0	0	0	0	0	0	0	0	0	0	0	0	0	0
cf3dc8013b01eceb47b9eb6c0322f9b2	0	0	0	0	0	0	0	0	0	0	0	0	0	0	0	0	0	0	0	0	0	0	46	0	0	0	0	0	0	0	0	0	0	0	0	0	0	0	0	42	0	0	0	0	0	0	0	0	0
709b5e81438a2f20b6b25167b977b3cb	0	0	0	0	0	0	0	0	0	0	0	0	0	0	0	0	0	0	0	0	0	0	0	0	0	0	0	0	0	0	0	0	0	0	0	0	0	0	0	0	0	0	0	0	0	0	0	0	0
5f8097b4b385e6f7f93e6234f80f6a0c	0	0	0	0	0	0	0	0	0	0	0	0	0	0	0	0	0	0	0	0	0	0	0	0	0	0	0	0	0	0	0	0	0	0	0	0	0	0	0	0	0	0	0	0	0	0	0	0	0
e71e5135f6ef63b3e08ae30c4886c19c	0	0	0	0	0	0	0	0	0	0	0	0	0	128	0	0	0	0	10	0	0	0	0	0	0	0	0	0	0	0	0	0	0	0	0	0	0	0	0	0	0	0	0	0	0	0	0	0	0
4514218621c72f17bbc0c686cf25c804	0	0	0	0	0	0	0	0	0	0	0	0	0	0	0	0	0	0	0	0	0	0	138	0	0	0	0	0	0	0	0	0	0	0	0	0	0	0	0	0	0	0	0	0	0	0	0	0	0
7b1ac930f6b5a1a1b62ea9b8378ce979	0	0	0	0	37	0	0	0	0	0	0	0	0	0	0	0	10	0	0	0	0	0	0	0	0	15	0	8	0	0	0	0	0	0	0	0	0	0	0	0	0	0	0	0	0	0	0	0	0
a5baa6319c1eca910c5486855cb597e5	0	0	0	0	0	0	0	0	0	0	0	0	0	0	0	0	0	0	0	0	0	0	0	0	0	0	0	0	0	0	0	0	0	0	0	0	0	0	0	0	0	0	0	0	0	0	0	0	0
b26b7751b996db4fd86576726fb9c3e5	0	0	0	0	0	0	0	0	0	0	0	0	0	0	0	0	0	0	0	0	0	0	0	0	0	0	0	0	0	0	0	0	0	0	0	0	0	0	0	0	0	0	0	0	0	0	0	0	0
e8a25d0c364680081f6f1feb21d655c9	0	0	0	0	0	0	0	0	0	0	0	0	0	0	0	0	0	0	0	0	0	0	0	0	0	0	0	0	0	137	0	0	0	0	0	0	0	0	0	0	0	0	0	0	0	0	0	0	0
b5a6f4e8c1bed76df9e3c37fcab72454	0	137	0	0	0	0	0	0	0	0	0	0	0	0	0	0	0	0	0	0	0	0	0	0	0	0	0	0	0	0	0	0	0	0	0	0	0	0	0	0	0	0	0	0	0	0	0	0	0
c9d14fea09de853a5c9e30281964ac16	0	0	0	0	0	94	0	0	0	0	0	0	0	0	0	0	20	0	0	0	0	0	0	0	0	0	0	0	0	0	0	0	0	0	0	0	0	0	0	0	0	0	0	0	0	0	22	0	0
41aaca52553757ab9681f582c7802528	0	0	0	0	0	0	0	0	0	0	0	0	0	0	0	0	0	0	0	0	0	0	0	0	0	0	0	0	0	0	0	0	0	0	0	0	0	0	0	0	0	0	0	0	0	0	0	136	0
8f1f8bc0329a9aad4ff9f8a844c570e7	0	0	0	0	0	0	0	0	0	0	0	0	0	0	0	0	0	0	0	0	0	0	0	0	0	0	0	0	0	0	0	0	0	0	0	88	0	0	0	0	0	0	0	0	0	0	0	0	0
b80e6ab2c089ab3a961e4a40deea79d6	0	0	0	0	0	0	0	0	0	0	0	0	0	0	0	0	0	0	0	0	0	0	0	0	0	0	0	0	0	0	0	0	0	0	0	0	0	0	0	0	0	0	0	0	0	0	0	0	0
dc9041ac8040f0dea31ee0a373ae76c4	109	0	0	0	0	0	0	0	0	0	0	0	0	0	0	0	0	0	27	0	0	0	0	0	0	0	0	0	0	0	0	0	0	0	0	0	0	0	0	0	0	0	0	0	0	0	0	0	0
266b22df51bfca23b55470411bbfe220	66	0	0	0	0	0	0	0	0	0	0	0	0	0	0	0	0	0	0	0	0	0	0	0	0	0	0	0	0	0	70	0	0	0	0	0	0	0	0	0	0	0	0	0	0	0	0	0	0
3f78baebda09a3ea2619d2bf70925e65	0	0	0	0	0	0	0	0	0	136	0	0	0	0	0	0	0	0	0	0	0	0	0	0	0	0	0	0	0	0	0	0	0	0	0	0	0	0	0	0	0	0	0	0	0	0	0	0	0
772417d918a2c8d9cde80e1f7c2d912a	0	0	0	0	0	0	0	0	0	0	0	0	0	0	0	0	0	0	0	0	0	0	0	0	0	0	0	0	0	0	0	0	0	0	0	0	0	0	0	135	0	0	0	0	0	0	0	0	0
7a0f944267656f8e8c102bd53cfb8804	0	0	0	0	0	0	0	0	0	0	0	0	0	0	0	0	22	0	0	0	0	0	0	0	0	0	0	0	0	0	0	0	0	0	0	0	0	0	0	60	0	0	0	0	0	16	0	0	0
c937abb48d0d4ba44dc0928e3ec56bf8	0	0	0	0	0	0	0	0	0	0	0	0	0	8	0	0	12	0	0	0	0	0	0	0	14	0	0	0	0	0	8	0	0	0	0	0	0	0	0	0	0	8	0	0	0	0	0	0	5
6b73f38872f12219d27c5d95b63d25ba	0	0	0	0	0	20	0	0	0	0	0	0	0	0	0	0	0	0	0	0	0	0	0	0	0	0	0	0	0	0	0	0	0	0	22	0	0	0	0	0	0	0	0	0	0	0	0	14	0
b28f4e6de977bbab710932242417680a	0	30	0	0	0	0	0	0	0	0	0	0	0	0	0	0	0	0	0	0	0	0	0	9	0	0	0	0	0	0	0	0	0	0	0	0	0	0	0	0	0	0	0	0	0	0	0	0	0
7f930febd86b6c90e6c2da5ad8094241	0	0	0	0	0	0	0	0	0	0	0	0	0	0	0	0	0	0	0	0	0	0	0	0	0	0	0	0	0	0	0	0	0	0	0	0	0	0	0	0	0	0	0	0	0	0	0	0	0
081eb4fdc1abd776c8eb4e5caf161326	0	0	0	0	0	0	0	0	0	0	0	0	0	0	0	0	0	0	0	0	0	0	0	0	0	0	0	0	0	0	0	0	0	0	0	0	0	0	0	0	0	0	0	0	0	0	0	0	0
6a758f41902f5e9063a792961e535a36	0	0	0	0	0	0	0	0	0	0	0	0	0	0	0	0	0	0	0	0	0	0	0	0	0	0	0	0	0	0	0	0	0	0	0	0	0	0	0	0	0	0	0	0	0	0	0	0	0
49bbd93ad978c9341048efa46598d72e	0	0	0	0	0	0	0	0	0	0	0	0	0	0	0	0	0	0	0	0	0	0	0	0	0	0	0	0	0	0	0	0	0	0	0	0	0	0	0	0	0	0	0	0	0	0	0	0	0
336207e6714c0d9a3a2ae760f1537cb7	0	0	0	0	0	0	0	0	0	0	0	16	0	0	0	0	0	0	0	0	39	0	0	0	0	0	0	0	0	0	0	0	35	0	0	0	0	0	0	0	44	0	0	0	0	0	0	0	0
5a07ea94a92265cb9a96938f587cd332	0	0	0	0	0	0	0	40	0	0	0	0	0	0	0	0	0	0	0	0	0	0	0	0	0	0	0	0	0	0	0	0	0	0	0	0	94	0	0	0	0	0	0	0	0	0	0	0	0
ec2ddf62006fff6e72abd04a9a70a659	0	0	0	0	0	0	0	0	0	0	0	0	0	0	0	0	0	0	0	0	0	0	0	0	0	0	0	0	0	0	0	0	0	0	0	0	0	0	10	0	0	0	0	0	0	0	0	0	0
d602122083a1c8fe84056253b4610a22	0	0	0	0	0	0	0	0	0	0	0	0	0	0	0	0	0	0	0	0	0	0	0	0	0	0	0	0	0	0	0	0	0	0	0	0	0	0	0	0	0	0	134	0	0	0	0	0	0
008d703ea81de5120f2b06167a29ab6d	0	0	0	0	0	0	0	0	0	0	0	0	56	0	0	0	0	0	0	0	0	0	0	0	0	0	0	0	0	0	0	0	0	78	0	0	0	0	0	0	0	0	0	0	0	0	0	0	0
ea642970947f5e2cd1ecedaa2214afb8	0	0	0	0	0	0	0	0	0	0	0	0	0	0	0	0	0	0	0	0	0	0	0	0	0	0	0	0	0	0	0	0	0	0	0	0	0	0	0	0	0	0	0	0	0	0	14	0	0
42f98f23417e0aa0066c3c55e9424074	0	0	0	0	0	0	0	0	0	0	0	0	0	0	0	0	0	0	0	0	0	0	0	0	0	0	0	0	0	0	0	0	0	0	0	0	0	0	0	0	0	0	0	0	0	0	0	0	0
b4e1e167aacfb5d33aa93a31cf6718fc	0	0	0	0	0	0	0	0	0	0	0	0	0	0	0	0	0	0	0	0	0	0	0	0	0	0	0	0	0	0	0	0	0	0	0	0	0	0	0	0	0	0	0	0	0	0	0	0	0
ef75c8c816eb2f67ef342a40dfeb5691	0	0	0	0	0	0	0	0	0	0	0	0	134	0	0	0	0	0	0	0	0	0	0	0	0	0	0	0	0	0	0	0	0	0	0	0	0	0	0	0	0	0	0	0	0	0	0	0	0
e5af899f8602c43482d166475645134b	0	6	3	0	0	0	4	2	4	0	0	3	2	0	9	0	3	12	0	0	0	0	0	0	0	0	3	0	0	0	0	2	0	0	0	2	3	5	0	0	0	0	0	0	0	0	0	2	0
f23c041a69ceaa446d5b30c6a34091bd	0	0	0	0	0	0	0	0	0	0	0	0	0	0	0	0	16	0	0	0	0	0	31	0	0	0	0	0	0	0	0	0	0	0	0	0	0	0	0	34	0	0	0	0	0	0	0	0	0
31de325df2bd41e3142f12f0757f4ef0	0	0	0	0	0	0	0	0	0	0	0	0	0	0	0	0	0	0	0	0	0	0	0	0	0	0	0	0	75	0	0	0	0	0	0	0	0	0	0	0	0	0	0	26	0	0	0	0	0
874e065e8552cae747f94fa31809261b	0	0	0	0	0	0	0	0	0	0	0	21	0	0	0	0	0	0	0	0	0	0	0	0	0	74	0	0	0	0	0	0	0	0	0	0	0	0	0	0	0	0	0	0	0	0	0	0	0
64b354f43b6433b40ae161cac62adb13	0	0	0	0	0	0	0	0	0	0	0	0	0	0	0	0	0	0	0	80	0	0	0	0	0	0	0	0	0	0	0	0	0	0	0	0	0	0	0	0	0	0	0	0	0	0	0	0	0
32c9751a93b15f72bf48597ec6765800	0	0	0	0	0	0	0	0	0	0	0	28	46	0	0	0	0	0	0	0	0	0	0	0	0	0	0	0	0	0	0	0	0	0	0	0	0	0	0	0	0	0	0	0	0	0	0	0	0
290bd7fc6ce161f9ba6197571216049a	0	0	0	0	0	0	0	0	0	0	0	0	0	0	0	0	0	0	0	0	0	0	0	0	0	0	0	0	0	0	0	0	0	0	0	0	0	0	0	0	0	0	0	0	0	0	0	0	0
fdff45338738542d5b8b9b95b77029ea	0	0	0	0	0	0	0	0	0	0	0	0	0	0	0	0	0	0	0	0	0	0	0	0	0	0	0	0	0	0	0	0	0	44	0	0	0	0	0	0	0	20	31	0	0	0	0	0	0
d8837567c3dea0f481ef164aeaca9563	0	0	0	0	0	0	0	0	0	0	0	22	0	0	0	0	0	0	0	0	0	0	0	0	0	0	0	0	0	0	0	0	0	0	0	0	0	0	0	0	0	0	9	27	0	62	0	0	0
d72d5af17cc9fb6d0d2155d0983774a0	0	0	0	0	0	0	0	0	0	0	0	0	0	0	0	0	15	0	0	0	0	0	0	0	0	0	0	0	0	0	0	0	0	12	15	0	0	0	0	0	0	0	0	0	0	0	0	0	13
de786bcb7a3439122aaea089254b2f3d	0	0	0	0	0	0	0	0	0	0	0	0	0	0	0	23	0	0	0	0	0	0	0	11	0	0	0	0	0	0	0	0	0	0	0	0	0	0	0	0	0	0	0	0	0	0	34	0	0
0c17361b73908876ab4ab68a809ce487	0	0	0	0	0	38	0	0	0	0	0	0	0	0	0	0	0	0	0	0	0	0	0	0	0	0	0	0	0	0	0	0	0	0	0	0	0	0	0	0	0	0	0	0	0	0	30	0	0
805e386b893a99ee61b303180daa6e01	0	0	0	0	0	0	0	0	0	0	0	0	0	0	0	0	0	0	0	0	0	0	0	0	0	0	0	0	0	0	0	0	0	0	0	0	0	0	0	0	0	0	0	0	0	0	0	0	132
feb836a76e46942aacd5179483f474fa	0	0	0	0	0	57	0	0	0	0	25	0	0	27	0	0	0	0	0	0	0	0	0	0	0	0	0	0	0	0	0	0	0	0	0	0	0	0	0	0	0	0	0	0	0	0	0	0	0
51ec6e0eecab2d2fafad541e16ccfdbc	0	0	0	0	0	33	0	0	0	0	0	0	0	0	0	0	0	0	0	0	0	0	0	0	0	0	0	0	0	0	0	0	0	0	0	0	0	0	0	0	0	0	0	0	0	0	0	0	0
8c40da351e60833836b79f64b08cb94f	0	0	0	0	0	57	0	0	0	0	0	0	0	0	0	0	0	0	0	0	0	0	0	0	0	0	0	41	11	0	0	0	0	0	0	0	0	0	0	0	0	0	0	0	0	0	0	0	0
132393d2621874a0df3660a7e1913870	0	0	0	0	0	0	0	0	0	0	0	0	0	0	0	0	0	0	0	0	0	0	0	0	0	0	0	0	0	0	0	0	0	0	0	0	0	0	0	0	0	0	0	0	0	0	131	0	0
45f18465114d197c15271d2708870cdb	0	0	0	0	0	0	0	0	0	0	0	0	0	0	0	0	0	0	0	0	0	0	0	0	0	0	0	0	0	0	0	0	0	0	0	0	0	0	0	0	0	0	0	0	0	0	0	0	0
34f292e44ddbc9cf3567650c88cd4152	0	0	0	0	0	0	0	0	0	0	0	0	0	0	0	48	0	0	0	0	0	0	0	0	0	0	0	26	0	0	0	0	0	0	0	0	0	0	0	0	0	0	0	0	0	0	0	0	0
c1a24aa9dfd09c436b1101f285b935b0	0	0	0	0	0	0	0	0	0	0	0	0	0	0	0	0	0	0	0	131	0	0	0	0	0	0	0	0	0	0	0	0	0	0	0	0	0	0	0	0	0	0	0	0	0	0	0	0	0
453c17798a38e17b8c62a0de7fdac3e9	0	0	0	0	0	0	0	0	0	0	0	0	0	0	0	0	0	0	0	0	0	0	0	0	0	0	0	0	0	0	131	0	0	0	0	0	0	0	0	0	0	0	0	0	0	0	0	0	0
0a2653f34e3173e48b56605f6fc7f5a9	0	0	0	0	0	131	0	0	0	0	0	0	0	0	0	0	0	0	0	0	0	0	0	0	0	0	0	0	0	0	0	0	0	0	0	0	0	0	0	0	0	0	0	0	0	0	0	0	0
f1e474072c89fec219fa9c7c1eb1f3f3	0	0	0	0	0	0	0	0	0	0	0	0	0	0	0	0	0	0	0	0	0	0	0	0	0	0	61	0	0	0	0	0	0	0	0	0	0	0	0	9	0	0	0	0	0	0	0	0	0
d3ed59b0964ff8acf3aa6e9213db1dc3	0	0	0	0	0	0	0	0	0	0	0	0	0	0	0	0	0	0	0	0	0	0	0	0	0	0	0	0	0	0	0	0	0	0	0	0	0	0	0	32	0	0	0	0	0	0	0	0	0
870c4e450ad5e26c021f94f93c727164	0	0	0	0	0	0	0	0	0	0	0	0	0	0	0	0	0	0	0	0	0	0	0	0	0	0	0	0	0	0	0	0	0	0	16	0	0	0	0	0	0	0	0	0	0	0	50	0	0
842e167ca5e526c612abcf35b8fe13f0	0	0	0	0	0	92	0	0	0	0	13	0	0	0	0	0	0	0	0	0	0	0	0	0	0	0	0	0	0	0	0	0	0	0	0	0	0	0	0	0	0	0	0	0	0	0	25	0	0
916552006386032e5c8383a1f07a3888	0	0	0	0	0	0	0	0	3	0	0	0	0	0	0	0	0	0	0	34	0	0	0	0	0	0	0	15	0	0	0	0	0	0	21	0	0	0	0	0	0	0	0	0	0	0	0	0	0
7f40d0dc6b338c6c0028ab8340c5d526	0	0	0	0	0	0	0	0	0	0	0	0	0	0	0	0	0	0	0	0	0	0	0	0	0	0	0	0	0	0	0	0	0	0	0	0	0	0	0	0	0	0	0	0	0	0	0	0	0
ed71f3f894be6a168adf50eef10e35d8	0	0	0	0	0	0	0	0	0	0	0	0	0	0	0	0	0	0	0	0	0	0	0	0	0	0	0	0	0	0	0	0	0	0	0	0	0	0	0	0	0	0	0	0	0	0	0	0	0
ffcd8350ddbf5738dc74800ca63ed4b3	0	0	0	0	0	0	0	0	0	0	0	0	0	0	0	0	0	0	0	0	0	0	0	0	0	0	22	0	34	0	0	0	0	0	0	0	0	0	0	0	0	0	0	0	0	0	0	0	0
19dac8bfc4030fd8f128ea6858e8214a	0	0	0	0	0	0	0	0	0	0	0	0	0	0	0	0	0	0	0	0	0	0	0	0	0	0	0	0	0	0	0	0	0	0	0	0	0	0	0	0	0	0	0	0	0	0	0	0	0
b106a39e097ec61a7d3118a67b1a20ef	0	0	0	0	0	0	0	0	0	0	0	0	0	0	0	0	0	0	0	130	0	0	0	0	0	0	0	0	0	0	0	0	0	0	0	0	0	0	0	0	0	0	0	0	0	0	0	0	0
3dbbf560842176338836129bcc4a5350	0	0	0	0	0	0	0	0	0	0	0	0	0	0	0	0	0	0	0	0	0	0	0	0	0	0	0	0	0	0	0	130	0	0	0	0	0	0	0	0	0	0	0	0	0	0	0	0	0
99fbaf6912ca1e6015af8ea74ee08a8c	0	0	0	0	0	0	0	23	0	0	0	0	0	0	0	0	0	0	0	0	0	30	0	0	0	0	0	0	0	0	0	0	0	0	0	0	19	0	0	0	0	0	0	0	0	0	0	0	0
26fdcef864e3b4e98b4256c28881fe24	0	0	0	0	0	8	0	0	0	7	0	0	0	16	0	0	0	0	0	0	0	0	18	0	6	16	0	8	0	0	0	0	0	8	4	0	0	0	2	0	4	0	0	0	0	0	0	0	0
0144bc428cc41eb38a894934eb7d1be8	0	0	0	0	0	0	0	0	0	0	0	0	0	0	0	0	0	0	0	0	0	0	0	0	0	0	0	31	0	0	0	0	0	0	0	0	0	0	0	0	0	0	0	0	0	0	0	0	0
7b9c566977a539163e629cca3c1fd5e3	0	0	0	0	0	0	0	0	0	0	0	0	0	0	0	0	0	0	0	0	0	0	0	0	0	0	0	0	0	0	0	0	0	0	0	0	0	0	0	0	0	0	0	0	0	0	0	0	0
045e5805ab2f701c136bb65b76607cbd	0	0	0	0	0	0	0	0	0	0	0	0	0	0	0	0	0	0	0	0	0	0	0	0	0	0	0	0	0	0	0	0	0	0	0	0	0	0	0	0	0	0	0	0	0	0	0	0	0
e808b8435737501883075235dd1c1eb7	28	0	0	42	0	0	0	0	0	0	0	0	0	22	0	0	0	0	0	0	24	0	9	0	0	0	0	0	0	0	0	0	0	0	0	0	0	0	0	0	0	0	0	0	0	0	0	0	0
e6fb42f40f1d2d7716c8c9c3a7938e6f	0	0	0	0	129	0	0	0	0	0	0	0	0	0	0	0	0	0	0	0	0	0	0	0	0	0	0	0	0	0	0	0	0	0	0	0	0	0	0	0	0	0	0	0	0	0	0	0	0
bab697a7397b9c3aaff471adb43614de	0	0	0	0	0	0	0	39	0	0	0	0	13	0	0	0	0	0	0	0	0	0	0	0	0	0	0	0	0	14	0	0	0	0	0	19	15	0	0	0	0	0	0	0	0	0	0	0	0
97502416d741c818612544e286c5dd01	0	0	0	0	0	0	0	0	0	0	0	0	0	121	0	0	0	0	0	0	0	0	0	0	0	0	0	0	0	0	0	0	0	7	0	0	0	0	0	0	0	0	0	0	0	0	0	0	0
5cef5f9295a93ba5b6b9c2fd96257caf	0	0	0	0	0	0	0	0	0	0	0	0	0	0	0	0	0	0	0	0	0	0	0	0	0	0	0	0	114	0	0	0	0	0	0	0	0	0	0	0	0	0	0	0	0	0	0	0	0
5f4d39682f5bde74531b55ab0e25e573	0	0	0	0	0	0	0	0	0	0	0	0	0	0	0	0	0	0	0	0	0	0	0	0	0	0	0	0	0	0	0	0	0	0	0	0	0	0	0	0	0	0	0	0	0	0	0	0	0
91726c39c37b1173b46dbca8c4ed769f	0	0	0	0	0	0	0	0	0	0	0	0	0	0	0	0	48	0	0	0	0	0	0	0	0	0	0	0	0	0	0	0	0	0	0	0	0	0	0	0	0	0	0	0	0	0	0	0	0
1f85811e7cac60e4f958dbff29d53afc	0	0	0	0	80	0	0	0	0	0	0	0	0	0	0	0	0	0	0	0	48	0	0	0	0	0	0	0	0	0	0	0	0	0	0	0	0	0	0	0	0	0	0	0	0	0	0	0	0
7efda464f5153f3c535f70beb0b00770	0	0	0	0	0	0	0	0	0	0	0	0	0	0	0	0	0	0	0	0	0	0	0	0	0	0	0	0	0	0	0	0	0	0	0	0	0	0	0	0	0	0	0	0	0	0	0	0	0
e0caab6c3dce6353f855292342032418	0	0	0	0	0	0	0	127	0	0	0	0	0	0	0	0	0	0	0	0	0	0	0	0	0	0	0	0	0	0	0	0	0	0	0	0	0	0	0	0	0	0	0	0	0	0	0	0	0
cf1037191ecef01ff18a77e497145327	0	0	0	0	0	0	0	0	0	0	0	0	0	0	127	0	0	0	0	0	0	0	0	0	0	0	0	0	0	0	0	0	0	0	0	0	0	0	0	0	0	0	0	0	0	0	0	0	0
c38afa21454b3c33e2c5b0de548cfd19	0	0	0	0	0	0	0	0	0	0	0	0	0	0	0	0	0	0	0	0	0	0	0	0	0	0	0	0	0	0	0	0	0	0	0	0	0	0	0	0	0	0	6	58	0	0	0	0	0
87fbcced185637222a94cae7ed590bc4	0	0	0	0	0	93	0	0	0	0	0	0	0	0	0	0	0	0	0	0	0	0	0	17	0	0	0	0	0	0	0	0	0	0	0	0	0	0	0	0	0	0	0	0	0	0	16	0	0
6328ebbeb0a48c8e516afc4555bfcfc0	0	0	0	0	0	0	0	0	0	0	0	0	0	0	0	0	0	0	0	0	0	0	0	0	0	0	0	0	0	0	0	0	0	0	0	0	0	0	0	0	0	0	0	0	0	0	59	0	0
834f564ae2fc8c5404c128aeb513e33c	0	0	0	0	0	0	0	0	0	0	0	0	0	0	0	0	0	0	0	0	0	0	0	0	0	0	0	0	0	0	0	0	0	0	0	0	0	0	0	0	0	0	0	0	0	0	0	0	0
7c104212f34f6cb607a22427dfe3ba5c	0	0	0	0	0	37	0	0	0	0	0	0	0	0	0	0	0	0	0	0	0	0	0	0	0	0	19	0	34	0	0	0	0	0	0	0	0	0	0	0	0	0	0	0	0	0	0	0	0
be9e7e2786b3ae134712e7b6bedc2259	0	0	0	0	0	0	0	0	0	0	0	0	0	0	0	0	0	0	0	0	0	0	0	0	0	0	0	0	0	0	0	0	0	0	0	0	0	0	0	0	0	0	0	0	0	0	0	0	0
7cdba26a707a9e7f47d658008d8a2c2f	0	0	0	0	0	0	0	0	0	0	0	0	0	0	0	0	0	0	0	0	0	0	0	0	0	0	0	19	0	0	0	0	0	0	0	0	0	0	0	0	0	0	0	0	0	0	0	0	0
30b81ff11474019d342df79845c4b48e	0	0	0	0	0	0	0	0	0	0	0	0	0	0	0	0	5	0	0	0	0	0	2	0	4	0	0	0	0	0	0	0	0	0	0	0	0	0	0	0	0	11	0	0	0	0	0	0	0
e05c220fe6ca85468d32017848771257	0	0	0	0	0	0	0	0	0	0	0	0	40	0	0	0	0	0	0	0	0	0	0	0	28	0	0	0	0	0	0	0	0	0	0	0	0	0	0	0	0	0	0	57	0	0	0	0	0
fc57b11bd42aef597608f99ae5ed96fc	0	0	0	0	0	0	0	0	0	0	0	0	0	0	0	0	0	0	0	0	0	0	0	0	0	0	0	0	0	0	0	0	0	0	0	0	0	0	0	0	0	0	0	0	0	0	0	0	32
294a5e662658cabd470ab4c43900642b	0	0	0	0	0	0	0	0	0	0	0	0	0	0	0	0	0	0	0	0	0	0	0	0	0	0	0	0	0	0	0	0	0	0	0	0	0	0	0	0	0	0	0	0	0	0	0	0	0
fd2b67d41ab0068ab77fe8231888847f	0	0	0	0	0	0	125	0	0	0	0	0	0	0	0	0	0	0	0	0	0	0	0	0	0	0	0	0	0	0	0	0	0	0	0	0	0	0	0	0	0	0	0	0	0	0	0	0	0
7022ef72940a8fb0c729918185d9eaa7	0	0	0	0	0	0	0	0	0	0	0	0	0	0	0	0	0	0	0	0	0	0	0	0	0	0	0	0	0	0	0	0	0	0	0	0	0	0	7	0	0	0	0	0	0	0	0	0	0
b5d1e79350872a5781e3668efc7c88cb	0	0	0	0	0	0	0	0	0	0	0	0	0	0	0	0	0	0	0	0	0	0	0	0	0	0	0	0	0	0	0	0	0	15	0	0	0	0	0	0	0	0	29	0	0	0	0	0	0
68221fa43b03c10ecb450a4a87ffe5c9	0	0	0	0	0	0	0	0	0	7	0	0	0	0	0	0	0	0	0	0	0	0	0	0	0	0	0	29	0	0	0	0	0	0	0	0	0	0	0	0	0	0	0	0	0	0	0	15	0
87206c9d056b0547254008dd9256eb33	0	0	0	0	0	0	0	0	0	0	0	0	0	0	0	0	0	0	0	0	0	0	0	0	0	0	0	0	0	0	0	0	0	0	0	0	0	0	0	0	0	0	0	0	0	0	0	0	0
312a8a4770fb199dd5c1e73d09a2a2cd	0	0	0	0	0	0	0	0	0	0	0	0	0	0	0	0	0	0	0	0	0	0	0	0	0	0	0	0	0	0	0	0	0	0	0	0	0	0	0	0	0	0	0	0	0	0	0	0	0
84c59a73c421162670fbec6898061361	0	0	0	0	0	0	0	0	0	0	0	0	0	0	0	0	0	0	0	0	0	0	0	0	0	0	0	0	0	0	0	0	0	0	0	0	0	0	0	0	0	0	0	0	0	0	0	0	0
5ccedc46a448940a0f41be9b410b8cc9	0	0	0	64	0	0	0	0	0	0	0	14	0	0	0	0	0	0	0	0	21	0	0	0	0	0	0	0	0	0	0	0	0	0	0	0	0	0	0	0	24	0	0	0	0	0	0	0	0
ce4f98a21e8ca0d4a8a9e2b4f5bc0bbf	0	0	0	4	0	0	0	0	0	3	29	0	0	62	0	0	0	0	0	0	0	0	0	0	0	0	0	0	0	0	0	0	0	0	0	0	0	0	0	0	0	0	0	4	0	5	0	0	0
755e673238ef1e5fbdefe0342c1b843c	0	0	0	0	0	0	0	0	0	0	0	0	0	0	0	0	21	0	0	0	0	0	0	0	0	0	0	0	0	0	0	0	0	0	0	0	0	0	0	0	0	0	0	26	0	0	0	0	0
5d24b909821ff470ff884afb3f181d45	0	0	0	0	0	0	0	0	0	0	0	0	0	0	0	0	0	0	0	0	0	0	0	0	0	0	0	0	0	0	0	0	0	0	0	0	0	0	0	0	0	0	0	0	0	0	0	0	123
7a5b4c23f86aee5572e9b7da4dd3ab08	0	0	0	0	0	0	0	0	0	0	0	0	0	0	0	0	0	0	0	0	0	0	0	0	0	0	0	0	0	0	0	0	0	0	50	0	0	0	0	0	0	0	0	0	0	0	0	0	0
aa28922dce5cbc23944f57fc77a50009	0	0	0	0	0	0	0	0	0	0	0	0	123	0	0	0	0	0	0	0	0	0	0	0	0	0	0	0	0	0	0	0	0	0	0	0	0	0	0	0	0	0	0	0	0	0	0	0	0
7db19dbd887210c91cc2853f846bd10e	0	0	0	0	0	0	0	0	0	0	0	0	0	0	0	0	0	0	0	0	0	0	0	123	0	0	0	0	0	0	0	0	0	0	0	0	0	0	0	0	0	0	0	0	0	0	0	0	0
224968c0666ad305ddaa90109c8482ea	0	0	0	0	0	0	0	0	0	0	0	0	0	0	0	0	0	0	0	0	0	0	0	123	0	0	0	0	0	0	0	0	0	0	0	0	0	0	0	0	0	0	0	0	0	0	0	0	0
59b00c27c0f8d52e252ddc2b268ac505	0	0	0	0	0	0	0	0	0	0	0	0	0	0	0	0	0	0	0	0	0	0	0	0	0	0	0	0	0	0	0	123	0	0	0	0	0	0	0	0	0	0	0	0	0	0	0	0	0
3ba5e0b4507ded5fa0b5132a260b8f5f	0	0	0	0	0	0	0	0	0	0	0	0	0	0	0	0	0	0	0	0	0	0	0	0	0	0	0	0	0	0	0	0	26	0	0	0	0	0	0	0	0	0	0	0	0	0	15	0	0
ce59c851fb1d5bfb4e301565785313b9	0	0	0	0	0	0	0	0	0	0	0	0	0	0	0	0	0	27	0	0	0	0	0	0	0	0	0	0	0	0	0	0	0	0	0	0	0	0	0	0	0	0	0	47	0	0	0	0	0
f40aaa7ae9dd8f7a42f47ce082a0bf02	0	0	0	0	0	0	0	0	0	0	0	0	0	0	0	0	0	0	0	0	0	0	0	0	0	0	0	0	0	0	0	0	0	0	0	0	0	0	0	0	0	0	0	0	0	0	0	0	0
453dc9378d34dc495b25997058e883f1	0	0	0	0	0	0	0	0	122	0	0	0	0	0	0	0	0	0	0	0	0	0	0	0	0	0	0	0	0	0	0	0	0	0	0	0	0	0	0	0	0	0	0	0	0	0	0	0	0
bed77d37dbb8322c2cd6edf9040a8b57	0	0	0	0	0	0	0	0	0	0	0	0	0	0	0	0	0	0	0	0	0	20	0	20	0	0	0	0	0	14	0	0	17	0	0	14	0	0	0	0	0	0	0	0	21	0	0	0	0
4aa3a74567672a1a4a9aea5618c5412a	0	0	0	0	0	0	0	0	0	0	0	0	0	0	0	0	0	0	0	0	0	0	0	0	0	0	0	0	0	0	0	0	0	0	0	0	0	0	0	0	0	0	0	0	0	0	0	0	0
de3a65f854fb007358ab9eb3c471f477	0	0	0	0	0	0	0	0	0	0	0	0	0	0	0	0	0	0	0	0	0	0	0	0	0	0	0	0	0	0	0	0	0	0	0	0	0	0	0	0	0	0	0	0	0	0	0	0	0
3dd27f76f951f159f688ddbc1c8230d4	0	0	0	0	0	0	0	101	0	0	0	0	0	0	0	0	0	0	0	0	0	0	0	0	0	0	20	0	0	0	0	0	0	0	0	0	0	0	0	0	0	0	0	0	0	0	0	0	0
39f257774a7d921cb557244cb8052bb5	0	0	0	0	0	0	0	0	0	0	0	0	0	0	0	0	0	0	0	0	0	0	0	0	0	0	0	0	0	0	0	0	0	0	0	0	0	0	0	0	0	120	0	0	0	0	0	0	0
ea804a07254e78ad6d7686c44f5e3639	0	0	0	0	0	0	0	0	0	0	0	0	0	0	0	0	0	0	0	0	0	0	0	0	0	0	0	0	0	0	0	0	0	0	0	0	0	0	0	0	0	0	0	0	0	120	0	0	0
eb3d0643dac0f35e4af0a32f3ca38c9a	0	0	0	0	0	0	0	0	0	0	0	0	0	0	0	0	0	0	0	0	0	0	0	0	0	0	0	0	0	0	0	0	0	0	0	0	0	0	0	0	0	0	0	0	0	0	0	0	0
0ab289bbd6a8a0d8d51dcaa644881891	0	0	0	0	0	0	0	0	0	0	0	0	0	0	0	0	0	0	0	0	0	0	0	0	0	0	0	0	0	0	0	0	0	0	0	0	0	0	0	0	0	0	0	0	0	0	0	0	0
d50155894cf170bd099aa023fb0900e3	0	0	0	0	0	0	32	0	0	0	0	0	0	0	0	0	0	0	0	0	0	0	0	0	0	0	0	0	0	0	0	0	0	0	0	0	0	0	0	0	0	0	0	0	0	0	0	0	0
1edb643c350100765acad07ccf93af27	120	0	0	0	0	0	0	0	0	0	0	0	0	0	0	0	0	0	0	0	0	0	0	0	0	0	0	0	0	0	0	0	0	0	0	0	0	0	0	0	0	0	0	0	0	0	0	0	0
4f844ea26b7acad87e18cb5a3d9ddd62	43	0	0	0	0	0	0	0	0	0	0	0	0	0	0	0	0	0	0	0	0	0	0	0	0	0	0	0	0	0	77	0	0	0	0	0	0	0	0	0	0	0	0	0	0	0	0	0	0
b91bec01103001d7949d2bcd854671d1	0	0	0	0	0	0	0	0	0	0	120	0	0	0	0	0	0	0	0	0	0	0	0	0	0	0	0	0	0	0	0	0	0	0	0	0	0	0	0	0	0	0	0	0	0	0	0	0	0
3d2c0a4784732c897f12ee5db1d3108f	0	0	0	0	0	0	0	0	0	0	0	0	0	0	120	0	0	0	0	0	0	0	0	0	0	0	0	0	0	0	0	0	0	0	0	0	0	0	0	0	0	0	0	0	0	0	0	0	0
e0f2565c23ba6633a04c94db5c78084f	0	0	0	0	0	0	0	0	0	0	0	0	0	0	0	0	0	0	0	0	0	0	0	0	0	0	17	0	0	0	0	0	0	0	0	0	0	0	0	0	0	0	0	0	0	0	0	14	0
a587b0944ea85b45fcc8772d6d647320	0	0	0	0	0	63	0	0	0	0	0	0	0	0	0	0	0	0	0	0	0	0	0	0	0	0	0	0	0	0	0	0	0	0	0	0	0	0	0	0	0	0	0	0	0	0	0	56	0
497b83c22044b26b614cb2f748379c05	0	0	34	0	0	0	0	0	0	0	0	0	0	0	0	0	0	45	0	0	0	0	0	0	0	0	0	0	0	0	0	0	0	0	0	0	0	0	0	0	0	0	0	0	0	0	0	0	0
e89138ce9887e89a023b0c59109eda58	0	0	0	0	0	36	0	0	0	0	0	0	0	0	0	0	0	0	0	0	46	0	0	0	0	0	0	0	37	0	0	0	0	0	0	0	0	0	0	0	0	0	0	0	0	0	0	0	0
1ae60d2ff4091241c4584f4104a7fe27	0	0	0	0	0	0	0	0	0	0	0	0	0	0	0	0	0	0	0	0	0	0	0	0	0	0	0	0	0	0	119	0	0	0	0	0	0	0	0	0	0	0	0	0	0	0	0	0	0
d4cf4761ee1d658ecf2e8c473376e890	0	0	0	0	0	0	0	0	0	0	0	0	0	0	0	0	0	0	0	0	0	0	0	0	0	0	0	0	0	0	0	0	0	0	0	0	0	0	0	17	0	0	0	0	0	70	0	0	0
9df8707c90a36e737d388a0148c90f22	0	0	0	0	0	0	0	0	0	0	0	0	0	0	0	0	0	0	0	0	0	0	0	0	0	0	0	0	18	0	0	0	0	13	11	0	0	0	0	0	0	0	0	0	0	0	0	0	0
c7d55d7c1d1891b2adb74a71040a3e46	0	0	0	0	0	0	0	0	0	0	0	0	0	0	0	0	13	0	0	0	0	0	0	0	0	0	31	0	0	0	0	0	0	0	0	0	0	0	0	0	0	0	0	0	0	0	0	0	0
0fa04c0c36708d7b78aeae80a4aa3455	0	0	0	0	0	0	0	0	0	0	0	0	0	0	0	0	0	0	0	0	0	0	0	0	0	0	0	0	0	0	0	0	0	0	0	0	0	0	0	0	0	0	0	0	0	0	0	0	0
755fa8755741f7479f2bf6c314a259ad	0	0	0	0	0	0	0	0	0	0	0	0	0	0	0	0	0	0	0	0	0	0	0	0	0	0	0	0	0	0	0	0	0	0	0	0	0	0	0	0	0	0	0	0	0	0	0	0	0
c94a317fca48c4405d59e45b0de31c42	0	0	0	0	0	0	0	0	0	0	0	0	0	0	0	0	0	0	0	0	0	0	0	0	0	0	33	0	0	0	0	0	0	0	0	0	0	0	0	0	0	0	0	0	0	0	0	0	0
f56c6a24e1d8fcec08210f0923971639	0	0	0	0	0	0	0	0	0	0	0	0	0	0	0	0	0	0	0	0	0	0	0	0	0	0	0	0	0	0	0	0	0	0	0	0	0	0	0	0	0	0	0	0	0	0	0	0	0
20b5f0a9db143b12f7111c44a006e341	0	0	0	0	0	0	0	0	0	0	0	0	0	0	0	0	118	0	0	0	0	0	0	0	0	0	0	0	0	0	0	0	0	0	0	0	0	0	0	0	0	0	0	0	0	0	0	0	0
988a6648fd19410d8d4b78b00cf8425c	0	0	0	0	0	0	0	0	0	0	0	0	0	0	0	0	0	0	0	0	0	0	118	0	0	0	0	0	0	0	0	0	0	0	0	0	0	0	0	0	0	0	0	0	0	0	0	0	0
08cc961226e2b7d3cc7c68370db7fd36	0	0	0	64	0	0	0	0	0	0	0	0	0	0	0	13	0	0	0	0	0	0	0	0	0	0	0	0	0	0	0	0	0	0	0	0	0	0	0	0	0	0	0	0	0	0	0	0	0
168edb6dff783e1e8fa2610667a1ee66	0	0	0	0	0	0	0	0	0	0	61	0	0	0	0	0	0	0	0	0	0	0	0	0	0	0	0	0	0	0	0	0	0	0	0	0	0	0	0	0	0	0	0	0	0	0	0	0	0
33f6cc93dd6f6670dda6cb339a9c471a	0	0	0	0	0	0	0	0	0	0	0	0	0	0	0	0	0	0	0	0	0	0	0	0	0	0	0	0	0	0	0	0	0	0	0	0	0	0	0	0	0	0	0	0	0	0	0	0	0
799e62743386024627a84408d4d6a5b7	0	0	0	0	0	0	0	0	0	0	0	0	0	0	0	0	0	0	0	0	0	0	0	0	0	0	0	0	0	0	0	0	0	0	0	0	0	0	0	0	0	0	0	0	0	0	0	0	0
a056296724de8a1a76d1cffb353defac	0	0	0	0	0	0	0	0	0	0	0	0	0	0	0	0	0	0	0	0	0	0	0	0	0	0	0	0	0	0	0	0	0	0	16	0	0	0	0	35	0	0	0	0	0	0	0	0	0
07965a7c84bd6d9482fac64ff25c0f4e	0	0	0	0	0	0	0	0	0	0	0	0	0	0	0	0	0	0	0	99	0	0	0	0	0	0	0	0	0	0	0	0	0	0	0	0	0	0	0	0	0	0	0	0	0	0	0	0	0
59041f3b673ba50c0bcef57344b39c95	0	0	0	0	0	0	0	0	0	0	0	0	0	0	0	0	0	0	0	0	0	86	0	0	0	0	0	0	0	0	0	0	0	0	0	0	0	0	0	0	0	0	0	0	0	0	0	0	0
a41b72842290a9e865efc83d63ad2818	0	0	0	0	0	0	0	0	0	0	0	0	0	0	0	0	0	0	6	0	0	0	0	0	0	0	0	0	0	0	0	0	0	0	0	0	0	0	0	0	0	0	0	0	0	0	0	0	0
4431e42d6cc3d7fd9546b64d5e8d1073	0	0	0	0	0	0	0	0	0	52	0	0	0	0	0	0	0	0	0	0	0	0	0	0	0	64	0	0	0	0	0	0	0	0	0	0	0	0	0	0	0	0	0	0	0	0	0	0	0
7f92a41ea415f9ca1d8fd3dc3ff61e00	0	0	0	0	0	0	0	0	0	0	0	116	0	0	0	0	0	0	0	0	0	0	0	0	0	0	0	0	0	0	0	0	0	0	0	0	0	0	0	0	0	0	0	0	0	0	0	0	0
73a1a6d7b9f405a9bb286e1dada810de	0	0	31	28	0	45	0	0	0	0	0	0	0	0	0	0	0	0	0	0	0	0	0	0	0	0	12	0	0	0	0	0	0	0	0	0	0	0	0	0	0	0	0	0	0	0	0	0	0
98d8aadc59dda6b63bed7449c359428e	0	0	116	0	0	0	0	0	0	0	0	0	0	0	0	0	0	0	0	0	0	0	0	0	0	0	0	0	0	0	0	0	0	0	0	0	0	0	0	0	0	0	0	0	0	0	0	0	0
a340a25d6c1628f78f4c799e4958be93	0	0	0	0	0	0	0	0	0	0	0	0	0	0	0	0	0	0	0	0	0	0	0	0	0	0	0	0	0	0	0	0	0	0	0	0	0	0	16	17	14	11	12	0	0	0	0	0	0
93d0651ad55b052982ca230ebf37199e	0	0	0	0	0	0	0	0	0	0	0	0	0	0	0	0	0	0	0	0	0	0	0	0	0	0	0	0	0	0	0	0	0	0	0	0	0	0	40	0	0	0	0	0	0	0	0	0	0
942636b908710bd1b40ce62a6ba8a73c	0	0	0	0	0	0	0	0	0	0	0	0	0	0	0	0	0	0	0	0	0	0	0	0	0	0	0	0	0	0	0	0	0	0	0	0	0	0	10	0	0	0	0	0	0	0	0	0	0
d9d464e21b35e2730dca7b5c022cd521	0	0	0	0	0	0	0	0	73	12	0	0	0	0	0	0	0	0	0	0	0	0	0	0	0	0	0	0	0	0	0	0	0	0	0	0	0	0	0	0	0	0	0	0	0	0	0	0	0
a299ea1b39eac27082571428c070e969	0	0	0	0	0	0	0	0	0	0	0	0	0	0	0	0	0	0	0	0	0	0	0	0	0	0	0	0	0	0	0	0	0	0	0	0	0	0	0	0	0	0	0	0	0	0	0	0	0
6069d1be3e2348cde1914935b9563884	0	0	0	0	0	0	0	70	0	0	0	0	0	0	0	0	0	0	0	0	0	0	0	0	0	0	0	0	0	0	0	0	0	0	0	0	44	0	0	0	0	0	0	0	0	0	0	0	0
536c5c196a50e28abfab1830cc2d214d	0	0	0	0	0	0	0	0	0	0	0	0	0	10	0	0	4	0	0	0	0	0	0	0	10	0	0	0	0	0	10	0	0	6	3	0	0	0	8	0	0	0	0	0	0	0	0	4	6
2da118ed0fb7649fd6b1c5ffd51cce06	0	0	0	0	0	0	0	0	0	0	0	0	0	0	0	0	0	0	0	0	0	0	0	0	0	0	0	0	0	0	0	0	0	0	0	0	0	0	0	0	0	0	0	0	0	0	0	0	0
326bd90f30d4e8cdcddb7a66d6393141	0	0	0	0	0	0	0	0	0	0	0	0	0	0	0	0	0	0	0	0	0	0	0	0	0	0	0	0	0	0	0	0	0	0	0	0	0	0	0	0	0	0	0	0	0	0	0	0	0
865cf6bce469d4d73b023ad5a92ddd3b	0	0	0	0	0	0	0	0	0	0	0	0	0	0	0	0	0	0	0	0	0	0	114	0	0	0	0	0	0	0	0	0	0	0	0	0	0	0	0	0	0	0	0	0	0	0	0	0	0
95138dfbff57054077905fac0c309593	0	0	0	0	0	0	0	0	0	0	0	0	0	0	0	0	0	0	0	0	0	0	0	0	114	0	0	0	0	0	0	0	0	0	0	0	0	0	0	0	0	0	0	0	0	0	0	0	0
2d702fa82a5770a31e641987be585f53	0	0	0	0	0	0	0	0	0	0	0	0	0	0	0	0	0	0	0	0	0	0	0	0	0	0	0	0	0	0	0	0	0	3	0	0	0	0	0	62	0	0	0	0	0	36	0	0	0
876c4fed66029945651ac7854b8205e0	0	0	0	0	0	0	0	0	0	0	0	0	0	0	0	0	12	0	0	0	0	0	0	0	0	0	0	0	0	0	0	0	0	0	0	0	0	0	0	23	0	0	0	0	0	0	0	0	0
08dddfcb1f98db6c88fd23f62d05b87e	0	0	0	0	0	40	0	0	0	0	0	0	0	0	0	0	0	0	0	0	0	0	0	0	33	0	0	0	0	0	0	0	0	0	0	0	0	0	0	0	0	0	0	0	0	0	0	0	0
976384b2990743b60aa7b0214a4053eb	0	0	0	93	0	0	0	0	0	0	0	0	0	0	0	0	0	0	0	0	0	0	0	0	0	0	0	0	0	0	0	0	0	0	0	0	0	0	0	0	0	0	0	0	0	0	0	0	0
24ea579d3acace50fcba4f3727d04b67	0	0	0	0	0	0	0	0	0	0	0	0	0	113	0	0	0	0	0	0	0	0	0	0	0	0	0	0	0	0	0	0	0	0	0	0	0	0	0	0	0	0	0	0	0	0	0	0	0
69a63e15b27519b0d60fd995e11a37b1	0	0	0	0	0	0	0	0	0	0	0	0	0	0	0	0	0	0	0	0	0	0	113	0	0	0	0	0	0	0	0	0	0	0	0	0	0	0	0	0	0	0	0	0	0	0	0	0	0
72073cc8bcc7c7fe7e91da7048617449	0	0	0	19	60	20	0	0	0	0	0	0	0	0	0	0	0	0	0	0	0	0	0	0	0	14	0	0	0	0	0	0	0	0	0	0	0	0	0	0	0	0	0	0	0	0	0	0	0
883ff32f0c18c07eac69e0716399c195	0	0	0	13	0	0	0	0	0	0	0	0	0	0	0	0	0	0	0	0	0	0	0	0	0	0	0	11	0	0	0	0	27	0	0	0	0	0	0	0	0	0	0	0	0	0	0	0	0
7b71cb77540cf275ab0b32a08c31eb80	0	0	0	0	0	0	0	8	0	0	0	0	0	0	0	0	0	0	0	0	22	18	0	0	0	0	0	0	0	0	0	0	26	0	0	0	0	0	0	0	38	0	0	0	0	0	0	0	0
450279417cfb869cade31b4cf07d5c45	0	0	0	0	0	0	0	0	0	0	0	0	0	0	0	0	0	0	0	0	0	0	0	0	0	0	0	0	0	0	0	0	0	0	0	0	0	0	0	0	0	0	0	16	0	0	0	0	0
d21dfaae8ab0beb01da8564ea904d5b3	0	0	0	0	0	0	0	0	0	0	0	0	0	0	0	0	0	0	0	0	0	0	0	0	0	0	0	0	0	0	0	0	0	0	0	0	0	0	0	0	0	0	0	0	0	0	0	0	0
199e924206d5240e9d7bf7d25a66dae0	0	0	0	112	0	0	0	0	0	0	0	0	0	0	0	0	0	0	0	0	0	0	0	0	0	0	0	0	0	0	0	0	0	0	0	0	0	0	0	0	0	0	0	0	0	0	0	0	0
9f7a16120d99f150040a73e2d653ec89	0	0	0	0	0	0	0	0	0	0	0	0	0	43	0	0	0	0	0	21	0	0	0	0	0	0	0	0	0	0	0	0	0	0	7	0	0	0	0	12	0	0	0	17	0	0	0	0	0
e9eb808acd0a4725cab3a73fc420c05f	0	0	0	0	0	0	0	0	0	0	0	0	0	0	0	0	0	0	0	0	8	15	0	0	11	0	0	0	0	14	0	0	0	0	0	0	0	0	0	0	54	0	0	9	0	0	0	0	0
af935ea87be1c530021ff01fbbda60f1	0	0	0	0	0	0	0	0	0	0	0	18	0	0	0	0	0	0	0	0	0	0	0	0	0	0	0	0	0	0	0	0	0	0	0	31	0	0	0	0	0	0	0	0	0	0	0	0	0
6de3686c67c51e6e69fc963ba1e5f045	0	0	0	0	0	0	0	0	0	0	0	0	0	0	0	0	0	0	0	0	0	0	0	0	0	0	0	0	0	0	0	0	0	0	0	0	0	0	0	0	0	0	0	0	0	0	0	0	0
60514219abb45bd48b9bc286b96de665	0	0	0	0	0	0	0	0	0	0	0	0	0	0	0	0	0	0	0	0	0	0	0	0	0	0	0	0	0	0	0	0	0	0	0	0	0	0	0	0	0	0	0	0	0	0	0	0	0
208b1b1441e265b1722ad7679c32ce98	0	0	0	0	0	0	0	0	0	29	0	0	0	0	0	0	0	0	0	0	0	0	0	0	0	82	0	0	0	0	0	0	0	0	0	0	0	0	0	0	0	0	0	0	0	0	0	0	0
99cfb8516f3a6ab7aca96646fbfeffee	0	0	0	0	0	0	0	0	0	0	0	0	0	0	0	0	0	0	0	0	0	0	0	0	111	0	0	0	0	0	0	0	0	0	0	0	0	0	0	0	0	0	0	0	0	0	0	0	0
faddd9c2ce244d366f446858f448d04c	0	0	0	0	0	0	0	0	0	0	0	0	0	0	0	0	0	0	0	0	0	0	0	0	0	0	0	0	0	0	0	111	0	0	0	0	0	0	0	0	0	0	0	0	0	0	0	0	0
d408eef6f93a6c99bc50c3f14467e16a	0	111	0	0	0	0	0	0	0	0	0	0	0	0	0	0	0	0	0	0	0	0	0	0	0	0	0	0	0	0	0	0	0	0	0	0	0	0	0	0	0	0	0	0	0	0	0	0	0
5d7cce1a2669e67380f8f09385823260	0	0	0	0	0	0	0	0	0	0	0	0	0	0	0	0	0	0	0	0	0	0	0	0	0	0	0	0	0	0	0	0	0	0	0	0	0	0	110	0	0	0	0	0	0	0	0	0	0
6e0b3c5e7dd5e74fad6b4faa1ad95e53	0	0	0	0	0	0	0	0	0	0	0	0	0	0	0	0	0	0	0	0	0	0	0	0	0	0	0	0	0	0	0	0	0	0	0	0	0	0	0	110	0	0	0	0	0	0	0	0	0
5c250782794301b15aefc1ac8e4a3d50	0	0	0	0	0	0	0	0	0	0	0	0	7	0	0	0	0	19	0	0	0	0	0	0	0	0	0	0	0	0	0	0	0	0	0	0	0	0	0	0	0	0	0	52	0	0	0	0	0
45a176a268ce8147be559866ff165b10	0	0	0	0	0	0	0	0	0	0	0	0	0	0	0	0	0	0	0	0	0	0	0	0	0	0	0	0	0	0	0	0	0	0	0	0	0	0	0	0	0	0	0	0	0	0	0	0	110
dfc952522f29a25bacef32d5bbe8a40c	0	0	0	0	0	0	0	0	0	0	0	0	0	0	0	0	0	0	0	0	0	0	0	0	0	0	0	0	0	0	0	0	0	0	0	0	0	0	0	0	0	0	0	0	0	0	0	0	0
facd7560d39491d18d5bd3c105a2acac	0	0	0	0	0	0	0	0	0	0	0	0	0	0	0	0	0	0	0	0	0	0	0	0	0	0	0	0	0	0	0	0	0	0	0	0	0	0	0	0	0	0	0	0	0	0	0	0	0
a8cd3f2ca6893af206c0d7908b4ec5e8	0	0	0	0	0	0	0	0	0	0	0	0	0	0	0	0	0	0	0	0	0	0	0	0	0	0	0	0	0	0	0	0	0	0	0	0	0	0	0	0	0	0	0	0	0	0	0	0	0
3d640d8119013f26ef03b08253c3a41b	0	0	0	0	0	0	0	0	0	0	0	0	44	0	0	0	0	0	0	0	16	0	0	0	0	0	0	0	0	0	0	0	0	0	0	0	0	0	0	0	0	0	0	0	0	0	0	0	0
3f565fcb457a98578a3e52a22f44ed6d	0	0	0	0	0	0	0	0	0	0	0	0	0	0	0	0	0	0	0	0	0	0	0	0	0	0	0	0	0	0	0	0	0	0	0	0	0	0	0	0	0	0	0	0	0	0	0	0	0
2546a18133b24194e072a4f7d2705d1c	0	0	0	0	0	0	0	0	0	0	0	0	0	0	0	0	0	0	0	0	0	0	0	0	0	0	0	0	0	0	0	0	0	0	0	0	0	0	0	0	0	0	0	0	0	0	0	0	0
b51a87f01b58621a1f2e512496572c67	0	0	0	0	0	0	0	0	0	0	0	0	110	0	0	0	0	0	0	0	0	0	0	0	0	0	0	0	0	0	0	0	0	0	0	0	0	0	0	0	0	0	0	0	0	0	0	0	0
9993dbdb762559b930b2d193b989989a	0	0	0	0	0	0	0	0	0	0	0	0	0	0	0	0	0	110	0	0	0	0	0	0	0	0	0	0	0	0	0	0	0	0	0	0	0	0	0	0	0	0	0	0	0	0	0	0	0
6c184f364af683e927a758702e390217	0	0	0	0	0	0	0	0	0	0	0	0	0	0	0	0	0	0	0	0	0	0	0	0	0	110	0	0	0	0	0	0	0	0	0	0	0	0	0	0	0	0	0	0	0	0	0	0	0
3ef1108dad612c8dcd79c3051c84ef88	0	0	0	0	0	0	0	0	0	0	0	0	0	0	0	0	0	0	0	0	0	0	0	0	0	0	0	0	0	0	0	0	0	0	0	0	0	0	0	0	0	0	0	0	0	5	0	0	0
76338b5b7d495fd687e1e26dcb747fe6	0	0	0	0	0	0	0	0	0	0	0	0	0	0	0	0	0	0	0	0	0	0	0	0	0	0	0	0	0	0	0	0	0	0	0	0	0	0	0	0	0	0	0	0	0	0	0	0	0
ce80c00161ae01edaceeab995d10e1e8	0	0	0	0	0	0	0	0	0	0	0	0	0	0	0	0	0	0	0	0	0	0	0	0	0	0	0	0	0	0	0	0	0	0	0	0	0	0	0	0	0	0	0	0	0	0	0	0	0
0ac84fecc66fdadd434f8091d5f1bdc2	0	0	0	0	0	0	0	0	0	0	0	0	0	0	0	0	0	0	0	0	0	0	0	0	0	0	0	0	0	0	0	0	0	0	0	0	0	0	0	0	0	0	0	0	0	0	0	0	0
a5dbf8f17494b9bac11185c719458749	0	0	0	0	0	0	0	0	0	0	0	0	0	0	0	0	0	0	0	0	0	0	0	0	0	0	0	0	0	0	0	0	0	0	0	0	0	0	0	0	0	0	0	0	0	0	0	0	0
6190233c569d9618d55e258ee8daf3aa	0	0	0	0	102	0	0	0	0	0	0	0	0	0	0	0	0	0	0	0	0	0	0	0	0	0	0	0	0	0	0	0	0	0	0	0	0	0	0	0	0	0	0	0	0	0	0	0	0
eef5769eeb8d8e4d9bdf399fd95c7b18	0	0	0	0	0	0	0	0	0	0	0	0	0	0	0	0	0	0	0	0	0	0	0	0	0	0	0	109	0	0	0	0	0	0	0	0	0	0	0	0	0	0	0	0	0	0	0	0	0
f7339355ca575f466f41fbd988afcbff	0	0	0	0	0	0	0	0	0	0	0	0	0	0	0	0	0	0	0	0	0	0	0	0	0	0	0	0	0	0	109	0	0	0	0	0	0	0	0	0	0	0	0	0	0	0	0	0	0
af27349923065c0a55e4bde14658ca81	0	0	0	0	0	109	0	0	0	0	0	0	0	0	0	0	0	0	0	0	0	0	0	0	0	0	0	0	0	0	0	0	0	0	0	0	0	0	0	0	0	0	0	0	0	0	0	0	0
796b218d1f782760f23cad0faf2593ef	0	0	0	0	0	0	0	0	0	0	0	0	0	0	0	0	31	0	0	0	0	0	0	0	22	0	0	0	0	0	0	0	0	0	13	0	0	0	0	14	0	0	0	0	0	0	0	0	0
a3d11ec23a258581428b1eac599f5be1	0	0	0	0	65	0	0	0	0	0	0	0	0	0	0	0	0	0	0	0	0	0	0	0	0	0	0	0	0	0	0	0	0	0	0	0	0	0	0	0	0	0	0	0	0	0	0	0	43
02e375cd40ac7a4cafaa498511e229fc	0	0	0	0	0	0	0	0	0	0	0	0	0	0	0	0	0	0	0	0	0	0	0	0	0	0	0	0	0	0	0	0	0	0	0	0	0	0	0	0	0	0	0	0	0	0	0	0	0
8cd7552592264a923425f1366b935b42	0	0	0	0	0	0	0	0	0	0	36	0	0	0	0	0	0	0	0	0	0	0	0	0	0	0	0	0	0	0	0	0	0	0	0	0	0	0	0	0	0	0	0	0	0	0	0	0	0
1c29cae76d6123de145985a1f55e46f3	0	0	0	0	0	0	0	0	0	0	0	0	0	0	0	0	0	0	0	0	0	0	0	0	0	0	0	0	0	0	0	0	0	0	0	0	0	0	0	0	0	0	0	0	0	0	0	0	0
cdf7e25b4a9677bce0f19037d94589bc	0	0	0	58	0	0	0	0	0	0	0	0	0	0	0	0	0	0	0	0	0	0	0	0	0	0	0	0	0	0	0	0	0	0	0	0	0	0	0	0	0	0	0	0	0	0	0	0	0
632c914dcfcb751f99af00796cfc79f0	0	0	0	0	0	0	0	0	0	0	0	0	0	0	0	0	0	0	0	0	0	0	0	0	0	0	0	0	0	0	0	0	0	0	0	0	0	0	0	0	0	0	0	0	0	0	0	0	0
c3009c46c097932081ec74f99d79fd55	0	0	0	0	0	0	0	0	0	0	0	0	0	0	0	0	0	0	0	0	0	0	0	0	0	0	0	0	0	0	0	0	0	0	0	0	0	0	0	0	0	0	0	0	0	0	0	0	0
3fe0773f23b02227f022d2c0b84ba7d0	0	0	0	0	0	0	0	0	0	0	0	0	0	0	0	54	0	0	0	0	0	0	0	0	0	54	0	0	0	0	0	0	0	0	0	0	0	0	0	0	0	0	0	0	0	0	0	0	0
927cb58b2de6ce9a198f9971696396aa	0	0	0	0	0	0	0	0	0	10	0	0	4	8	0	3	3	0	0	0	0	0	0	0	9	0	0	8	0	0	0	0	0	7	0	0	0	0	4	7	0	0	0	0	0	0	0	0	0
19414b84cde5c9ab673ce419c23ebb9a	0	0	0	0	0	0	0	0	0	0	0	0	0	0	0	11	3	0	0	7	0	0	20	0	0	0	0	29	0	0	0	0	0	0	0	0	0	0	0	8	0	0	0	0	0	0	23	0	0
91340c3eb478703b6684c1348e958a8b	0	0	0	0	0	0	0	0	0	17	0	0	0	0	0	16	0	0	0	0	0	0	0	0	0	0	0	0	0	0	0	0	0	0	0	0	0	0	0	0	0	0	0	8	0	0	0	0	0
17b19fa34cda9f5689613f24db9b909a	0	0	53	0	0	0	0	0	0	0	0	0	0	0	0	0	0	0	0	0	0	0	0	0	0	0	0	0	0	0	0	0	0	0	0	0	0	0	0	0	0	0	0	0	0	0	0	0	0
3f864d702eef2137811238ae9dffb96b	0	0	2	0	0	0	0	0	0	0	0	0	0	0	0	0	0	3	0	0	0	0	0	0	0	0	3	0	0	0	0	0	0	0	3	15	0	0	0	0	0	0	0	0	0	0	0	0	0
042f97aae83310baeeea10b50cb18324	0	0	0	0	0	0	0	0	0	0	0	0	0	0	0	0	0	0	0	0	0	0	0	0	0	0	0	0	0	0	0	0	0	0	0	0	0	0	0	0	0	0	0	0	0	0	0	0	0
7b87849381b447937732563f1d824d47	0	0	0	0	0	0	0	0	0	0	0	0	0	0	0	0	0	0	0	0	0	0	0	0	0	0	0	0	0	0	0	0	0	0	0	0	0	0	0	0	0	0	0	0	0	0	0	0	0
e3e7ff43b11d7761a64ab996a6a93790	0	0	0	45	0	0	0	0	0	0	0	0	0	0	0	0	0	0	0	0	0	0	0	0	0	0	0	0	0	0	0	0	0	0	0	0	0	0	0	0	0	0	0	0	0	0	0	0	0
a43b1cf7aa83d4e2a590880a98a7a473	0	0	0	0	0	0	107	0	0	0	0	0	0	0	0	0	0	0	0	0	0	0	0	0	0	0	0	0	0	0	0	0	0	0	0	0	0	0	0	0	0	0	0	0	0	0	0	0	0
286cf75bfdb392275ecd2216574b6e64	0	0	0	0	0	0	0	0	107	0	0	0	0	0	0	0	0	0	0	0	0	0	0	0	0	0	0	0	0	0	0	0	0	0	0	0	0	0	0	0	0	0	0	0	0	0	0	0	0
09c0e09da9c4167b025cef624ea10949	0	0	0	0	0	0	0	0	0	0	0	0	0	0	0	0	0	107	0	0	0	0	0	0	0	0	0	0	0	0	0	0	0	0	0	0	0	0	0	0	0	0	0	0	0	0	0	0	0
3174153fd75589ad00b8f3baa532c8b7	0	107	0	0	0	0	0	0	0	0	0	0	0	0	0	0	0	0	0	0	0	0	0	0	0	0	0	0	0	0	0	0	0	0	0	0	0	0	0	0	0	0	0	0	0	0	0	0	0
cc1b2e6096db2c7aac77922f436b9662	0	0	0	0	49	0	0	0	0	0	0	0	0	0	0	0	0	0	0	0	0	0	0	0	0	0	0	0	0	0	0	0	0	0	0	0	0	0	4	0	0	0	0	0	0	33	0	0	0
997504dc33def5acedb59d94f307cfdc	0	21	0	0	0	0	0	0	0	0	0	0	0	0	0	0	0	0	0	0	0	24	0	0	0	0	0	0	0	0	0	0	0	0	0	0	0	0	0	0	44	0	0	0	0	0	0	0	0
0e915823faf6c713272d633d19700dcd	0	0	0	0	0	0	0	0	0	0	0	0	0	0	0	0	0	0	0	0	0	0	0	0	0	0	0	0	0	0	0	0	0	0	0	0	0	0	0	0	0	0	0	23	0	0	0	0	0
2f5df68de9b48df758bb569e68f29a9e	0	0	0	0	0	0	0	0	0	0	0	0	0	0	0	0	10	0	0	0	0	0	0	0	0	0	0	0	0	0	0	0	0	0	0	0	0	0	0	0	0	0	0	0	0	0	0	0	47
b2c2f5315aa697b6419b28382fd0ab88	0	0	0	0	0	0	0	0	0	0	0	0	0	0	0	0	0	0	0	0	0	0	0	0	0	0	0	53	0	0	0	0	0	0	0	0	0	0	0	0	0	0	0	0	0	0	0	0	18
4e2095a7b544d27e7976e01cee515293	0	0	0	0	0	0	0	0	0	0	0	0	0	0	0	0	0	0	0	0	0	0	0	0	0	0	0	0	0	0	0	0	0	0	0	0	0	0	0	0	0	0	0	0	0	0	0	0	0
11a843ec7048e001d6d1cd75b3aa811b	0	0	0	0	0	0	0	40	0	0	0	0	0	0	0	0	0	0	0	0	0	0	0	0	0	0	0	0	0	0	0	0	0	0	0	30	0	0	0	0	0	0	0	0	0	0	0	0	0
9b79e78eb5854f971159775abf7ea08c	0	0	0	0	0	0	0	0	0	33	0	0	10	0	0	0	0	0	0	0	0	0	0	0	0	45	0	0	0	0	0	0	0	0	0	0	0	0	0	0	0	0	0	0	0	0	0	0	0
a613ab68dc28a695a1c6e20f9a214cc6	0	0	0	0	0	0	0	0	0	0	0	0	0	0	0	0	0	0	0	0	0	0	0	0	0	0	0	0	0	0	0	0	0	0	0	0	0	0	0	0	0	0	0	0	0	0	0	0	0
f2ddb7410987b72644e3c50ffac97b67	0	0	0	0	0	0	0	0	0	0	0	26	33	0	0	0	0	0	0	0	27	0	0	0	0	0	0	20	0	0	0	0	0	0	0	0	0	0	0	0	0	0	0	0	0	0	0	0	0
47eb5c09d3055af0996c7240b3eb6915	0	0	0	0	0	0	0	0	0	0	0	0	106	0	0	0	0	0	0	0	0	0	0	0	0	0	0	0	0	0	0	0	0	0	0	0	0	0	0	0	0	0	0	0	0	0	0	0	0
2ad854ef328f4548386f9e3eeecbf148	0	0	0	0	0	0	0	0	0	0	0	0	0	0	0	0	0	0	0	0	0	0	0	0	0	0	0	0	0	0	106	0	0	0	0	0	0	0	0	0	0	0	0	0	0	0	0	0	0
f193a2b17b760d61798f2804d9048618	0	0	0	0	0	0	0	0	0	0	0	0	0	0	0	0	0	0	0	0	0	0	0	0	0	0	0	0	0	0	0	0	0	0	0	0	0	0	13	0	0	0	0	0	0	37	0	0	0
0a85ca6dfe3de0199d0b4f1556eff5ee	0	0	0	0	0	12	0	0	0	0	0	0	0	0	0	8	0	0	0	0	0	0	0	0	0	0	0	0	16	0	0	0	0	0	0	0	0	0	0	0	0	12	0	0	0	0	17	0	2
8d72a89d29af3f6ce21e2aef364f614c	0	0	0	0	0	0	0	0	0	0	0	0	0	0	0	0	0	0	0	0	0	0	0	0	0	0	0	57	0	0	0	0	0	0	0	0	0	0	0	0	0	0	0	9	0	0	0	0	0
8800dcfdefedc529c121807ba00a826b	0	0	0	0	0	0	0	0	0	42	0	0	0	19	0	0	0	0	0	0	0	0	0	0	0	0	0	21	0	0	0	0	0	0	0	0	0	0	0	0	0	0	0	23	0	0	0	0	0
1b6a731fc8c05d76de095d900aa45089	0	0	0	0	0	0	0	0	0	0	0	0	0	0	0	0	0	0	0	0	0	0	0	0	0	0	0	0	0	0	0	0	0	0	0	0	0	0	0	0	0	0	0	0	0	0	0	0	0
00ff9f8c9d3b5fe3392726c0a23fd531	0	0	0	0	0	0	0	0	0	0	0	0	0	0	0	0	0	0	0	0	0	0	0	0	0	0	0	0	0	0	0	0	0	0	0	0	0	0	0	0	0	0	0	0	0	0	0	0	0
285136111c0282c3cd8ae6a5c5c84fe8	0	0	0	0	0	0	0	0	0	0	0	0	0	0	0	0	0	0	0	0	0	0	0	0	0	0	0	0	0	0	0	0	0	0	0	0	0	0	0	0	0	0	0	0	0	0	0	0	0
8fcf21aea399f207c11b7230aafe6218	0	0	0	0	0	0	0	0	0	0	0	0	0	0	0	0	0	0	0	0	0	0	0	0	0	0	0	0	0	0	0	0	0	0	0	0	0	0	0	0	0	0	0	0	0	0	0	0	0
8a09641812858bb8b945919ae8d0442c	0	0	0	0	0	0	0	0	0	0	0	0	0	0	0	0	0	0	0	0	0	0	0	0	0	0	0	0	38	0	0	0	0	0	0	0	0	0	0	0	0	0	0	0	0	0	0	0	0
6b4ba0d592d7c05a04cfdb7fe87941cd	0	0	0	23	0	14	0	0	0	0	0	0	0	0	0	0	0	0	0	0	0	0	0	0	0	0	0	0	0	0	0	0	0	0	0	0	0	0	0	0	0	0	0	0	0	0	0	0	0
82cee130561d8f4b976fcc19480cacea	0	0	0	0	0	0	0	0	0	0	72	0	0	0	0	0	0	0	0	0	0	0	0	0	0	0	0	0	0	0	0	0	0	0	0	0	0	0	0	0	0	0	0	0	0	0	0	0	0
618ea659c1d355b2a20e3a79fd9785fa	0	0	0	0	0	0	0	0	0	0	0	0	0	0	0	0	0	0	0	0	0	0	0	0	0	0	0	0	0	0	0	105	0	0	0	0	0	0	0	0	0	0	0	0	0	0	0	0	0
22d15b190ae358bb33a37dfd3914cacb	0	0	0	0	0	0	0	0	0	0	0	0	0	0	0	0	0	0	0	0	0	0	0	0	0	0	0	0	0	36	0	0	0	19	0	0	0	0	0	0	0	0	0	0	0	0	0	0	0
5dd12dd61bdb8b1933417ef0a6fe98a8	0	0	0	0	0	0	0	0	0	0	0	0	0	0	0	0	0	0	0	0	0	0	0	0	0	0	0	0	0	0	0	0	0	16	0	15	0	0	0	0	0	0	0	0	0	0	0	0	0
3dbea089c1fbc98cdb78069def82ce98	0	0	35	0	0	0	0	0	0	25	0	0	7	0	0	0	0	0	0	0	0	0	0	0	0	0	0	0	0	0	0	0	0	0	0	0	0	0	0	0	0	0	0	0	0	14	0	0	0
a68f03eb3e4a978fd239d928d429e05a	0	13	0	0	0	0	0	0	0	0	0	0	0	0	0	0	0	0	0	0	0	0	0	0	0	0	0	0	0	0	0	0	0	0	0	0	0	0	0	0	0	0	0	0	0	0	0	0	32
ca115d8b0ef0ba757c346b7fd912647e	0	0	0	0	0	0	0	0	0	0	0	0	0	0	0	0	0	0	0	0	0	0	0	0	0	0	0	0	0	0	0	0	0	0	0	0	0	0	0	0	0	0	0	0	0	0	0	0	0
7c626cb6e4dfaf1477c68c453c188408	0	59	0	0	0	0	0	0	0	0	0	0	0	0	0	0	0	0	0	0	0	0	0	0	0	0	0	0	0	0	0	0	0	0	0	0	0	0	0	0	0	0	0	0	0	0	0	0	0
eb8ee84b46127f7443136629dccdcc12	0	0	0	0	0	0	55	0	0	0	0	0	0	0	0	0	0	0	0	0	0	0	0	0	0	0	0	0	0	0	0	0	0	0	0	0	0	0	0	0	0	0	0	0	0	0	0	0	0
4d296da22538df032cfb6a36bccc279a	0	0	0	0	0	0	0	0	0	0	0	0	0	0	0	0	0	0	0	0	0	0	0	0	0	0	0	0	0	0	0	0	0	0	0	104	0	0	0	0	0	0	0	0	0	0	0	0	0
729e2528e1e3a14095b65a1707d65226	0	0	0	0	0	0	0	0	0	0	0	0	0	0	0	0	0	0	0	0	0	0	0	0	0	0	0	0	0	104	0	0	0	0	0	0	0	0	0	0	0	0	0	0	0	0	0	0	0
defbe2df0a467d1742817c41a824e197	0	0	0	0	0	0	0	0	0	0	0	0	0	0	0	0	0	0	0	0	0	0	0	0	0	0	0	0	0	0	104	0	0	0	0	0	0	0	0	0	0	0	0	0	0	0	0	0	0
894cc1a695205ee3497fc9d90c4c3156	0	0	0	0	0	0	0	0	0	0	0	0	0	0	0	0	0	0	0	0	0	0	0	0	0	0	0	0	0	0	0	0	0	0	0	0	0	0	0	30	0	0	0	73	0	0	0	0	0
6a0b8a88573ba626b79385f30cf3ea7e	0	0	0	0	0	0	0	0	0	0	0	0	0	0	0	0	0	0	0	0	0	0	0	0	0	0	0	0	0	0	0	0	0	0	0	0	0	0	0	0	0	0	0	35	0	0	0	27	0
adbe6013005d6efbe88e18d1fe1dc9d0	0	0	0	0	0	0	103	0	0	0	0	0	0	0	0	0	0	0	0	0	0	0	0	0	0	0	0	0	0	0	0	0	0	0	0	0	0	0	0	0	0	0	0	0	0	0	0	0	0
e154b13143a6421e6b88eac7acbfa0f4	0	0	0	0	0	0	0	0	0	0	0	45	58	0	0	0	0	0	0	0	0	0	0	0	0	0	0	0	0	0	0	0	0	0	0	0	0	0	0	0	0	0	0	0	0	0	0	0	0
99defe2a75679ba5236c6bf7dfe6457d	0	0	0	0	0	0	0	0	0	0	0	0	0	0	103	0	0	0	0	0	0	0	0	0	0	0	0	0	0	0	0	0	0	0	0	0	0	0	0	0	0	0	0	0	0	0	0	0	0
b6943d2f4d395b9be988f7ccb58b63b6	0	0	0	0	0	0	0	0	0	0	0	0	0	0	0	0	0	0	0	0	0	0	0	0	0	0	0	0	0	0	103	0	0	0	0	0	0	0	0	0	0	0	0	0	0	0	0	0	0
d8eb7b0ac66168e7672ad920bb1a0e88	0	0	0	0	0	0	0	0	0	0	0	0	0	0	0	0	0	0	0	0	0	0	0	0	0	0	0	0	0	0	0	0	0	0	0	0	92	0	0	0	0	0	0	0	0	0	0	0	0
01b0bbd0ad72db7b576ab54737990c4f	0	0	0	0	0	0	0	0	0	0	0	0	0	0	0	0	0	0	0	0	0	0	0	0	0	0	0	0	0	0	0	0	0	0	0	0	0	0	0	0	0	0	0	0	0	0	0	0	56
e1f1b8d2b5c2a6cd893d5a45ebac27e5	0	0	0	0	0	0	0	0	0	0	0	0	0	0	0	0	0	0	0	0	0	0	0	0	0	0	0	0	0	0	0	0	0	0	0	0	0	0	0	0	0	0	0	0	0	0	0	0	0
43613a06a942c3f931cba46483f3ec99	0	0	0	0	0	0	0	0	0	0	0	0	35	0	0	0	0	10	0	0	0	0	0	0	0	0	9	0	10	22	0	0	0	0	0	0	0	0	0	0	0	0	0	0	0	0	0	0	0
28e134dfe3f375e9ef0673df70285e74	0	0	0	0	0	0	0	0	0	0	0	0	0	0	0	0	0	0	0	0	0	0	0	0	0	0	0	0	0	0	0	0	0	0	0	0	0	0	0	0	0	0	0	0	0	0	0	0	0
7d1d03de416be2ea225581308577690f	0	0	0	0	0	0	0	0	0	0	0	0	0	0	0	0	0	0	0	0	0	0	0	0	0	0	0	0	0	0	0	0	0	0	0	0	0	0	0	0	0	0	0	0	0	0	0	0	0
cee3e2fb6ec063f9dee3e5b70dce01d3	0	0	0	0	0	0	0	0	0	0	0	0	0	0	0	0	0	0	0	0	0	0	0	0	0	0	0	0	0	0	0	0	0	0	0	0	0	0	0	0	0	0	0	0	0	0	0	0	0
0a97a0a2925ecb85793dd35ffaf1ea84	0	0	0	0	0	0	0	0	0	0	0	0	0	0	0	0	0	0	0	0	0	0	102	0	0	0	0	0	0	0	0	0	0	0	0	0	0	0	0	0	0	0	0	0	0	0	0	0	0
9308e2a6b30aceda4c28f54fc4366169	0	0	0	0	0	0	0	0	0	0	0	0	0	0	0	0	0	0	0	0	0	0	0	102	0	0	0	0	0	0	0	0	0	0	0	0	0	0	0	0	0	0	0	0	0	0	0	0	0
50d13e36db1e904a3c200701b679d33b	0	0	0	0	0	0	0	26	0	0	0	0	0	0	0	0	0	0	0	0	0	0	0	0	0	0	0	0	0	0	0	0	0	0	0	21	18	0	0	0	0	0	0	0	0	0	0	0	0
e47038c98104875793909bdf0cf08032	0	0	0	0	0	0	0	0	0	0	0	0	0	0	0	0	0	0	0	0	0	0	0	0	0	0	0	0	0	0	0	0	0	0	0	0	0	0	0	0	4	0	0	0	0	29	4	0	0
ca6fd1acad6bf85ce2ecdfcd9e417f74	0	0	0	0	0	0	0	0	0	0	0	0	0	0	0	0	0	0	0	0	0	0	0	0	0	0	0	0	0	0	0	0	0	0	0	0	0	0	0	0	41	0	0	0	0	0	0	0	0
7e9b9f6d781bef2262ed23c5e58d927d	0	0	0	0	0	0	0	0	0	0	0	0	65	0	0	0	0	0	0	0	0	0	0	0	0	0	0	0	0	0	0	0	0	0	0	0	0	0	0	0	0	0	0	13	0	0	0	0	0
a6416724b2426b188b56e69012812099	0	0	0	0	0	0	0	0	0	0	0	9	0	0	0	16	0	0	0	0	0	0	0	0	0	0	0	0	0	0	0	0	0	0	0	0	0	0	0	0	0	0	0	0	0	0	0	0	0
279dd4652e11eb28846651a5b31f2cbb	0	0	0	0	0	0	0	0	0	0	0	0	0	0	0	0	0	0	0	0	0	0	0	0	0	53	0	0	0	0	0	0	0	0	0	0	0	0	0	0	0	0	0	0	0	0	0	0	0
041736b2846d419e4d13b05e6e465168	0	0	0	0	0	0	0	0	0	0	0	0	0	0	0	0	0	0	0	0	0	0	0	0	0	0	0	0	0	0	0	0	0	0	0	0	0	0	0	0	0	0	0	0	0	0	0	0	0
5b6aab602cfa88646d0c034640d16a0c	0	0	0	0	0	0	0	0	0	0	101	0	0	0	0	0	0	0	0	0	0	0	0	0	0	0	0	0	0	0	0	0	0	0	0	0	0	0	0	0	0	0	0	0	0	0	0	0	0
70470da26ddb626b12dff2886bc3f782	0	0	0	0	0	0	0	0	0	0	0	0	0	0	0	0	0	0	0	0	0	0	101	0	0	0	0	0	0	0	0	0	0	0	0	0	0	0	0	0	0	0	0	0	0	0	0	0	0
8f677cde044aaca7d20f10b5c345514b	0	0	0	0	0	0	0	0	0	0	0	0	0	0	0	0	0	0	0	0	0	0	0	0	0	0	0	0	0	0	0	0	0	0	0	0	0	0	100	0	0	0	0	0	0	0	0	0	0
eedaec0ac6f091b495219cd5e0b118bd	0	0	0	0	0	0	0	0	0	0	0	0	0	0	0	0	0	0	0	0	0	0	0	0	0	0	0	0	0	0	0	0	0	0	0	0	0	0	0	0	0	0	0	0	0	0	0	0	0
70c8539c58e20ab0f0e65a074936db52	0	0	0	0	0	4	0	0	0	18	0	13	0	0	0	0	8	0	0	0	3	0	0	0	0	0	0	0	0	0	0	0	0	0	0	0	0	0	0	0	0	0	0	0	0	0	0	0	0
9855b5b8504711f6b97776d4f65945b7	0	0	0	0	0	0	0	83	0	0	0	0	0	0	0	0	0	17	0	0	0	0	0	0	0	0	0	0	0	0	0	0	0	0	0	0	0	0	0	0	0	0	0	0	0	0	0	0	0
6fcb7f8b90fba3dd6fefe607dd25cacf	0	0	0	0	0	0	0	34	0	0	0	0	66	0	0	0	0	0	0	0	0	0	0	0	0	0	0	0	0	0	0	0	0	0	0	0	0	0	0	0	0	0	0	0	0	0	0	0	0
d541b16711f23d99ce98161cf8feafb6	0	0	0	0	100	0	0	0	0	0	0	0	0	0	0	0	0	0	0	0	0	0	0	0	0	0	0	0	0	0	0	0	0	0	0	0	0	0	0	0	0	0	0	0	0	0	0	0	0
6711f5ba0e49764bd91c379557ab611e	0	0	0	0	0	0	0	0	0	0	0	0	0	0	0	0	0	0	12	0	0	21	0	29	0	0	4	0	0	8	0	0	0	0	0	0	0	0	0	0	0	0	0	0	11	0	0	0	0
22a2c600f7f0d0f4c33f9450c8f123bf	0	0	0	0	0	0	0	0	0	0	0	0	0	0	0	0	0	0	0	0	0	0	0	0	0	0	0	0	0	0	0	0	0	0	0	0	0	0	0	0	0	0	0	0	0	0	0	0	61
ceb5f985f2dc16ee0a431daf99593dce	0	0	0	0	0	0	0	0	0	0	0	0	7	0	0	0	0	0	0	0	0	0	0	0	0	0	0	0	0	0	0	0	0	0	0	0	0	0	0	0	0	0	0	0	0	0	0	0	19
2732232afec645921f4a3cb841b57aa1	0	0	0	0	0	0	0	0	0	0	0	0	0	0	0	0	0	0	0	0	0	0	0	0	0	0	0	0	0	0	0	0	0	0	0	0	0	0	0	0	0	0	0	0	0	0	0	0	0
6bb8b51d0dfa33f2048fa94a8c28a70a	0	0	0	0	0	0	0	0	0	0	0	0	0	0	0	0	0	0	0	0	0	0	0	0	0	0	0	0	0	0	0	0	0	0	0	0	0	0	0	0	0	0	0	0	0	0	0	0	0
7c10e4e757f838ca1da837f181002025	0	0	0	0	0	0	0	0	0	0	0	0	0	0	0	0	0	0	0	0	0	0	0	0	0	0	0	0	0	0	0	0	0	0	0	0	0	0	0	0	0	0	0	0	0	0	0	0	0
9661b48d7217b7c9631abfa2cc3b8f8f	0	0	0	0	0	0	0	0	0	0	0	0	0	0	0	0	0	0	0	0	0	0	0	0	0	0	0	0	0	0	0	0	0	0	0	0	0	0	0	0	0	0	0	0	0	0	0	0	0
96d122326a818d92f3606b2226f0c6e0	0	0	0	0	0	0	0	0	0	0	0	0	0	0	0	0	0	0	0	0	0	0	0	0	0	0	0	0	0	0	0	0	0	0	0	0	0	0	0	0	0	0	0	0	0	0	0	0	0
17e7b561d5ed878b16230168fca459c3	0	0	0	0	0	0	0	0	0	0	0	0	0	0	0	0	0	0	0	0	0	0	0	0	0	0	0	0	0	0	0	0	0	0	0	0	0	0	0	0	0	0	0	0	0	0	0	0	0
3c4c6b69c9e3e4952e088df1b9e944b4	0	0	0	0	0	0	0	0	0	0	0	0	0	0	0	0	31	38	0	0	0	0	0	0	0	0	15	0	0	0	0	0	0	0	0	0	0	0	0	0	0	0	0	0	0	0	0	0	0
69294a4b0fa7346a2cb41def4d020114	0	0	0	0	0	0	0	0	0	0	0	0	0	0	0	0	0	0	0	0	0	0	0	0	0	0	0	0	0	0	0	0	0	0	0	0	0	0	0	0	0	0	0	0	0	0	0	0	0
b4388ce01dd0a5cf9b8605c98a4e059d	0	0	0	0	0	0	0	0	0	0	0	0	0	0	0	0	0	0	0	0	0	0	0	0	0	0	0	0	0	0	0	0	0	0	0	0	0	0	0	0	0	0	0	0	0	0	0	0	0
79211139ef38f942614097b01af8d082	0	0	43	0	0	0	0	0	0	0	0	0	0	0	0	0	0	0	0	0	0	0	0	0	0	0	0	0	0	0	0	0	0	0	0	0	0	0	55	0	0	0	0	0	0	0	0	0	0
fdb6dd29824761a41354b8911acccf30	0	0	0	0	0	0	0	0	0	0	0	0	0	0	0	0	0	0	0	0	0	0	0	0	0	0	0	0	18	12	0	0	0	0	0	0	0	0	0	0	0	6	0	0	11	0	0	0	0
a082cf4189bf32b08676b04520383c2e	0	0	0	0	0	0	0	0	0	0	0	0	0	0	0	0	0	0	0	0	0	0	0	0	0	0	0	0	0	0	0	0	0	0	0	0	0	0	0	0	0	0	0	0	0	0	0	0	0
d6b780550b7231b0dcb3381d414c38fd	0	0	0	0	0	0	0	0	0	0	0	0	0	0	0	0	0	0	0	0	0	0	0	0	74	0	0	0	0	0	0	0	0	0	0	0	0	0	0	0	0	0	0	0	0	0	0	0	0
37a34be0b13ca2a1db9cb0ee71b331d4	0	0	0	0	0	0	0	0	0	0	0	0	0	0	0	0	0	0	0	0	0	0	0	0	0	0	0	0	0	0	0	0	0	0	0	0	0	0	0	0	0	0	0	0	0	0	0	0	0
a905f963777e064a33ea3e7a0d82d196	0	0	0	0	0	0	0	0	0	0	0	0	0	0	0	0	0	0	0	0	0	0	0	0	0	0	0	0	0	0	0	0	0	0	0	0	0	0	0	0	0	0	0	0	0	0	0	0	0
d7522c5db3c89c8d6c9c414da1a27f13	0	0	0	0	0	0	0	0	0	0	0	0	0	0	0	0	0	0	0	0	0	0	0	0	0	0	0	0	0	0	0	0	0	0	0	0	0	0	0	0	0	0	0	0	0	0	0	0	0
5a4e1b968131079d702dd29c86694994	0	0	0	0	0	0	0	0	27	0	0	0	0	0	0	0	0	0	0	0	0	0	71	0	0	0	0	0	0	0	0	0	0	0	0	0	0	0	0	0	0	0	0	0	0	0	0	0	0
04e5298525cdb9f9b88eba3f00aa970f	0	0	0	0	0	0	0	0	0	0	0	0	98	0	0	0	0	0	0	0	0	0	0	0	0	0	0	0	0	0	0	0	0	0	0	0	0	0	0	0	0	0	0	0	0	0	0	0	0
eceea7a191cca1e5988bed1fc8cac8d4	0	0	0	0	0	0	0	0	0	0	0	0	0	0	0	0	0	0	0	0	0	0	0	0	0	0	0	0	0	0	0	98	0	0	0	0	0	0	0	0	0	0	0	0	0	0	0	0	0
d58c87bd66db0bd2c01af824ddeea446	0	98	0	0	0	0	0	0	0	0	0	0	0	0	0	0	0	0	0	0	0	0	0	0	0	0	0	0	0	0	0	0	0	0	0	0	0	0	0	0	0	0	0	0	0	0	0	0	0
10224c563e2acc8165732994eacf433c	0	0	0	0	0	0	0	0	0	0	0	0	0	0	0	0	17	0	0	0	0	0	0	0	18	0	0	0	0	0	0	0	0	0	0	0	0	0	11	22	0	0	0	0	0	29	0	0	0
3aed2cfc9acbc0b6140184739c00dd6c	0	0	0	0	0	0	0	0	0	0	0	0	0	0	0	0	0	0	0	0	0	0	0	0	0	0	0	0	0	0	0	0	0	0	0	0	0	0	0	0	0	0	0	0	0	0	0	0	0
4af7df0237dbd57e84231610da458aa6	0	0	0	0	0	0	0	0	0	0	0	0	0	0	0	0	0	0	0	0	0	0	0	0	0	0	0	0	0	0	0	0	0	0	0	0	0	0	0	0	0	0	0	0	0	0	0	0	0
9d830a06fee9cfb6070fe8cdc9a498ac	0	0	0	0	0	0	0	0	0	0	0	0	0	97	0	0	0	0	0	0	0	0	0	0	0	0	0	0	0	0	0	0	0	0	0	0	0	0	0	0	0	0	0	0	0	0	0	0	0
dc703d829a31282ff6714958d81bc5f0	0	0	0	0	0	0	0	0	0	0	0	0	0	0	0	0	26	0	0	0	0	0	22	0	0	14	0	0	0	0	0	35	0	0	0	0	0	0	0	0	0	0	0	0	0	0	0	0	0
e827510334816755deaee95899a06d28	0	0	0	0	0	97	0	0	0	0	0	0	0	0	0	0	0	0	0	0	0	0	0	0	0	0	0	0	0	0	0	0	0	0	0	0	0	0	0	0	0	0	0	0	0	0	0	0	0
7def0de03d0839dc29cb7a7c9cb78557	0	0	0	0	0	0	0	0	0	0	0	0	0	0	0	0	0	0	0	0	0	0	0	0	0	0	0	0	0	0	0	0	0	0	0	0	0	96	0	0	0	0	0	0	0	0	0	0	0
d4f0ba14f65e896542ba8c8413f4d5e8	0	0	0	0	54	0	0	0	0	0	0	0	0	0	0	0	0	0	0	0	0	0	0	0	0	0	0	0	0	0	0	0	0	0	9	0	0	0	0	0	0	0	0	0	0	0	0	0	0
087e2956b0fac4b6df0c6720b580570d	0	0	0	0	0	0	0	0	0	0	0	0	0	0	0	0	0	0	0	0	0	0	0	0	43	0	0	0	0	0	0	0	0	0	18	0	0	0	0	0	0	0	0	0	0	0	0	0	0
dc5c52382a02aacbe1e15d12d7dc9241	0	0	0	0	0	37	0	0	0	0	0	0	0	0	0	0	0	0	0	0	0	0	0	0	0	0	0	0	0	0	0	0	0	0	0	0	0	0	0	0	0	0	0	0	0	0	0	0	0
1df1a091d2f6586087928133c610df61	0	0	0	0	0	0	0	0	0	0	0	0	0	0	0	0	0	0	0	0	0	0	0	0	0	0	0	0	0	0	0	0	0	0	0	0	0	0	0	0	0	0	0	0	0	0	0	0	0
e9a73a02979c050948e6d6275b6f6723	0	0	0	0	0	0	0	0	0	0	0	0	0	0	0	0	0	0	0	0	0	0	0	0	0	0	0	0	0	0	0	0	0	0	0	0	0	0	0	0	0	0	0	0	0	0	0	0	0
52a91a8c5a68b23aa82c8bcc3d972a3f	0	0	0	0	0	0	0	0	0	0	0	0	0	96	0	0	0	0	0	0	0	0	0	0	0	0	0	0	0	0	0	0	0	0	0	0	0	0	0	0	0	0	0	0	0	0	0	0	0
423eb659977d5229584b35ba395194e6	0	0	0	0	0	0	0	0	0	0	0	0	0	0	0	0	0	0	96	0	0	0	0	0	0	0	0	0	0	0	0	0	0	0	0	0	0	0	0	0	0	0	0	0	0	0	0	0	0
07a345ac3687396eee558890248d6322	0	0	0	0	0	0	0	0	0	0	0	0	0	0	0	0	0	0	0	0	0	0	0	0	0	0	0	0	0	0	0	0	0	0	0	0	0	0	0	0	0	0	0	0	0	0	0	0	0
b36173d8d6b6ec133ab9374feeb60973	0	4	0	0	2	5	0	0	0	0	6	0	0	0	13	0	0	16	0	0	0	0	0	0	0	0	20	0	0	0	0	0	0	0	0	3	0	0	0	0	0	0	0	0	0	0	0	0	0
5326f5cdab8aa3d648e3e176d0ca048c	0	0	0	0	0	0	0	0	0	0	0	0	0	0	0	0	0	0	0	0	0	0	0	0	0	0	0	0	0	0	0	0	0	0	0	0	0	0	0	0	0	0	0	0	0	0	0	0	0
bcd8f5e9c4f1e83c77915a9b3845bda8	0	0	0	0	0	0	0	0	0	0	0	0	0	0	0	0	0	0	0	0	0	0	0	0	24	0	0	0	0	0	0	0	0	0	0	0	0	0	0	0	0	0	0	0	0	0	0	0	0
98950a0d0538b3c6b6e0e59def766627	0	0	0	0	0	0	0	0	0	0	0	0	0	0	0	0	0	0	0	0	0	0	0	0	0	0	0	0	0	0	0	0	0	0	0	0	0	0	0	0	0	0	0	0	0	0	0	0	0
6679f36b0fe226809daaf9a9937d89b6	0	0	0	0	0	0	0	3	0	0	0	0	3	0	0	0	0	7	0	0	2	0	0	0	0	0	17	0	0	0	0	0	0	0	0	9	0	0	0	0	0	0	0	0	0	0	0	0	0
984d3df5b70098f06ac5155818377278	0	0	0	0	0	0	0	0	0	0	0	0	0	0	0	0	0	0	0	0	0	0	0	0	0	0	0	0	0	0	0	0	0	0	0	0	0	0	0	0	0	0	0	0	0	0	0	0	0
5214a5edb82c13fbc875c5c4f959f4d9	0	0	0	0	0	0	0	0	0	0	0	17	0	0	0	0	0	0	0	0	0	0	0	0	0	61	0	0	0	0	0	0	0	0	0	0	0	0	0	0	0	0	0	0	0	0	0	0	0
b1bb0f4ed07d951288278704d8a58d4d	4	0	0	0	0	0	0	0	0	41	0	0	0	0	0	0	0	0	0	0	0	0	0	0	0	50	0	0	0	0	0	0	0	0	0	0	0	0	0	0	0	0	0	0	0	0	0	0	0
d68c559f223d8ba995425040c804352c	0	0	42	0	0	11	13	0	0	0	0	0	0	0	0	0	0	0	0	0	0	0	0	0	0	0	29	0	0	0	0	0	0	0	0	0	0	0	0	0	0	0	0	0	0	0	0	0	0
254046858194d013f9adb2fbcd5625b6	0	0	0	0	0	0	0	0	0	0	0	0	0	0	0	0	0	0	0	0	0	0	0	0	0	0	0	0	0	0	0	0	0	0	0	0	0	0	0	0	94	0	0	0	0	0	0	0	0
b4f2a162fd129b3af0463fc13d73e99d	0	0	0	0	0	0	0	0	0	0	0	0	0	0	0	0	0	0	0	0	0	0	0	0	0	0	0	0	0	0	0	0	0	0	0	24	0	0	0	0	54	0	0	0	0	0	0	0	0
075bdc5c9ece3d6fb16d80444624021e	0	0	0	0	0	0	0	0	0	0	0	0	0	0	0	0	0	0	0	0	0	0	0	0	0	0	0	0	0	0	0	40	0	0	0	0	0	0	0	0	0	30	0	0	0	0	0	0	0
2cf5da45b3da3b51d860ec1f0b75bd4a	0	0	0	0	0	0	0	0	0	0	0	0	0	0	0	0	0	0	0	0	0	0	0	0	0	0	0	0	0	0	0	0	0	32	0	0	0	0	0	0	0	0	62	0	0	0	0	0	0
6824dc6fe577acb6f7b8819a715d768d	0	0	0	0	0	0	0	0	0	0	0	0	0	0	0	0	0	12	0	0	0	0	0	0	0	0	0	0	0	0	0	0	0	0	0	0	0	0	0	0	0	0	0	0	0	0	0	0	0
169f7eeae2f0dc871e0ff16d2af712c7	0	0	0	0	0	0	0	0	0	0	0	0	0	0	0	0	0	0	0	0	0	0	0	0	0	0	0	0	0	0	0	0	0	0	0	0	0	0	0	0	0	0	0	0	0	0	0	0	0
e6c2ffddec286f83df98688ecba79bfb	0	0	0	0	0	0	0	0	0	0	0	0	0	0	0	0	0	0	0	0	0	0	0	0	0	0	0	0	0	0	0	0	0	0	0	0	0	0	0	0	0	0	0	0	0	0	0	0	0
15a67121d1a2940c82a09469348a8d5c	0	0	0	0	0	0	0	0	0	0	0	19	0	0	0	0	0	0	0	0	0	0	0	0	0	75	0	0	0	0	0	0	0	0	0	0	0	0	0	0	0	0	0	0	0	0	0	0	0
a3bd2ea9c78ea597c5d0293b3087b040	0	0	0	0	0	0	0	0	0	0	0	0	0	0	0	0	0	0	0	0	0	0	0	0	0	0	0	0	0	0	0	0	0	0	0	0	0	0	0	0	0	0	0	0	0	11	0	0	0
3c1963ba5c68414d437d5184ae0727ba	0	0	0	0	0	0	0	0	0	0	0	0	0	0	0	0	0	0	0	0	0	0	0	0	0	0	0	0	0	0	0	0	0	0	0	0	0	0	0	0	0	0	0	0	0	0	0	26	0
7f3cf90540b32284ddc33bbe10d1b6b0	0	0	0	0	0	0	0	0	0	0	0	0	0	0	0	0	0	0	0	0	0	0	0	0	0	0	0	0	0	0	0	0	0	0	0	0	0	0	0	0	0	0	0	0	0	0	0	0	62
30c8b5c1d485de92470558611dc7a7f1	0	0	0	0	0	0	0	0	0	0	0	0	0	0	0	0	0	0	0	0	0	0	0	0	0	0	0	0	0	0	0	0	0	0	0	0	0	0	0	0	0	0	0	0	0	0	0	0	0
b3d062328ddc084c6a479e891d93b284	0	0	0	0	0	0	0	0	0	0	0	0	0	0	0	0	0	0	0	0	0	0	0	0	0	0	0	0	0	0	0	0	0	0	0	0	0	0	0	0	0	0	0	0	0	0	0	0	0
8ef29645c628229b901f6d0b6faddef8	0	0	0	0	0	0	0	0	0	0	0	0	0	0	0	0	0	0	0	0	0	0	0	0	0	0	0	0	0	0	0	0	0	0	0	0	0	0	0	0	0	0	0	0	0	0	0	0	0
cf12d2a1811c9452f2dd47bddc19f593	0	0	0	0	0	0	0	0	0	0	0	0	0	0	0	0	0	0	0	0	0	0	0	0	0	0	45	0	0	0	0	0	0	0	0	0	0	0	0	0	0	0	0	0	0	0	0	0	0
cab8079f1ef448a670ca711e38109192	0	0	0	0	0	0	0	0	0	0	0	0	0	0	0	0	0	0	0	0	0	0	0	0	0	0	0	0	0	0	0	0	0	0	0	0	0	0	0	0	0	0	0	0	0	0	0	0	0
ac2ac5c7992fd3db69ffc2099b0b50b6	93	0	0	0	0	0	0	0	0	0	0	0	0	0	0	0	0	0	0	0	0	0	0	0	0	0	0	0	0	0	0	0	0	0	0	0	0	0	0	0	0	0	0	0	0	0	0	0	0
60b89263037f184e656b0532705e91ce	0	0	0	0	0	0	0	0	49	0	0	0	0	0	0	0	0	0	0	44	0	0	0	0	0	0	0	0	0	0	0	0	0	0	0	0	0	0	0	0	0	0	0	0	0	0	0	0	0
c80b3d1adcf8ab54b1b218f44967ca20	0	0	0	0	0	18	0	0	0	0	0	0	0	0	0	0	0	0	0	0	0	0	0	75	0	0	0	0	0	0	0	0	0	0	0	0	0	0	0	0	0	0	0	0	0	0	0	0	0
d3ccef130ab0ddbd9c8668f462760479	0	0	0	93	0	0	0	0	0	0	0	0	0	0	0	0	0	0	0	0	0	0	0	0	0	0	0	0	0	0	0	0	0	0	0	0	0	0	0	0	0	0	0	0	0	0	0	0	0
c3e015638eaee507a9aa169b4be34977	0	0	0	0	0	0	0	0	0	0	0	0	0	0	0	0	0	0	11	0	17	0	0	0	0	0	0	0	0	0	0	0	17	0	0	0	0	0	0	0	0	0	0	0	0	0	17	30	0
61d0b0f8008a80bca40c546a86934720	0	0	0	0	0	0	0	0	0	0	0	0	0	0	0	0	7	0	0	0	0	0	0	0	0	0	0	0	0	0	0	0	0	0	6	0	0	0	0	7	10	19	6	0	0	0	0	0	0
2dcf789390cd9104e77a9c84ff85bbc7	0	0	0	0	0	0	0	0	0	0	0	0	0	14	0	0	0	0	0	0	0	0	0	0	5	0	0	0	0	0	3	0	0	0	0	0	0	0	0	4	0	2	0	0	0	19	0	0	0
f198f137f26c48b78946da59213b2f4d	0	0	17	0	0	0	0	0	0	0	0	0	0	0	0	0	0	0	0	0	0	0	0	0	0	0	0	0	0	0	0	0	0	0	0	0	0	0	0	0	0	0	0	0	0	21	0	0	0
bf4fe280e36ea424aea550caae2db2a1	0	0	0	0	0	0	0	0	0	0	0	0	0	0	0	0	0	0	0	0	0	0	0	0	0	0	0	0	0	0	0	0	0	0	0	0	0	0	0	0	0	0	0	0	0	0	0	0	0
6a0509163b95c384cec6ecb0138b8400	0	0	0	0	35	0	0	0	0	0	0	0	0	47	0	0	0	0	0	0	0	0	0	0	0	0	0	0	0	0	0	0	0	0	0	0	0	0	0	0	0	0	0	0	0	0	0	0	0
d960591bde96ed39e0a733df821a6a1f	0	0	0	0	0	47	0	0	0	0	0	0	0	0	0	0	0	0	0	0	0	0	0	0	0	0	0	0	0	0	0	0	0	0	0	0	0	0	0	0	0	0	0	0	0	0	0	0	0
901583b0ce1605baf1bbf8cd9349bcb2	0	0	0	0	41	0	0	0	0	0	0	0	0	0	0	0	0	0	0	0	0	0	0	0	0	0	0	0	0	0	0	0	0	0	0	0	0	0	0	0	0	0	0	0	0	0	0	0	0
87fd6ecd56770c4398e25ab02dcb17d7	0	0	0	0	0	0	0	0	92	0	0	0	0	0	0	0	0	0	0	0	0	0	0	0	0	0	0	0	0	0	0	0	0	0	0	0	0	0	0	0	0	0	0	0	0	0	0	0	0
b64031569812ff981a41e51f86559f96	0	0	0	0	0	0	0	0	0	0	0	0	0	92	0	0	0	0	0	0	0	0	0	0	0	0	0	0	0	0	0	0	0	0	0	0	0	0	0	0	0	0	0	0	0	0	0	0	0
e9d3a4c9d0edf8ebd5ee98637e731b7d	0	0	0	0	0	0	0	0	0	0	0	0	0	0	0	0	0	0	0	0	0	0	0	0	92	0	0	0	0	0	0	0	0	0	0	0	0	0	0	0	0	0	0	0	0	0	0	0	0
d34c09c4a12881b777f32b0978dbcd62	0	0	0	92	0	0	0	0	0	0	0	0	0	0	0	0	0	0	0	0	0	0	0	0	0	0	0	0	0	0	0	0	0	0	0	0	0	0	0	0	0	0	0	0	0	0	0	0	0
d5fdbb2924288ee9a63a8e2ef02b3d3b	0	0	0	0	0	0	2	0	5	0	0	0	0	0	0	0	0	25	0	0	0	0	0	0	0	0	16	0	0	0	0	0	0	0	0	10	2	0	0	0	0	0	0	0	0	0	0	0	0
b81eabad4bb7f907203497eb79068dfa	0	0	0	0	0	0	0	0	0	0	0	0	0	0	0	0	0	0	0	0	0	0	0	0	0	0	0	0	0	0	0	0	0	0	0	0	0	0	0	28	0	0	0	0	0	0	0	0	0
94f00517d2a5aea07b4d650f60ee41fb	0	0	0	0	0	0	0	0	0	0	0	0	0	0	0	0	0	0	0	0	0	0	0	0	0	0	0	0	0	0	0	0	0	0	0	0	0	0	0	0	0	0	0	0	0	0	0	0	0
f85c14d79b6f42a48c86de60117fcb0e	0	0	0	0	0	0	0	0	0	0	0	0	0	0	0	0	0	0	0	0	0	0	0	0	0	0	0	0	0	0	0	0	0	0	0	0	0	0	0	0	0	0	0	0	0	0	0	0	0
0d65f90ddc12afa9e603983fbfd2167e	0	0	0	0	0	10	0	0	0	0	0	0	0	0	0	0	0	0	0	0	0	0	21	0	0	0	0	0	0	0	0	0	0	0	0	0	0	0	0	0	0	0	0	0	0	0	0	0	0
8b134c985c06293f2d5cf98b6d43dca5	0	0	0	0	0	0	0	0	0	0	21	0	0	0	0	0	0	27	0	0	0	0	0	0	0	0	0	0	0	0	0	0	0	0	0	0	0	0	0	0	0	0	0	0	0	0	0	0	0
f30391cecf1c6caff5637752ba3a1e1f	0	0	0	0	0	0	0	0	0	0	0	0	45	0	0	0	0	0	0	0	20	0	0	0	0	0	0	0	0	0	0	0	0	0	0	0	0	0	0	0	0	0	0	0	0	0	0	0	0
abf0bdbd40efd7cdf80ee7228c10a5c4	0	0	0	0	0	0	0	53	0	0	0	0	0	0	0	0	0	0	0	0	0	0	0	0	0	0	0	0	0	0	0	0	0	0	0	0	0	0	0	0	0	0	0	0	0	0	0	0	0
e8f91188854a0b76f6dbe249803a679a	0	0	0	0	0	0	0	74	0	0	0	0	0	0	0	0	0	0	0	0	0	0	0	0	0	0	0	0	0	0	0	0	0	0	0	0	0	0	0	0	0	0	0	0	0	0	0	0	0
172fdaba7d7a1d94b5346e9bc0995ec9	0	0	0	0	0	0	0	0	0	0	0	0	0	0	0	0	0	0	0	0	0	0	0	0	0	0	0	0	0	0	0	0	0	0	0	0	0	0	0	0	0	0	0	0	0	0	0	0	0
caf52aca628e519e1b5b21f3ef2b10b6	0	0	0	0	0	0	0	0	0	0	0	0	0	0	0	0	0	0	0	0	0	0	0	0	0	0	0	0	0	0	0	0	0	0	0	0	0	0	0	0	0	0	0	0	0	0	0	0	0
52439ebad8ac0470c54de5e26012f4b6	0	0	0	0	0	0	0	0	91	0	0	0	0	0	0	0	0	0	0	0	0	0	0	0	0	0	0	0	0	0	0	0	0	0	0	0	0	0	0	0	0	0	0	0	0	0	0	0	0
9598b05b34a81a4c45b657a0ef241da9	0	0	0	0	0	91	0	0	0	0	0	0	0	0	0	0	0	0	0	0	0	0	0	0	0	0	0	0	0	0	0	0	0	0	0	0	0	0	0	0	0	0	0	0	0	0	0	0	0
d7c4115f4155e82266aeea8b16f8d43d	0	0	0	0	0	0	0	0	0	36	0	0	0	0	0	0	0	0	0	0	0	0	0	0	13	0	0	0	0	0	0	0	0	0	0	0	0	0	0	0	24	0	0	0	0	0	0	0	0
59f2137a850165948d033faaef3628c2	0	0	0	0	0	0	0	0	0	0	0	0	0	0	0	0	0	0	0	0	0	0	0	0	0	0	0	0	0	0	0	0	0	0	0	0	0	0	0	0	0	0	0	0	0	0	90	0	0
a20be0b2194008f2656fa26e41b4abc9	0	0	0	0	0	0	0	0	0	0	0	0	0	0	0	0	0	0	0	0	0	0	0	0	0	0	0	17	0	0	0	0	0	0	0	0	0	0	0	0	0	0	0	0	0	0	0	0	0
c242cd289112a39c7d2417268925bf91	0	0	0	0	0	0	0	0	0	0	0	0	0	0	0	0	0	0	0	0	0	0	0	0	0	0	0	0	0	0	0	0	0	0	0	0	0	0	0	0	0	0	0	0	0	0	0	0	0
629dde156e92b26384209888b6e94ee2	0	0	0	0	0	0	0	0	0	0	0	0	0	0	0	0	0	0	0	0	0	0	0	0	0	90	0	0	0	0	0	0	0	0	0	0	0	0	0	0	0	0	0	0	0	0	0	0	0
b63fbac90788a32ac88320c648556582	0	0	90	0	0	0	0	0	0	0	0	0	0	0	0	0	0	0	0	0	0	0	0	0	0	0	0	0	0	0	0	0	0	0	0	0	0	0	0	0	0	0	0	0	0	0	0	0	0
be167a7d93e3be1828a8820615b94b0f	0	0	0	0	0	0	0	0	0	0	0	0	0	0	0	0	0	0	0	0	0	0	0	0	0	0	0	0	0	0	0	0	0	55	0	0	0	0	0	0	0	8	26	0	0	0	0	0	0
49998c7165da63b8f244bbe715fec7ae	0	0	0	0	0	0	0	0	0	0	0	0	0	0	0	0	0	0	0	0	0	0	0	0	0	0	0	0	0	0	0	0	0	0	0	0	0	0	0	0	0	0	0	0	0	0	0	0	0
daf82d9d149245810577a23a2f6edb35	0	0	0	0	0	0	0	0	0	0	0	0	0	0	0	0	0	0	0	0	0	0	0	0	0	0	0	0	0	36	0	0	0	0	0	0	0	0	0	0	0	0	0	0	0	0	0	0	0
c438aec21621af83ced49f851cb532dd	0	0	0	0	0	0	0	0	0	0	0	0	0	0	0	0	0	0	0	0	0	0	0	0	0	0	0	0	0	0	0	0	0	0	0	0	0	0	0	0	0	0	0	0	0	0	0	0	0
83d2d26322497ca0805c6e6b3ba6c537	0	0	0	0	0	0	89	0	0	0	0	0	0	0	0	0	0	0	0	0	0	0	0	0	0	0	0	0	0	0	0	0	0	0	0	0	0	0	0	0	0	0	0	0	0	0	0	0	0
5fd70ad86c39728a168fef7eaf31138d	0	0	0	0	0	0	0	89	0	0	0	0	0	0	0	0	0	0	0	0	0	0	0	0	0	0	0	0	0	0	0	0	0	0	0	0	0	0	0	0	0	0	0	0	0	0	0	0	0
6f505c36fa8261981c901e7548261799	0	0	0	0	0	9	0	0	0	0	0	0	0	0	0	0	0	0	80	0	0	0	0	0	0	0	0	0	0	0	0	0	0	0	0	0	0	0	0	0	0	0	0	0	0	0	0	0	0
dab1fcba6c45c268fdd093ff0cfdb1c6	0	0	89	0	0	0	0	0	0	0	0	0	0	0	0	0	0	0	0	0	0	0	0	0	0	0	0	0	0	0	0	0	0	0	0	0	0	0	0	0	0	0	0	0	0	0	0	0	0
7dbc4080fe843f76995d2773a38a5b8f	4	0	0	0	3	0	0	11	0	0	6	7	0	0	0	5	0	15	0	0	0	0	0	0	0	0	0	0	0	0	0	0	0	0	0	0	0	0	0	0	3	0	0	0	0	0	0	0	0
ced6b40bec36ef02d263c07c37862af2	0	0	0	0	0	0	0	0	0	2	0	0	4	13	0	0	0	0	0	0	0	0	0	0	0	0	0	0	0	7	0	0	0	2	0	0	0	0	0	0	5	0	0	9	0	0	8	0	0
416f4fbf78df046117a4df9b05758bf2	0	0	0	0	0	0	0	0	0	0	0	0	0	0	28	0	0	0	0	0	0	0	0	0	0	0	0	0	0	0	0	0	0	0	0	0	0	0	0	0	0	0	0	0	16	0	0	0	0
25b879442eb2757ee54c40537bbfe44d	0	0	0	0	0	0	0	0	0	0	0	0	0	0	0	0	0	0	0	0	0	0	0	15	0	0	0	0	0	0	0	0	0	0	0	0	0	0	0	0	0	0	0	0	0	0	0	0	0
621c27962b1216825f2b75aa90aac578	0	0	0	0	0	0	0	0	0	0	0	0	0	0	12	0	0	0	0	0	0	0	0	0	0	0	0	0	0	0	0	0	0	0	0	0	0	0	0	0	0	0	0	0	0	0	0	0	0
abcbbe6010dad6fb1416bb876a38ec00	0	0	0	0	0	0	0	0	0	0	0	0	0	0	0	0	0	0	0	0	0	0	0	0	0	0	0	0	0	0	0	0	0	0	0	0	0	0	0	0	0	0	0	0	0	0	0	0	0
7552e193cc15f2a1a79eac3a046df9b0	0	0	0	0	0	0	0	0	0	0	0	0	0	0	0	0	0	0	0	0	0	0	0	0	0	0	0	0	0	0	0	0	0	0	0	0	0	0	0	0	0	0	0	0	0	0	0	0	0
4e0805a0c1b09b092ca5bcdf6691809e	0	0	0	0	0	0	0	0	0	0	0	0	0	0	0	0	0	0	0	0	0	0	0	0	0	0	0	0	0	0	0	0	0	0	0	0	0	0	0	0	0	0	0	0	0	0	0	0	0
e5e0ef9e343f0bbdb3c7ee4dcaa507f6	0	0	0	0	0	0	0	0	0	0	0	0	0	0	0	0	0	0	0	0	0	0	0	0	0	0	0	0	0	0	0	0	0	0	0	0	0	0	0	0	0	0	0	0	0	0	0	0	0
4bbd09d01a25b6926e9905c861eed708	0	0	0	0	0	0	0	0	0	0	0	0	0	0	0	0	0	0	0	0	0	0	0	0	0	0	0	0	0	0	0	0	0	0	0	0	0	0	0	0	0	0	0	0	0	0	0	0	0
072bc3f6a92510c0a007d753a2eab54f	0	0	0	0	0	0	0	0	0	0	0	0	0	0	0	0	0	0	88	0	0	0	0	0	0	0	0	0	0	0	0	0	0	0	0	0	0	0	0	0	0	0	0	0	0	0	0	0	0
0cab8072b0df05592876c2a6a7a19648	0	0	0	0	0	0	0	0	0	0	0	0	0	0	0	0	0	0	0	0	0	0	0	0	0	0	0	88	0	0	0	0	0	0	0	0	0	0	0	0	0	0	0	0	0	0	0	0	0
3465e1086794bf21b6a7b6610bec3fa1	0	0	0	88	0	0	0	0	0	0	0	0	0	0	0	0	0	0	0	0	0	0	0	0	0	0	0	0	0	0	0	0	0	0	0	0	0	0	0	0	0	0	0	0	0	0	0	0	0
e5ae94ecd93d59b8fead17d327fa6537	0	0	0	0	50	38	0	0	0	0	0	0	0	0	0	0	0	0	0	0	0	0	0	0	0	0	0	0	0	0	0	0	0	0	0	0	0	0	0	0	0	0	0	0	0	0	0	0	0
53da88763603d8f8d13a59870dd70dc8	0	0	0	0	0	0	0	0	0	0	0	0	0	0	0	0	0	0	0	0	0	0	0	0	0	0	0	0	0	0	0	0	0	0	0	0	0	0	0	63	0	0	0	0	0	0	0	0	0
5f3c7058e4ff1219db1647fe9bd78738	0	0	0	0	0	19	0	0	0	0	0	0	0	0	0	0	0	0	0	0	0	0	0	0	22	0	0	0	0	0	0	0	0	0	0	0	0	0	0	0	0	0	0	0	0	46	0	0	0
b358de8e5919a0d70674ab81d68352bc	0	20	0	0	0	0	0	0	0	0	0	0	0	0	0	0	0	0	0	0	0	0	0	11	0	0	0	0	0	0	0	0	0	0	0	0	0	0	0	0	0	0	0	0	0	0	0	0	0
baa24a043a6c53cb3474c72e98d1e6d9	0	0	0	0	0	0	0	0	0	0	0	0	0	0	0	0	0	0	0	0	0	0	0	0	0	0	0	0	0	0	0	0	0	0	0	0	0	0	0	0	0	0	0	0	0	0	0	0	0
b7bcb8044d19b6f942fb507ee6e7427c	0	0	0	0	0	0	0	0	0	0	0	0	0	0	0	0	0	0	0	0	0	0	0	0	0	0	0	0	0	0	13	0	0	0	0	0	0	0	0	0	0	0	0	0	0	0	0	0	0
6252b6a591d9a04a301efb565481d94e	0	0	0	0	0	0	0	0	0	0	0	0	0	0	0	0	0	0	0	0	0	0	0	0	0	0	0	0	0	0	0	0	0	0	0	0	0	0	0	0	0	0	0	0	0	0	0	0	0
39d5c76dcc2b26de7154dd7789289900	0	0	0	0	0	0	0	0	0	0	0	0	0	0	0	0	0	0	0	0	0	0	0	0	0	0	0	0	0	0	0	0	0	0	0	0	0	0	0	0	0	0	0	0	0	0	0	0	0
ef3fbb04fcd8b818a6ae934b74bc6e13	0	0	0	0	0	0	0	0	0	0	0	0	0	0	0	0	0	0	0	0	0	0	0	0	0	0	0	0	0	0	0	0	0	0	0	0	0	0	0	0	0	0	0	0	0	0	0	0	0
6113e90e9d4b100123adf2f61fdcc686	0	63	0	0	0	0	0	0	0	0	0	0	0	0	24	0	0	0	0	0	0	0	0	0	0	0	0	0	0	0	0	0	0	0	0	0	0	0	0	0	0	0	0	0	0	0	0	0	0
22ce19c08707dfd7b8a730ab1b95461f	0	0	0	0	0	0	0	0	0	0	0	0	0	0	0	0	0	0	0	0	0	0	0	0	0	0	0	0	0	87	0	0	0	0	0	0	0	0	0	0	0	0	0	0	0	0	0	0	0
ca747a7a5df97b10b7e1dcf00754ab99	0	0	0	14	0	0	0	0	0	0	0	0	0	0	2	0	0	0	6	0	6	0	0	0	0	0	0	0	0	0	0	0	0	0	0	0	0	0	2	0	11	0	0	0	0	0	0	0	0
d5b2038e888df56f36d8cea6251be3eb	0	0	0	0	0	0	0	0	0	0	0	0	0	0	0	0	17	0	0	0	0	0	0	0	0	0	0	0	0	0	0	0	0	0	0	0	0	0	0	0	0	0	0	0	0	51	0	0	0
0b207560310f8ab7793567f3f486b288	0	0	0	0	0	0	0	0	0	0	0	0	0	0	0	0	0	0	0	0	0	0	0	0	0	0	0	0	0	0	0	0	0	0	0	0	0	0	0	0	0	0	0	0	0	0	0	0	86
980d1356323ee8c2fc56084730467f4e	0	0	0	0	0	0	0	0	0	0	0	0	0	0	0	0	0	0	0	0	0	0	0	0	0	0	0	0	0	0	0	0	0	0	0	0	0	0	0	0	0	0	0	0	0	0	0	0	0
c42a6482aedd127c57ac45a78597ae41	0	0	0	0	0	0	0	0	0	0	0	0	0	0	0	0	0	0	0	0	0	0	0	0	0	0	0	0	0	0	0	0	0	0	0	0	0	0	0	0	0	0	0	0	0	0	0	0	0
6fb0379c41faf3dd5ce8debd4c43a812	0	0	0	0	0	0	0	0	0	0	0	0	0	0	0	0	0	0	0	0	0	0	0	0	0	0	0	0	0	0	25	0	0	0	0	0	0	0	0	0	0	0	0	0	0	0	0	0	0
6d5c2b303f6e46773e309d8bb6cb5dcb	0	0	0	0	0	0	0	0	0	0	0	0	0	0	0	0	0	0	0	0	0	0	0	0	0	0	0	0	0	0	0	0	0	0	0	0	0	0	0	0	0	0	0	0	0	0	0	0	0
539ae70ed2212b8c2ad093ae04dd9451	0	0	0	0	0	0	0	86	0	0	0	0	0	0	0	0	0	0	0	0	0	0	0	0	0	0	0	0	0	0	0	0	0	0	0	0	0	0	0	0	0	0	0	0	0	0	0	0	0
44546bf08c892fa5526a20794b60fbef	0	0	0	0	0	0	0	0	0	0	0	0	0	0	0	0	0	0	0	86	0	0	0	0	0	0	0	0	0	0	0	0	0	0	0	0	0	0	0	0	0	0	0	0	0	0	0	0	0
7bfd0d3fa2c94e20f981cd3efdea5ebd	0	0	0	0	0	0	0	0	0	0	0	0	0	0	0	0	0	0	0	0	0	0	86	0	0	0	0	0	0	0	0	0	0	0	0	0	0	0	0	0	0	0	0	0	0	0	0	0	0
64118a14f84c8714e3ae421045ac7c5c	0	0	0	0	0	0	0	0	0	0	0	0	0	0	0	0	0	0	0	0	0	0	0	0	0	86	0	0	0	0	0	0	0	0	0	0	0	0	0	0	0	0	0	0	0	0	0	0	0
2d02a83395171281b6a1cc564b222e9a	0	0	0	86	0	0	0	0	0	0	0	0	0	0	0	0	0	0	0	0	0	0	0	0	0	0	0	0	0	0	0	0	0	0	0	0	0	0	0	0	0	0	0	0	0	0	0	0	0
be2b99f166cd2595b56abcb02db2e3e8	0	0	0	0	0	0	0	0	0	0	0	0	0	0	0	0	0	0	0	0	0	0	0	0	0	0	0	0	0	0	0	0	0	0	0	0	0	0	85	0	0	0	0	0	0	0	0	0	0
f19b73020342c32fb36404ee43b56bc6	0	0	0	0	0	0	0	0	0	0	0	0	0	0	0	0	0	0	0	0	0	0	0	0	0	0	0	0	0	0	0	0	0	0	0	0	0	0	0	15	0	0	0	0	0	0	0	0	0
be2c2da9323c27be94b3258318670304	0	0	0	0	0	0	0	0	0	0	0	0	0	0	0	0	0	0	0	0	0	0	0	0	0	0	0	0	0	0	0	0	0	0	0	0	0	0	0	0	0	0	0	0	0	0	32	0	0
2c69b5b5497335965bbb222dc84e8230	0	7	0	0	0	0	0	0	0	0	0	0	0	0	0	0	0	0	0	0	0	0	0	23	0	0	0	0	0	0	0	0	0	0	0	0	0	0	0	0	0	0	0	0	0	0	0	0	0
0acc1708cfb5c9872d00eeacb339013b	0	0	0	0	0	0	0	0	0	0	3	0	0	0	0	0	0	0	0	0	0	0	0	0	0	0	0	0	0	0	0	0	0	0	18	0	0	0	0	0	0	0	0	0	0	0	0	0	0
b4e288b3018352cddbee84eeaa8557ef	0	0	0	0	0	0	0	0	0	0	0	0	0	0	0	0	0	0	0	0	0	0	0	0	0	0	0	0	0	0	0	0	0	0	0	0	0	0	0	0	0	0	0	0	0	0	0	0	0
da477db17e6a2ade406a25c4ac8ece5a	0	0	0	0	0	0	0	0	0	0	0	0	0	0	0	0	0	0	0	0	0	0	0	0	0	0	0	0	0	0	0	0	0	0	0	0	0	0	0	0	0	0	0	0	0	0	0	0	0
23aca21c2710b915b010e18060c8d0c8	0	0	0	0	0	0	0	0	0	0	0	0	0	0	0	0	0	0	0	0	0	0	0	0	0	0	0	0	0	0	0	0	0	0	0	0	0	0	0	0	0	0	0	0	0	0	0	0	0
36405e5f56099e1c22798ceaaa84b681	0	0	0	0	0	0	0	0	0	0	0	0	0	0	0	0	0	0	0	0	0	0	0	0	0	0	0	0	0	0	0	0	0	0	0	0	0	0	0	0	0	0	0	0	0	0	0	0	0
c49e0f1af7a76593992876b53f10bd71	0	0	0	0	12	0	0	35	0	0	0	0	0	0	0	0	0	0	0	0	0	0	0	0	0	0	19	0	0	0	0	0	0	0	0	0	0	0	0	0	0	0	0	0	0	0	0	0	0
d8046156dafb2411309b1dc856d0b4df	0	0	0	0	0	0	0	0	0	0	0	0	0	0	0	0	0	0	0	0	0	0	0	0	0	0	0	0	0	0	0	0	0	0	0	0	0	0	0	0	0	0	0	0	0	0	0	0	0
6e669e9f55ed4a274745378ee2f1a585	0	0	0	0	0	0	41	0	0	0	0	0	0	0	0	0	0	0	0	0	0	0	0	0	0	0	0	0	0	0	0	0	0	0	0	0	0	0	0	0	0	0	0	0	0	0	0	0	0
7723944fe1405b110d41f10731dd97b4	0	0	0	0	0	0	0	0	0	0	0	0	0	0	0	0	0	0	0	0	0	0	0	0	0	0	0	0	0	0	0	0	0	0	0	0	0	0	0	0	0	0	0	0	0	0	0	0	0
0654fd007dce515b20e2c35bfd776725	0	0	0	0	0	0	0	0	0	0	0	0	0	0	0	0	0	0	0	0	0	0	85	0	0	0	0	0	0	0	0	0	0	0	0	0	0	0	0	0	0	0	0	0	0	0	0	0	0
00ddf11296764e8b86cff3e7b2a5f9f9	0	0	0	0	0	0	0	0	0	0	0	0	0	0	0	0	0	0	0	0	0	0	0	0	0	0	0	0	0	85	0	0	0	0	0	0	0	0	0	0	0	0	0	0	0	0	0	0	0
2f535c7dacef178ad9de61bb38d49d71	0	0	85	0	0	0	0	0	0	0	0	0	0	0	0	0	0	0	0	0	0	0	0	0	0	0	0	0	0	0	0	0	0	0	0	0	0	0	0	0	0	0	0	0	0	0	0	0	0
af7dac7608a3d3a3d80e26ccd2d77f1d	0	0	0	0	0	0	0	28	0	0	0	0	0	0	11	0	0	0	0	0	0	0	0	0	0	0	0	0	0	0	0	0	0	0	0	0	45	0	0	0	0	0	0	0	0	0	0	0	0
7a698d83bfaa924756bf81457bc30447	0	0	0	0	0	0	0	0	0	0	0	0	0	0	0	0	0	0	0	0	0	0	0	0	0	0	0	0	0	0	0	0	0	0	0	42	17	0	0	0	0	0	0	0	0	0	0	0	0
a22ec2c0f51d5f983106381c8a01e77c	0	0	0	0	0	0	0	0	0	0	0	0	0	0	0	0	0	0	0	0	0	0	0	0	0	0	0	0	0	0	0	0	0	0	0	0	0	0	0	84	0	0	0	0	0	0	0	0	0
b47e3fdc4492eb487b13129ec45c2660	0	0	0	0	0	0	0	0	0	0	0	0	0	0	0	0	0	0	0	0	0	0	0	0	4	0	0	0	0	0	0	0	0	0	0	0	0	0	0	0	0	10	0	0	0	0	0	0	0
bcf8737ca74cbfb5846a58429acae8d3	0	0	0	0	0	0	0	0	0	0	0	0	0	0	0	0	0	0	0	0	0	0	0	0	0	0	0	0	0	0	0	0	0	0	0	0	0	0	0	0	0	0	0	0	0	0	0	0	36
29d265f2bfea3bf2c624c51d1d7f0413	0	0	0	28	0	0	0	0	0	0	0	5	0	0	0	3	0	0	0	0	0	0	4	0	0	0	0	0	42	0	0	0	0	0	0	0	0	0	0	0	0	0	0	0	0	0	0	0	0
3ad9b3c1ed8bfeb66b3e1477d354a1de	0	0	0	0	0	0	0	0	0	0	0	0	77	0	0	0	0	0	0	0	0	0	0	0	0	0	0	0	0	0	0	0	0	0	0	0	0	0	0	0	0	0	0	0	0	0	0	0	0
f8fc9064df59d6ea3ff9a04da9eef686	0	0	0	0	0	0	0	0	0	0	0	0	0	0	0	0	0	0	0	0	0	0	0	0	0	0	0	0	0	0	0	0	0	0	0	0	0	0	0	0	0	0	0	0	0	0	0	0	0
8bf3f5b4091ac3ce4d23ddb8ec277a0e	0	0	0	0	0	0	0	0	0	32	0	0	0	0	0	0	0	0	0	0	0	0	0	0	0	0	52	0	0	0	0	0	0	0	0	0	0	0	0	0	0	0	0	0	0	0	0	0	0
ec23d6487401e2a60428f1c45375fb81	0	0	0	0	0	0	0	0	0	0	0	0	0	0	0	0	0	0	0	0	0	0	0	0	0	84	0	0	0	0	0	0	0	0	0	0	0	0	0	0	0	0	0	0	0	0	0	0	0
6fabb90e1d5e16b41c6ad94e60f0ac14	0	0	0	0	0	0	0	0	0	0	0	0	0	0	0	0	0	0	0	0	0	0	0	0	0	0	0	0	0	84	0	0	0	0	0	0	0	0	0	0	0	0	0	0	0	0	0	0	0
9878bbf324a8d7e3caa06d6af11c0302	0	0	84	0	0	0	0	0	0	0	0	0	0	0	0	0	0	0	0	0	0	0	0	0	0	0	0	0	0	0	0	0	0	0	0	0	0	0	0	0	0	0	0	0	0	0	0	0	0
fb7582be1d841e6a12998540656d916f	0	0	84	0	0	0	0	0	0	0	0	0	0	0	0	0	0	0	0	0	0	0	0	0	0	0	0	0	0	0	0	0	0	0	0	0	0	0	0	0	0	0	0	0	0	0	0	0	0
11065bdd8e3571ad67f524e6b23d56c5	0	0	0	0	20	0	0	0	0	0	0	0	0	0	0	0	0	0	0	0	0	0	0	0	0	0	0	0	0	0	0	0	0	0	0	0	6	0	0	0	0	0	0	0	0	0	0	0	0
2786a3936afe203732ef84ecfbf42f7b	0	0	0	0	0	0	0	0	0	0	0	0	0	0	0	0	0	0	0	0	0	0	0	0	0	0	0	0	0	0	0	0	0	2	5	6	0	7	0	0	0	0	0	0	0	0	4	0	0
a730f4fcd4271cb06398e1f6da239bd2	0	0	3	0	0	0	6	5	0	0	0	0	0	0	0	0	0	0	0	0	0	0	0	0	0	0	0	0	0	0	0	0	0	0	0	0	0	0	0	5	0	0	0	0	0	0	0	0	0
4e8f6d5f508c9e2bd627a134790d87ee	0	0	0	0	0	0	0	0	0	0	0	0	0	0	0	0	7	0	0	0	0	0	0	0	0	0	0	0	0	0	0	0	0	0	9	0	0	0	0	6	0	0	0	0	0	3	0	0	9
b65a384ccab965751887d7b87eef52e9	0	0	0	0	0	0	0	0	0	0	0	0	0	0	0	0	0	0	0	0	0	0	0	0	0	0	0	0	0	0	0	0	0	0	0	0	0	0	0	0	0	0	0	0	0	0	0	0	0
08557cffc31b51130fba74ef4a99e8a3	0	0	0	0	0	0	0	0	0	0	0	0	0	0	0	0	0	0	0	0	0	0	0	0	0	0	0	0	0	0	0	0	0	0	0	0	0	0	0	0	0	0	0	0	0	0	0	0	0
9618c95e804e3bfd59d405ae2a295f11	0	0	0	0	0	0	0	0	0	0	0	0	0	0	0	0	12	0	0	0	0	0	0	0	30	0	0	0	0	0	0	0	0	0	0	0	0	0	0	0	0	0	0	0	0	0	0	0	0
2be5c035b18ed94712d3b0544e61355a	0	0	0	0	0	0	0	0	0	28	0	0	0	0	0	0	16	0	0	0	0	0	0	0	0	0	0	0	0	0	21	0	0	0	0	0	0	0	0	0	0	0	0	0	0	0	0	0	0
58f9a95d12c9ea9f3a7e1aae01893975	0	0	0	0	0	0	0	0	0	0	0	0	0	0	0	0	0	0	0	0	0	0	0	0	0	0	0	0	0	0	0	0	0	0	0	0	0	0	0	0	0	0	0	0	0	0	0	0	0
9d6cd7200603ca08129c42b33c2ae45d	0	0	0	0	0	0	0	0	0	0	0	0	0	0	0	0	0	0	0	0	0	0	0	0	0	0	0	0	0	0	0	0	0	0	0	83	0	0	0	0	0	0	0	0	0	0	0	0	0
ab8576e95098de938ccac5d8d4783159	0	0	0	0	0	0	83	0	0	0	0	0	0	0	0	0	0	0	0	0	0	0	0	0	0	0	0	0	0	0	0	0	0	0	0	0	0	0	0	0	0	0	0	0	0	0	0	0	0
4a6483ee02c5546391d35155fa0d3943	0	0	0	0	0	0	0	0	0	0	0	17	0	0	15	0	0	0	0	0	0	0	0	51	0	0	0	0	0	0	0	0	0	0	0	0	0	0	0	0	0	0	0	0	0	0	0	0	0
829eea9f191b43d0fbcf8030e3933c58	0	0	0	0	0	0	0	0	0	0	0	0	0	0	0	0	0	0	0	0	0	0	0	0	0	0	0	0	83	0	0	0	0	0	0	0	0	0	0	0	0	0	0	0	0	0	0	0	0
3a6edd11aa965204aa8fa58d7e28accf	0	0	0	0	0	0	0	0	0	0	0	0	0	0	0	0	0	0	0	0	0	0	0	0	0	0	0	0	0	0	83	0	0	0	0	0	0	0	0	0	0	0	0	0	0	0	0	0	0
7498979b6405576a63612f56949e7881	0	0	0	0	0	0	0	0	0	0	0	0	0	0	0	0	0	0	0	0	0	0	0	0	0	0	0	0	0	0	0	0	26	0	0	0	0	0	0	0	0	0	0	0	0	0	0	0	0
5cf1d0d621ff6279dd7ed6384fd7944b	0	0	0	0	0	0	0	0	0	0	0	0	0	0	0	0	0	0	0	0	0	0	0	0	0	0	0	0	0	0	0	0	0	0	0	0	0	0	0	82	0	0	0	0	0	0	0	0	0
98704dd4218f36e83b3d716b90d94756	0	0	0	0	0	69	0	0	0	0	0	0	0	0	0	0	0	0	0	0	0	0	0	0	0	0	0	0	0	0	0	0	0	0	0	0	0	0	0	0	0	0	0	0	0	0	13	0	0
67f65e9d088c19d808dbc88d46ba25f6	0	0	0	0	0	0	0	0	0	0	0	0	0	0	0	0	0	0	0	0	0	0	0	0	0	0	0	0	0	0	0	0	0	0	0	0	0	0	0	0	0	0	0	0	0	0	0	82	0
0720585546596f19581e642fd5541a84	0	0	0	0	0	0	0	0	0	0	0	0	0	0	0	0	0	0	0	0	0	0	0	0	0	0	0	0	0	0	0	0	0	0	0	0	0	0	0	0	0	0	0	0	0	0	0	0	0
bac73c27e78e4adfa5cf0394e1b76a66	0	0	0	0	0	0	0	0	0	0	0	0	0	0	0	0	0	0	0	0	0	0	0	0	0	0	0	0	0	0	0	0	0	0	0	0	0	0	0	0	0	0	0	0	0	0	0	0	0
fa4ace0036567c12547d683131c46ea0	0	0	0	0	0	0	0	0	0	0	0	0	0	0	0	0	0	0	0	0	0	0	0	0	0	0	0	0	0	0	0	0	0	0	0	0	0	0	0	0	0	0	0	0	0	0	0	0	0
eedb29665a9474d61e34924fb7a600bd	0	0	0	0	0	17	0	0	0	0	0	0	0	0	0	0	0	0	0	0	0	0	0	0	0	0	0	0	0	0	0	0	0	0	0	0	0	0	0	0	0	0	0	0	0	0	0	0	0
f4a6a509220fc272b4a130b7aae31848	0	0	0	0	0	0	0	0	0	0	0	0	0	0	0	0	0	0	0	0	0	0	0	0	0	0	0	0	0	0	0	0	0	0	0	0	0	0	0	0	0	0	0	0	0	0	0	0	0
d24f749086c7b4fd96330a7af1f6551e	0	0	0	0	0	0	0	0	0	0	0	0	0	0	0	0	0	0	0	0	0	0	0	0	0	0	0	0	0	0	0	0	0	0	0	0	0	0	0	0	0	0	0	0	0	0	0	0	0
4e6499c26b3b704e696d845f85cfa1e3	0	0	0	0	0	0	0	0	0	0	0	0	0	0	0	0	0	0	0	0	0	0	0	0	0	0	0	0	0	0	0	0	0	0	0	0	0	0	0	0	0	0	0	0	0	0	0	0	0
97399824e53718825e601aea7cbd0973	0	0	0	0	39	0	0	43	0	0	0	0	0	0	0	0	0	0	0	0	0	0	0	0	0	0	0	0	0	0	0	0	0	0	0	0	0	0	0	0	0	0	0	0	0	0	0	0	0
38f514e0e3e0811f6247c54919c605af	0	0	0	26	0	0	0	0	31	0	0	0	0	0	0	0	25	0	0	0	0	0	0	0	0	0	0	0	0	0	0	0	0	0	0	0	0	0	0	0	0	0	0	0	0	0	0	0	0
b11f2af0a1c6bf62ca53183445cc847e	0	0	0	0	0	0	0	0	0	0	0	0	0	82	0	0	0	0	0	0	0	0	0	0	0	0	0	0	0	0	0	0	0	0	0	0	0	0	0	0	0	0	0	0	0	0	0	0	0
371ddecbc226aaed7463fc4710b72ff0	0	0	0	0	0	0	0	0	0	0	0	0	0	0	0	0	0	0	0	0	0	0	0	0	0	0	0	0	0	0	0	0	0	0	0	0	0	0	14	0	0	0	0	0	0	57	0	0	0
0601993d7d5937adc1559a4f4899627e	0	0	0	0	0	0	0	0	0	0	0	0	6	13	0	0	0	0	0	0	0	0	0	0	5	0	0	7	0	0	0	0	0	0	0	0	0	0	0	10	0	0	0	0	0	9	0	0	0
ed96c24626064210b6a21384dadfd197	0	0	0	0	0	0	0	0	0	0	0	0	0	0	0	0	0	0	0	0	0	0	0	0	0	0	0	0	0	0	0	0	0	0	0	0	0	0	0	27	0	0	0	0	0	0	0	0	0
2431327531c2eac21453af53ae76c53a	0	0	0	0	0	0	0	0	0	0	0	0	0	0	0	0	0	0	0	0	0	0	0	0	0	0	0	0	0	0	0	0	0	0	0	0	0	0	0	0	0	0	0	81	0	0	0	0	0
cb7ca6d58e46f5cef764881f4f163ada	0	0	0	0	0	0	0	0	0	0	46	0	0	0	0	0	0	0	0	0	0	0	0	0	0	0	0	0	0	0	0	0	0	0	0	0	0	0	0	0	0	0	0	35	0	0	0	0	0
1a1505d5d1332f3bb8d203b39fce1d34	0	0	0	0	0	0	0	0	0	0	39	0	0	0	0	0	0	0	0	0	0	0	0	0	0	0	0	0	0	0	0	0	0	0	0	0	0	0	0	0	0	0	0	0	0	0	0	17	0
1926b0eb619bdd82809198ff5eb8e79b	0	0	0	0	0	0	0	0	0	0	0	0	0	0	0	0	0	0	0	0	0	37	0	17	0	0	0	0	0	0	0	0	0	0	0	0	0	0	0	0	0	0	0	0	0	0	0	0	0
fbd0982430fd15a7018c964467397397	0	0	0	0	0	0	0	0	0	0	0	0	0	0	0	0	0	0	0	0	0	0	0	0	0	0	0	0	0	0	0	0	0	0	0	0	0	0	0	0	0	0	0	0	0	0	0	0	0
9a5b6f7b7f3801dc2c79eb5a621d92f7	0	0	0	0	0	3	0	0	0	0	0	0	0	0	0	0	0	0	0	0	0	2	0	0	0	0	0	0	0	0	0	0	0	0	0	0	0	0	0	0	0	0	0	0	0	0	0	0	0
a5400438a437d8fda0c5cbd6fae4e11c	0	0	0	0	0	0	0	0	0	0	0	0	0	0	0	0	0	0	0	0	0	0	0	0	0	0	0	0	0	0	0	0	0	0	0	0	0	0	0	0	0	0	0	0	0	0	0	0	0
1de3c86c49329aa1a44986868ded2b1d	0	0	0	0	0	0	0	0	0	0	0	0	0	0	0	0	0	0	0	0	0	0	0	0	0	0	0	0	0	0	0	0	0	0	0	0	0	0	0	0	0	0	0	0	0	0	0	0	0
be553e43d1207dd2edd05c4c1d023803	0	0	0	0	0	0	0	0	0	0	0	0	0	0	0	0	0	0	0	0	0	0	0	0	0	0	0	0	0	0	0	0	0	0	0	0	0	0	0	0	0	0	0	0	0	0	0	0	0
30d03193dcdfd64b435c0461d60647de	0	0	0	0	0	0	0	0	0	0	0	0	0	81	0	0	0	0	0	0	0	0	0	0	0	0	0	0	0	0	0	0	0	0	0	0	0	0	0	0	0	0	0	0	0	0	0	0	0
45d40ecb5543ed5dc16a23fc7571fc04	0	0	0	0	0	0	0	0	0	0	0	0	0	0	0	0	0	0	0	0	0	0	0	0	0	0	0	81	0	0	0	0	0	0	0	0	0	0	0	0	0	0	0	0	0	0	0	0	0
136658d5574915ad2e171afc7a3f90bd	0	0	0	0	0	0	0	0	0	0	0	0	0	0	0	0	0	0	0	0	0	0	0	0	0	0	0	81	0	0	0	0	0	0	0	0	0	0	0	0	0	0	0	0	0	0	0	0	0
ab208bc88e72d175d43c36b6cdc6932a	0	0	0	0	0	0	0	0	0	28	0	0	0	0	0	0	0	0	0	0	0	0	0	0	0	32	0	0	0	0	0	0	6	0	0	0	0	0	0	0	0	0	0	0	0	0	0	0	0
cb935714aeb2ebdbc5af75271cb5dcaf	0	0	0	0	0	0	0	0	0	0	0	0	0	0	0	0	0	0	0	0	0	0	0	0	0	0	0	0	0	0	0	0	0	0	0	0	0	80	0	0	0	0	0	0	0	0	0	0	0
097468c51050319580c00b988f0a91d9	0	0	0	0	0	0	0	0	0	0	0	0	0	0	0	0	0	0	0	0	0	0	0	0	0	0	0	0	0	0	0	0	0	0	0	0	0	0	0	16	0	0	0	0	0	0	0	0	0
9dd8552341b745ee1b728e515dec6721	0	0	0	0	0	0	0	0	0	0	0	0	0	0	0	0	0	0	0	0	0	0	45	0	0	0	0	0	0	0	0	0	0	0	0	0	0	0	0	0	0	0	0	18	0	0	0	0	0
8999a831fac6842a75998e76c250b85f	0	0	0	0	0	0	0	0	0	0	0	0	0	0	0	0	0	0	0	0	0	0	0	0	0	0	0	0	0	0	0	0	0	0	0	0	0	0	0	0	0	0	0	0	0	80	0	0	0
aeb739aa4e2f2a9d89aedf2419eb09c6	0	0	0	0	0	0	0	0	0	0	0	0	0	0	0	0	0	0	0	0	0	0	0	0	0	0	0	0	0	0	0	0	0	0	0	0	0	0	0	0	0	0	0	0	0	14	0	0	0
1249616aad310223c6a0ffe46c692212	0	0	0	0	0	0	0	0	0	0	0	0	0	0	0	0	0	0	0	0	0	0	0	0	0	0	0	0	0	0	0	0	0	0	0	0	0	0	0	0	0	0	0	0	0	0	0	0	0
7a5ff197daca3513abffd511adf1a8a4	0	0	0	0	0	0	0	0	0	0	0	0	0	0	0	0	0	0	0	0	0	0	0	0	0	0	0	0	0	0	0	0	0	0	0	0	0	0	0	0	0	0	0	0	0	0	0	0	0
10da4a0241d10ab5d6ace20038a583b6	0	0	0	0	0	0	0	0	0	0	0	0	0	0	0	0	0	0	0	0	0	0	0	0	0	0	0	0	0	0	0	0	0	0	0	0	0	0	0	0	0	0	0	0	0	0	0	0	0
d41912eec18237dc1580dfadb4df872c	0	0	0	0	0	0	0	57	0	0	0	0	0	0	0	0	0	0	0	0	0	0	0	0	0	0	0	0	0	0	0	0	0	0	0	0	0	0	0	0	0	0	0	0	0	0	0	0	0
683352e151950a77afa07521a74f4a14	0	0	0	0	0	0	0	0	0	0	0	0	0	0	0	0	0	0	0	0	0	0	0	0	0	0	0	0	0	0	0	0	0	0	0	0	0	0	0	0	0	0	0	0	0	0	0	0	0
b351fe5db6705dc05a516dbacd7eece5	0	0	0	0	0	0	0	0	0	0	0	0	0	0	0	0	0	0	0	0	0	0	0	0	0	0	0	0	0	0	0	0	0	0	0	0	0	0	0	0	0	0	0	0	0	0	0	0	0
50a57b0071bee5b8113604f567d0df90	0	0	0	0	0	0	53	0	0	0	0	0	0	0	0	0	0	0	0	0	0	0	0	0	0	0	0	0	0	0	0	0	0	0	0	0	0	0	0	0	0	0	0	0	0	0	0	0	0
a2d45e43e0313c6d4c8b212ba7c4d65f	0	0	0	0	0	0	0	0	0	0	0	0	0	0	0	0	0	0	0	0	0	0	0	0	0	0	0	0	0	0	0	0	0	0	0	0	0	0	0	0	0	0	0	0	0	0	0	0	0
b02fed8b6dd33b1d0a54815d9e62d3fd	0	0	0	0	0	0	0	0	0	0	0	0	0	0	0	0	0	0	0	0	0	0	0	0	0	0	0	0	0	0	0	0	0	0	0	0	0	0	0	6	0	0	0	0	0	0	0	0	0
e73d9fff71ffa8ff08e0189de0d1a5b5	0	0	0	0	0	0	0	0	0	0	0	0	0	0	0	0	0	0	0	0	0	0	0	0	0	0	0	4	0	0	0	0	0	9	0	0	0	0	0	0	0	24	0	0	0	0	0	0	0
dcd9b96c8b336f7b51bad9d85adf68f4	0	0	0	0	0	0	0	0	0	0	0	0	0	0	0	0	0	0	0	0	0	0	0	0	0	0	0	0	0	0	0	0	0	0	0	0	0	0	0	0	0	0	0	0	79	0	0	0	0
5e7cbcb4458cdb3607c62b945cf9a749	0	0	0	33	0	0	0	0	0	0	0	0	0	0	0	29	0	0	0	0	0	0	0	0	0	0	0	0	0	0	0	0	0	0	0	0	0	0	0	0	0	0	0	0	0	0	17	0	0
79d8de2cef04ff1f9e6cdc2b1d621b3c	0	0	4	0	0	0	0	0	0	0	0	0	0	0	0	0	0	0	0	0	0	0	0	0	0	0	26	0	0	0	0	5	0	0	4	0	0	0	0	0	0	0	0	0	0	0	0	6	0
502e2237fc6fdc510910254718dc9242	0	0	0	0	0	0	0	0	0	0	0	0	0	0	0	0	0	0	0	0	0	0	0	0	0	0	0	0	0	0	0	0	0	0	0	0	0	0	0	0	0	0	0	0	0	0	0	0	0
92ef5f5d7ad45ea72c8af0fa64fd2f14	0	0	0	0	0	0	0	0	0	0	0	0	0	0	0	0	0	0	0	0	0	0	0	0	0	0	0	0	0	0	0	0	0	0	0	0	0	0	0	0	0	0	0	0	0	0	0	0	0
0f828e414c886bb5df6b51c45eccf255	0	0	0	0	0	0	0	0	0	0	0	0	0	0	0	0	0	0	0	0	0	0	0	0	0	0	0	0	0	0	0	0	0	0	0	0	0	0	0	0	0	0	0	0	0	0	0	0	0
706d0bd20c34240a591f6386a7c19627	0	0	0	0	0	0	0	0	0	0	0	0	0	0	0	0	0	0	0	0	0	0	0	0	0	0	0	0	0	0	0	0	0	0	0	0	0	0	0	0	0	0	0	0	0	0	0	0	0
752b8cb0ca0dbc82ce7a20da4a48660f	0	0	0	0	0	0	0	0	0	0	0	0	0	0	0	0	0	0	0	0	0	0	0	0	0	0	0	0	0	0	0	0	0	0	0	0	0	0	0	0	0	0	0	0	0	0	0	0	0
467c3fcf169308a3b69648e0a21e181d	0	0	0	0	0	0	0	0	0	0	0	0	27	0	0	0	0	0	0	0	0	0	0	0	0	0	0	0	0	0	0	0	0	0	0	0	0	0	0	0	0	0	0	0	0	0	0	0	0
88195b808f091e94dbe9b648bf123778	0	0	0	0	0	0	0	44	0	0	0	0	0	0	0	0	0	0	0	0	0	0	0	0	0	0	0	0	0	0	0	0	0	0	0	0	0	0	0	0	0	0	0	0	0	0	0	0	0
3b1fe75fbb5334a8586f43907de0f9f1	0	0	0	0	0	0	0	0	0	0	0	0	0	0	0	0	0	0	0	0	0	0	0	0	0	0	0	0	0	0	0	0	0	0	0	0	0	0	0	0	0	0	0	0	0	0	0	0	0
70fc4e01aa9a822f2f478913e9d91123	0	0	0	0	0	0	0	0	0	79	0	0	0	0	0	0	0	0	0	0	0	0	0	0	0	0	0	0	0	0	0	0	0	0	0	0	0	0	0	0	0	0	0	0	0	0	0	0	0
09790b17fffd7d21297522ba80a6114a	0	0	0	0	0	0	0	0	0	0	0	0	0	0	13	0	0	0	0	0	0	46	0	20	0	0	0	0	0	0	0	0	0	0	0	0	0	0	0	0	0	0	0	0	0	0	0	0	0
34cbdaa3eb407fd8f9205aa85295683a	0	0	0	0	0	0	0	0	0	0	0	0	0	0	0	0	0	0	0	0	0	0	0	0	0	0	0	0	79	0	0	0	0	0	0	0	0	0	0	0	0	0	0	0	0	0	0	0	0
4e4adea6410b736708040a1ba6cf0af6	0	0	0	0	0	0	0	0	0	0	0	0	0	0	0	0	0	0	0	0	0	0	0	0	0	0	0	0	0	0	79	0	0	0	0	0	0	0	0	0	0	0	0	0	0	0	0	0	0
6277051b5c52faee6ba5d4e633a4161b	0	0	0	0	0	0	0	0	0	0	0	0	0	0	0	0	0	0	0	0	0	0	0	0	0	0	0	0	0	0	0	0	31	0	0	0	0	0	0	0	0	0	0	0	0	0	0	0	0
68f0161c8e77939fc2f600875d494b95	0	0	0	0	0	0	0	0	0	0	0	0	0	0	6	2	8	0	0	0	0	0	14	0	0	17	0	0	10	0	0	0	0	5	0	0	0	0	0	0	0	0	0	0	0	0	0	0	0
ab9823c29c5a6b708cfbe9ff01b3b46d	0	0	0	0	0	0	0	0	0	0	0	0	0	0	0	27	0	0	0	0	0	0	0	0	0	0	0	0	0	0	0	0	0	0	0	0	0	0	0	0	0	0	0	0	0	0	0	29	0
6001c96ca92fca31ec7c25da9c9fc1be	0	0	0	0	0	0	0	0	0	0	0	0	0	0	0	0	0	0	0	0	0	0	0	0	0	0	0	0	0	0	0	0	0	0	0	0	0	0	0	0	0	0	0	0	0	0	0	0	0
dae5aca6f6b18a95200e9561cf5858bf	0	0	0	42	0	0	0	0	0	0	0	0	0	0	0	0	0	0	0	0	0	0	0	0	0	0	0	23	0	0	0	0	0	0	13	0	0	0	0	0	0	0	0	0	0	0	0	0	0
96554f8914373792fdab6c81cb89ffef	0	0	0	0	0	0	0	0	0	0	0	0	0	0	0	0	0	0	0	0	0	0	0	0	0	0	0	0	0	0	0	0	0	0	0	0	0	0	0	0	0	0	0	0	0	0	0	0	0
606a7ee2509e5c9a13ebdf94fc0e282e	0	0	0	0	0	0	0	26	0	0	0	0	0	0	0	0	0	0	0	0	0	0	0	0	0	43	0	0	0	0	0	0	0	0	0	0	0	0	0	0	0	0	0	0	0	0	0	0	0
9ee52264bc6979982d3c0e23690225e1	0	0	0	0	0	0	0	0	0	0	0	0	0	0	0	0	0	0	0	0	0	0	0	0	0	0	0	0	0	0	0	0	0	0	0	0	0	0	0	0	0	0	0	0	0	0	0	0	0
3e487e5ba6e0e8fed0a2c8088c5a615a	0	0	0	43	0	0	0	0	0	0	0	0	0	0	0	0	0	0	0	0	0	0	0	0	0	0	0	17	0	0	0	0	0	0	0	0	0	0	0	0	0	0	0	0	0	0	0	0	0
563124656a392ee6a416ce43d204956d	0	0	0	0	0	0	0	0	0	0	42	0	0	0	0	0	0	36	0	0	0	0	0	0	0	0	0	0	0	0	0	0	0	0	0	0	0	0	0	0	0	0	0	0	0	0	0	0	0
70fc5077f3effc6dcd81ada41c0ed4eb	0	0	0	0	0	0	0	0	0	0	0	0	78	0	0	0	0	0	0	0	0	0	0	0	0	0	0	0	0	0	0	0	0	0	0	0	0	0	0	0	0	0	0	0	0	0	0	0	0
69a8e7397b9f8620946299d25e8ceeb3	0	0	0	0	0	0	0	0	0	0	0	0	0	0	0	0	0	0	0	0	0	0	0	0	0	0	0	0	0	0	78	0	0	0	0	0	0	0	0	0	0	0	0	0	0	0	0	0	0
b6be7fc0c52384b27cfe1b79778680bc	0	0	0	78	0	0	0	0	0	0	0	0	0	0	0	0	0	0	0	0	0	0	0	0	0	0	0	0	0	0	0	0	0	0	0	0	0	0	0	0	0	0	0	0	0	0	0	0	0
9ec87db3bfff81e8af7063bd15217997	0	0	0	0	0	0	0	0	0	0	0	0	0	0	0	0	0	0	0	0	0	0	0	0	0	0	0	0	0	0	0	0	0	77	0	0	0	0	0	0	0	0	0	0	0	0	0	0	0
72a64f688011c8677be4639cea77fac4	0	0	0	0	0	0	0	0	0	0	0	0	0	0	0	0	0	0	0	0	0	0	0	0	0	0	0	0	0	0	0	0	0	0	0	0	0	0	0	0	0	0	0	0	0	0	0	0	77
44eda4b1f399fe98234a6e41fb2529c0	0	0	0	0	0	0	0	0	0	0	0	0	0	0	0	0	0	0	0	0	0	0	0	0	0	0	0	0	0	0	0	0	0	0	0	0	0	0	0	0	0	0	0	0	0	0	0	0	0
309b6ce884be95aca12d366f8ef4184f	0	0	0	0	0	0	0	0	0	0	0	0	0	0	0	0	0	0	0	0	0	0	0	0	0	0	0	0	35	0	0	0	0	0	0	0	0	0	0	0	0	0	0	0	0	0	0	0	0
a32367cd48ba6aec652c13719f6d23f2	0	0	0	0	0	0	0	0	0	0	0	0	0	0	0	0	0	0	0	0	0	0	0	0	0	0	0	0	0	0	0	0	0	0	0	0	0	0	0	0	0	0	0	0	0	0	0	0	0
530451225ffea90f5302acdcbdcf61cf	0	0	0	0	0	0	0	0	0	0	0	0	0	0	0	0	0	0	0	0	0	0	0	0	0	0	0	0	0	0	0	0	0	0	0	0	0	0	0	0	0	0	0	0	0	0	0	0	0
3d1a78b7b224d8c2f7f696d47f328b6e	0	0	0	0	0	0	0	0	0	0	0	0	0	0	0	0	0	0	0	0	0	0	0	0	0	0	0	0	0	0	0	0	0	0	0	0	0	0	0	0	0	0	0	0	0	0	0	0	0
8c979737ff5d5f5135dac7e27e0ad6ef	0	0	0	0	0	0	0	0	0	0	0	0	0	0	0	0	0	0	0	0	0	0	0	0	0	0	0	0	0	0	0	0	0	0	0	0	0	0	0	0	0	0	0	0	0	0	0	0	0
93088cbbaafbe3aa163a42d1d6485ced	0	0	0	0	0	0	0	0	0	0	0	0	0	0	0	0	0	0	0	0	0	0	0	0	0	0	0	0	0	0	0	0	0	0	0	0	0	0	0	0	0	0	0	0	0	0	0	0	0
06733fe1b1cb5e81e7bd269b32f0ae75	0	0	0	0	0	0	0	0	0	0	0	0	0	0	0	0	31	0	0	0	0	0	0	0	0	0	0	0	0	0	0	0	0	0	0	0	0	0	0	0	0	0	0	0	0	0	0	0	0
ddebd676442761c88e4a33f08e6aa3c2	0	0	0	0	0	0	77	0	0	0	0	0	0	0	0	0	0	0	0	0	0	0	0	0	0	0	0	0	0	0	0	0	0	0	0	0	0	0	0	0	0	0	0	0	0	0	0	0	0
ca98da2027351960cae2733d82efe669	0	0	0	0	0	0	0	0	77	0	0	0	0	0	0	0	0	0	0	0	0	0	0	0	0	0	0	0	0	0	0	0	0	0	0	0	0	0	0	0	0	0	0	0	0	0	0	0	0
f7bdbc27404e56725bc92bad1ffb49fb	0	0	0	0	0	0	0	0	77	0	0	0	0	0	0	0	0	0	0	0	0	0	0	0	0	0	0	0	0	0	0	0	0	0	0	0	0	0	0	0	0	0	0	0	0	0	0	0	0
723b1e996a0366e092de2e286fbf863a	0	0	0	0	0	0	0	0	0	26	0	0	0	0	0	0	0	0	0	0	0	0	0	0	0	51	0	0	0	0	0	0	0	0	0	0	0	0	0	0	0	0	0	0	0	0	0	0	0
917cb795fe3042f55aed7ed39745d0ea	0	0	0	0	0	0	0	0	0	0	0	0	0	74	0	0	0	0	0	0	0	0	0	0	0	0	0	3	0	0	0	0	0	0	0	0	0	0	0	0	0	0	0	0	0	0	0	0	0
194a2c0aebe478f53f7e8ac50c03b1b0	0	0	0	0	0	0	0	0	0	0	0	0	0	0	77	0	0	0	0	0	0	0	0	0	0	0	0	0	0	0	0	0	0	0	0	0	0	0	0	0	0	0	0	0	0	0	0	0	0
0d6f48f32b289c371d12184cf6644af2	0	0	0	0	0	0	0	0	0	0	0	0	0	0	0	0	0	0	0	0	0	0	0	0	0	0	0	77	0	0	0	0	0	0	0	0	0	0	0	0	0	0	0	0	0	0	0	0	0
71e8549bbf04c507e190c3d628ecc748	0	0	0	0	0	0	0	0	0	0	0	0	0	0	0	0	0	0	0	0	0	0	0	0	0	0	0	11	0	0	0	0	23	0	0	0	0	0	0	0	0	18	0	0	0	0	10	0	0
b9589afa85da3577d7d2758889d28176	0	0	0	0	0	0	0	0	0	0	0	0	0	0	0	0	0	0	0	0	0	0	0	0	0	0	0	0	0	0	0	0	0	0	0	0	0	0	0	65	0	0	0	0	0	6	0	0	0
7ee04a2371d05c8ee9e7b4cf45d54aa3	0	0	0	0	0	0	0	0	0	0	0	0	0	0	0	0	0	0	0	0	0	0	0	0	17	0	0	3	0	0	0	0	0	0	0	0	0	0	0	12	0	0	0	0	0	4	0	0	0
9f22da56e873ade2c09013cae621e715	0	0	0	0	0	0	0	3	0	0	0	0	0	0	0	0	0	0	0	0	0	0	0	0	3	0	0	0	0	0	0	0	0	0	0	2	0	0	0	0	0	0	0	0	0	0	0	0	0
3eb11d4252aeb9973ac4cdfd7c8bb554	0	0	44	0	0	0	0	0	0	0	0	0	0	0	0	0	0	0	0	0	0	0	0	0	0	0	0	0	0	0	0	0	0	0	0	0	0	0	0	0	0	0	0	0	0	0	0	0	0
c7748e9270781fd29437a8982257e3a5	0	0	0	0	0	0	0	0	0	0	0	0	0	0	0	0	0	0	0	0	0	0	0	0	0	0	0	0	0	0	0	0	0	0	0	0	0	0	0	0	0	0	0	0	0	0	0	0	0
cee25e6a8da2c1dc599e73698085f395	0	0	0	0	0	0	0	0	11	0	0	0	0	0	0	0	0	0	0	0	0	0	0	0	0	0	0	0	0	0	0	0	0	0	0	0	0	0	0	0	0	0	0	0	0	0	0	0	0
ee9a2c01523780be4e71af080c66daf2	0	0	0	0	0	0	0	0	0	0	0	0	0	0	0	6	15	0	0	0	0	0	0	7	37	0	0	0	0	0	0	0	0	0	11	0	0	0	0	0	0	0	0	0	0	0	0	0	0
88318cb52dc53178963fc854363f7cc2	0	0	0	0	0	0	0	0	0	0	0	0	0	0	0	0	0	0	0	0	0	0	0	0	0	0	0	0	0	0	0	0	0	0	0	0	0	0	0	0	0	0	0	0	0	0	0	0	0
907d9628bc6676d9365e4393c1d75aed	0	0	0	0	0	0	0	0	0	0	0	0	0	0	0	0	0	0	0	0	0	0	0	0	0	0	0	0	0	0	0	0	0	0	0	0	0	0	0	0	0	0	0	0	0	0	0	0	0
f2ec723bf3db7c38eb3546439caca456	0	0	0	23	5	0	0	0	0	4	0	0	0	9	0	0	0	0	0	3	0	0	0	0	0	0	0	0	4	0	5	0	0	0	0	0	0	0	0	0	0	0	0	0	0	0	0	0	0
b3aa1f814e3f4651b0f364d298354cd5	0	0	0	0	0	0	0	0	0	0	0	0	0	0	0	0	0	0	0	0	0	0	0	0	0	0	0	0	0	0	0	0	0	0	0	0	0	0	0	0	0	0	0	0	0	0	0	0	0
8d2fc2ee66377a2a9a0e3276efb149a2	0	0	0	0	0	0	0	0	0	0	0	0	0	0	0	0	0	0	76	0	0	0	0	0	0	0	0	0	0	0	0	0	0	0	0	0	0	0	0	0	0	0	0	0	0	0	0	0	0
735c52c205f5917f2fe49d145d17abea	0	0	0	0	0	0	0	0	0	0	0	0	0	0	0	0	0	0	0	0	0	0	0	0	0	0	0	0	0	0	2	0	0	0	0	0	0	0	7	6	0	6	0	0	0	3	0	0	0
bb0a748c5028df065935b67f1cec5bf3	0	0	0	0	0	0	0	0	0	0	0	0	0	0	0	0	0	0	0	0	0	0	0	0	0	0	0	0	0	0	0	0	0	0	0	0	0	0	0	0	0	0	75	0	0	0	0	0	0
27c3c8d98b838940afc581e14e81ab4a	0	0	0	0	0	0	0	0	0	0	0	0	0	0	0	0	0	0	0	0	0	0	0	0	31	0	0	0	0	0	0	0	0	0	0	0	0	0	0	0	0	0	0	0	0	0	0	21	23
3521acc58ebfa9a13fa063b34921f7eb	0	0	0	0	0	0	0	0	0	0	0	0	0	0	0	0	0	0	0	0	0	0	0	0	0	0	0	0	0	0	0	0	0	0	0	0	0	0	0	0	0	0	0	0	0	0	0	0	75
b352e3a8d02f54225463ea3b7f1b9f6d	0	0	0	0	0	0	0	0	0	0	0	0	0	0	0	0	0	0	0	0	0	0	0	0	0	0	0	0	0	0	0	0	0	0	0	0	0	0	0	0	0	0	0	0	0	0	0	0	0
c8e7d5fe802f8928e7ee88332eb5cc48	0	0	0	0	0	0	0	0	0	0	0	0	0	0	0	0	0	0	0	0	0	0	0	0	0	0	14	0	0	9	0	0	0	0	11	0	0	0	0	0	0	0	0	0	0	0	0	0	0
70c3f53f6d208a2de6d5dd41beeb49b5	0	0	0	0	0	0	0	0	0	0	0	0	0	0	0	0	0	0	0	0	37	0	0	0	0	0	0	0	0	0	0	0	0	0	0	0	0	0	0	0	0	0	0	0	0	0	0	0	0
abb80da2165d0a46a9172533b458d092	0	0	0	0	0	0	0	0	26	0	0	0	0	0	0	0	0	0	0	0	0	0	0	0	0	0	0	0	0	0	0	0	0	0	0	0	0	0	0	0	0	0	0	0	0	0	0	0	0
7d57501ae00ea71bc51473149acc9224	0	0	0	0	0	0	0	0	0	0	0	0	0	0	0	0	0	0	0	0	0	0	0	0	0	0	0	0	0	0	0	0	0	0	0	0	0	0	0	0	0	0	0	0	0	0	0	0	0
b18d41ac3a6bbf4aae421eee021bc632	0	0	0	0	0	0	0	0	0	0	0	0	0	0	0	0	0	0	0	0	0	0	0	0	0	0	0	0	0	0	0	0	0	0	0	0	0	0	0	0	0	0	0	0	0	0	0	0	0
d267b4ff74333f9650a20c429724d37b	0	0	0	0	0	0	0	0	0	0	0	0	0	75	0	0	0	0	0	0	0	0	0	0	0	0	0	0	0	0	0	0	0	0	0	0	0	0	0	0	0	0	0	0	0	0	0	0	0
6b246bc2e74bb57d747e2184d5ef1173	0	0	0	0	0	0	0	0	0	0	0	0	0	0	0	0	75	0	0	0	0	0	0	0	0	0	0	0	0	0	0	0	0	0	0	0	0	0	0	0	0	0	0	0	0	0	0	0	0
b9ce9417dd351b711c5ef18417918de9	0	0	0	0	0	0	0	0	0	0	0	0	0	0	0	0	0	0	75	0	0	0	0	0	0	0	0	0	0	0	0	0	0	0	0	0	0	0	0	0	0	0	0	0	0	0	0	0	0
4dea8dc24f23a6035fe8c7330ab78df3	0	0	0	0	0	0	0	0	0	0	0	0	0	0	0	0	0	0	0	0	0	75	0	0	0	0	0	0	0	0	0	0	0	0	0	0	0	0	0	0	0	0	0	0	0	0	0	0	0
870333d5afbb28e36aacf94cce3df25d	0	0	0	0	0	0	0	0	0	0	0	0	0	0	0	0	0	0	0	0	0	0	0	0	0	0	0	0	0	0	0	0	0	0	0	0	0	0	0	0	0	0	0	0	0	74	0	0	0
43d6ec989d6f1ca7578287f6242d2651	0	0	0	0	0	0	0	0	0	0	0	0	0	0	0	0	0	0	0	0	0	0	0	0	0	0	0	0	0	0	0	0	0	0	0	0	0	0	0	0	0	0	0	0	0	0	0	0	0
135bf46c86f21d93730cb913c7b36dbd	0	0	0	0	0	0	0	0	0	0	0	0	0	0	0	0	0	0	0	0	0	0	0	0	0	0	0	0	0	0	0	0	0	0	0	0	0	0	0	0	0	0	0	0	0	0	0	0	0
43d6625361808b435fd01a4d313a750d	0	0	0	0	0	0	0	32	0	0	0	0	0	0	0	0	0	0	0	0	0	0	0	0	0	0	0	0	0	0	0	0	0	0	0	0	0	0	0	0	0	0	0	0	0	0	0	0	0
cc65e03613233b77f841e22b5f5bf891	0	0	0	0	0	0	0	0	0	0	0	0	0	0	0	0	0	0	0	0	0	0	0	0	0	0	0	0	0	0	0	0	0	0	0	0	0	0	0	0	0	0	0	0	0	0	0	0	0
35b24aca5cde334e5d970c1e10850f15	0	0	0	0	0	0	0	0	0	0	0	0	0	0	0	0	0	0	0	0	0	0	0	0	0	0	0	0	0	0	0	0	0	0	0	0	0	0	0	0	0	0	0	0	0	0	0	0	0
fefbbeaf1c69f0bdf5fba6a5b0e3a1a6	0	0	0	0	0	0	0	0	0	0	0	0	0	0	0	0	0	0	0	0	0	0	0	0	0	0	0	0	0	0	0	0	0	0	0	0	0	0	0	0	0	0	0	0	0	0	0	0	0
ba12aa39fb506c7dfb39c80643be1b48	0	0	0	0	0	0	0	74	0	0	0	0	0	0	0	0	0	0	0	0	0	0	0	0	0	0	0	0	0	0	0	0	0	0	0	0	0	0	0	0	0	0	0	0	0	0	0	0	0
d5cf02a2f3a550216a0c094cadbe0a63	0	0	0	0	0	0	0	0	0	0	0	0	0	0	0	0	0	74	0	0	0	0	0	0	0	0	0	0	0	0	0	0	0	0	0	0	0	0	0	0	0	0	0	0	0	0	0	0	0
8808300ad24592fc17a988a1a01045fb	0	0	0	0	0	0	0	0	0	0	0	0	0	0	0	0	0	0	0	0	0	0	0	0	74	0	0	0	0	0	0	0	0	0	0	0	0	0	0	0	0	0	0	0	0	0	0	0	0
0d96e7465f630419099322330f7ccb2b	0	0	0	0	0	0	0	0	0	0	0	0	0	0	0	0	0	0	0	0	0	0	0	0	0	74	0	0	0	0	0	0	0	0	0	0	0	0	0	0	0	0	0	0	0	0	0	0	0
7ee1372e5f95ad4c72d9be5b68eb2055	0	0	0	0	0	0	0	0	0	0	0	0	0	0	0	0	0	0	0	0	0	0	0	0	0	74	0	0	0	0	0	0	0	0	0	0	0	0	0	0	0	0	0	0	0	0	0	0	0
9ea78df68d3d48a11f7a3062a8b0f27a	0	0	0	0	0	0	0	0	0	0	0	0	0	0	0	0	0	0	0	0	0	0	0	0	0	0	0	74	0	0	0	0	0	0	0	0	0	0	0	0	0	0	0	0	0	0	0	0	0
90bb8ef26cfe8a12f724985d918e2449	0	0	0	0	0	0	0	43	0	0	0	0	0	0	0	0	0	0	0	0	0	0	0	0	0	0	0	0	0	0	0	0	0	0	0	0	30	0	0	0	0	0	0	0	0	0	0	0	0
24681a2b471405d73223461cb49cb95f	0	0	0	0	0	0	0	0	0	0	0	0	0	0	0	0	0	0	0	0	0	0	0	0	0	0	0	0	0	0	0	0	0	0	0	0	0	0	0	0	0	0	0	0	0	73	0	0	0
d3ef431d63de3b823a92871f1fd42e05	0	0	0	0	0	0	0	0	0	0	0	0	0	0	0	0	0	0	0	0	0	0	0	0	0	0	0	0	0	0	0	0	0	0	0	0	0	0	0	0	0	0	0	0	0	0	0	0	0
71642da59dc76857dd869f5dcd3e43c1	0	0	0	0	0	0	0	0	0	0	0	0	0	0	0	0	0	0	0	0	0	0	0	0	0	0	0	0	0	0	0	0	0	0	0	0	0	0	0	0	0	0	0	0	0	0	0	0	0
aa6cf98d826b3c4b5c6b799c30897a9e	0	0	0	0	0	0	0	0	0	0	0	0	0	0	0	0	0	0	0	0	0	0	0	0	0	0	0	14	0	0	0	0	0	0	0	0	0	0	0	0	0	0	0	0	0	0	0	0	0
314b37114a02782c0902374c991175d6	0	0	0	0	0	0	0	0	0	0	0	0	73	0	0	0	0	0	0	0	0	0	0	0	0	0	0	0	0	0	0	0	0	0	0	0	0	0	0	0	0	0	0	0	0	0	0	0	0
f28445bbda0a5d6dd7fdd57679ba5f23	0	0	0	0	0	0	0	0	0	0	0	0	0	73	0	0	0	0	0	0	0	0	0	0	0	0	0	0	0	0	0	0	0	0	0	0	0	0	0	0	0	0	0	0	0	0	0	0	0
c0121cbef8332bb718090bc23ec83859	0	0	0	0	0	0	0	0	0	0	0	0	0	0	0	0	0	0	0	0	0	0	0	0	0	0	0	0	73	0	0	0	0	0	0	0	0	0	0	0	0	0	0	0	0	0	0	0	0
24ef840a9003488a600517f6c383b675	0	73	0	0	0	0	0	0	0	0	0	0	0	0	0	0	0	0	0	0	0	0	0	0	0	0	0	0	0	0	0	0	0	0	0	0	0	0	0	0	0	0	0	0	0	0	0	0	0
3fa0c89592a135eba4b68e08fc17e69e	0	0	0	73	0	0	0	0	0	0	0	0	0	0	0	0	0	0	0	0	0	0	0	0	0	0	0	0	0	0	0	0	0	0	0	0	0	0	0	0	0	0	0	0	0	0	0	0	0
4c91a48eb87f6cde5e1a8269dc2371bd	0	0	0	0	0	0	0	0	0	0	0	0	0	0	0	0	0	0	0	0	0	0	0	0	0	0	0	0	0	0	0	0	0	0	0	0	0	0	0	35	0	0	0	0	0	0	0	0	0
6908727ac46ff1a38b8a5fe0b3db44db	0	0	0	0	0	0	0	0	0	0	0	0	0	0	0	0	0	0	0	0	0	0	0	0	0	0	0	0	0	0	0	0	0	0	0	0	0	0	0	17	0	0	0	0	0	0	0	0	32
76745c6dd5b404eda4680b0519408012	0	0	0	0	0	0	0	0	0	0	0	0	0	0	0	0	0	0	0	0	0	0	0	0	0	0	0	0	0	0	0	0	0	72	0	0	0	0	0	0	0	0	0	0	0	0	0	0	0
93d5b993cf3a6acc0003a036a0cf050b	0	0	0	0	0	0	0	0	0	0	0	0	0	0	0	0	0	0	0	0	0	0	0	0	0	0	0	0	0	0	0	0	0	10	0	0	0	0	0	0	0	0	0	0	0	0	0	0	0
06be9c6753fa5256f97daec014869e19	0	0	0	0	0	0	0	0	0	0	0	0	0	0	0	0	0	0	0	0	0	0	0	0	0	0	0	0	0	0	0	0	0	0	0	0	0	0	0	0	0	0	0	0	0	72	0	0	0
[truncated: 6,608 more rows]
[truncated: 40 more columns]
