# Supplementary material for: Altered gut microbiome profile in patients with knee osteoarthritis
Source: Front Microbiol. 2023 May 12;14:1153424. doi: 10.3389/fmicb.2023.1153424 (PMC10213253; doi:10.3389/fmicb.2023.1153424)
Supplement: Supplementary file 1 [file Data_Sheet_1.ZIP › Table S3.xlsx]

## Sheet: Sheet1
Sample	Group	Raw_Tags	Raw_Bases	Valid_Tags	Valid_Bases	Valid%	Q20%	Q30%	GC%
OA1	OA	72327	30.55M	72327	30.55M	100	98.03	93.87	54.75
OA5	OA	67352	28.32M	67352	28.32M	100	97.94	93.46	52.76
OA6	OA	70943	28.81M	70943	28.81M	100	97.01	90.98	53.14
OA7	OA	64039	26.23M	64039	26.23M	100	97.88	93.43	52.28
OA8	OA	60962	24.97M	60962	24.97M	100	97.27	91.43	51.39
OA9	OA	62585	25.52M	62585	25.52M	100	97.93	93.48	52.46
OA10	OA	69229	29.30M	69229	29.30M	100	97.62	92.76	52.91
OA12	OA	63326	25.96M	63326	25.96M	100	98.04	93.84	55.1
OA13	OA	59469	24.23M	59469	24.23M	100	98.29	94.32	53.57
OA14	OA	56960	23.22M	56960	23.22M	100	97.89	93.48	52.33
OA15	OA	65307	26.79M	65307	26.79M	100	97.9	93.46	52.57
OA16	OA	54131	22.18M	54131	22.18M	100	97.95	93.43	54.32
OA17	OA	57900	23.71M	57900	23.71M	100	97.91	93.48	51.82
OA19	OA	76111	30.79M	76111	30.79M	100	97.33	91.72	53.34
OA20	OA	74606	30.99M	74606	30.99M	100	96.55	89.76	56.31
OA21	OA	62530	25.42M	62530	25.42M	100	98.05	93.92	54.25
OA22	OA	70424	28.74M	70424	28.74M	100	98.21	94.16	53.42
OA23	OA	71302	28.90M	71302	28.90M	100	97.19	91.26	53.29
OA25	OA	65713	27.10M	65713	27.10M	100	98.07	93.81	55.36
OA26	OA	70809	29.17M	70809	29.17M	100	94.84	86.71	52.66
OA28	OA	71276	29.38M	71276	29.38M	100	97.8	93.04	55.16
OA29	OA	73620	30.31M	73620	30.31M	100	97.78	93.06	58.39
OA31	OA	59194	24.13M	59194	24.13M	100	98.03	93.83	53.32
OA33	OA	71051	29.54M	71051	29.54M	100	97.95	93.49	55.58
OA34	OA	58660	24.08M	58660	24.08M	100	97.91	93.44	53.28
OA35	OA	65320	27.03M	65320	27.03M	100	97.67	92.83	54.2
OA36	OA	65427	26.97M	65427	26.97M	100	98.12	93.84	52.75
OA39	OA	60135	24.42M	60135	24.42M	100	98.2	94.15	53.7
OA42	OA	54136	22.24M	54136	22.24M	100	97.71	92.94	53.55
OA43	OA	43520	18.00M	43520	18.00M	100	97.16	91.71	54.14
OA45	OA	68997	28.99M	68997	28.99M	100	97.98	93.69	54.52
OA46	OA	68611	28.23M	68611	28.23M	100	97.06	90.89	55.14
N1	NC	60840	24.74M	60840	24.74M	100	95.53	87.84	55.84
N2	NC	55544	22.66M	55544	22.66M	100	96.55	90.45	54.41
N4	NC	66750	27.41M	66750	27.41M	100	96.89	91.35	52.53
N9	NC	63213	25.81M	63213	25.81M	100	97.28	92.18	55.85
N10	NC	62940	25.84M	62940	25.84M	100	96.79	91	56.51
N12	NC	71469	30.03M	71469	30.03M	100	95.63	88.12	53.04
N13	NC	67185	27.67M	67185	27.67M	100	97.45	92.58	52.14
N14	NC	53606	22.00M	53606	22.00M	100	96.86	91.22	53.07
N15	NC	63977	26.28M	63977	26.28M	100	95.25	87.22	54.34
N17	NC	67394	27.46M	67394	27.46M	100	96.45	90.16	54.36
N18	NC	54493	22.22M	54493	22.22M	100	94.41	86.39	54.28
N19	NC	64779	26.30M	64779	26.30M	100	97.58	92.91	52
N22	NC	73709	30.24M	73709	30.24M	100	97.45	92.54	56.75
N23	NC	74087	30.13M	74087	30.13M	100	97.14	91.9	53.24
N24	NC	64943	26.29M	64943	26.29M	100	96.78	90.8	53.24
N27	NC	59420	24.29M	59420	24.29M	100	96.91	91.26	53.52
N28	NC	68943	28.45M	68943	28.45M	100	96.87	90.93	53.05
N29	NC	69491	28.23M	69491	28.23M	100	97.07	91.5	54.81
N31	NC	62304	26.45M	62304	26.45M	100	95.28	87.41	52.86
N32	NC	71465	29.32M	71465	29.32M	100	97.65	93.05	54.59
N34	NC	68144	28.33M	68144	28.33M	100	97.13	91.77	52.29
N35	NC	64779	26.47M	64779	26.47M	100	95.97	89.08	53.04
N36	NC	64960	26.55M	64960	26.55M	100	96.95	91.23	54.57
N37	NC	72635	29.61M	72635	29.61M	100	97.48	92.68	57.05
N38	NC	64358	26.56M	64358	26.56M	100	97.15	91.98	55.28
N40	NC	60497	24.67M	60497	24.67M	100	96.91	91.3	53.35
N41	NC	70190	28.75M	70190	28.75M	100	95.91	88.77	55.16
N43	NC	64139	26.58M	64139	26.58M	100	97.34	92.27	52.27
N45	NC	61446	24.94M	61446	24.94M	100	97.53	92.7	52.87
N46	NC	56480	23.12M	56480	23.12M	100	95.89	88.73	52.95
N47	NC	62694	25.54M	62694	25.54M	100	96.71	90.73	53.37
N48	NC	56293	22.92M	56293	22.92M	100	97	91.54	52.07
N49	NC	90887	36.88M	90887	36.88M	100	91.98	80.65	53.16
N50	NC	65876	26.95M	65876	26.95M	100	97.16	91.82	53.05
N51	NC	60416	24.55M	60416	24.55M	100	95.54	87.92	51.65
N52	NC	81145	33.62M	81145	33.62M	100	97.63	92.88	53.94
N53	NC	66022	27.10M	66022	27.10M	100	97.38	92.28	54.33
N54	NC	61860	25.19M	61860	25.19M	100	94.89	86.42	54.88
N55	NC	59543	24.24M	59543	24.24M	100	96.55	90.37	52.95
N56	NC	63550	25.98M	63550	25.98M	100	96.16	89.54	52.37
N57	NC	52723	21.57M	52723	21.57M	100	96.94	91.19	54.28
N58	NC	62209	26.03M	62209	26.03M	100	97.03	91.44	54
N59	NC	65561	27.21M	65561	27.21M	100	95.1	86.87	52.62
N60	NC	73912	29.93M	73912	29.93M	100	97.73	93.24	51.87
N61	NC	61241	24.90M	61241	24.90M	100	97.39	92.33	52.89
N62	NC	63063	25.73M	63063	25.73M	100	96.64	90.69	53.15
N63	NC	60340	24.73M	60340	24.73M	100	96.99	91.47	52.31
N64	NC	61199	24.90M	61199	24.90M	100	96.53	90.16	52.15
N65	NC	69232	28.04M	69232	28.04M	100	97.35	92.09	54.3
N67	NC	55592	22.51M	55592	22.51M	100	97.26	92.15	54.03
N68	NC	69899	29.01M	69899	29.01M	100	95.25	87.44	52.55
N69	NC	63188	25.68M	63188	25.68M	100	97.63	93.06	55.18
N70	NC	62611	25.53M	62611	25.53M	100	97.23	92	54.19
N72	NC	72766	30.25M	72766	30.25M	100	97.09	91.58	52.1
N73	NC	70127	28.44M	70127	28.44M	100	96.99	91.45	53.41
N74	NC	69664	28.55M	69664	28.55M	100	96.22	89.45	56.6
N78	NC	77371	32.69M	77371	32.69M	100	97.81	93.46	52.45
