# Supplementary material for: Altered gut microbiome profile in patients with knee osteoarthritis
Source: Front Microbiol. 2023 May 12;14:1153424. doi: 10.3389/fmicb.2023.1153424 (PMC10213253; doi:10.3389/fmicb.2023.1153424)
Supplement: Supplementary file 1 [file Data_Sheet_1.ZIP › Table S4.xlsx]

## Sheet: Sheet1
Sample	observed species	shannon	simpson	chao1	goods_coverage
N1	166	4.9105	0.908683	166	1
N10	132	3.68454	0.841788	132.3	0.999916
N12	84	3.31914	0.840133	84.375	0.999916
N13	354	6.05781	0.96057	361.906	0.999358
N14	577	7.01124	0.980717	578.282	0.999609
N15	176	4.59918	0.899649	176.2	0.999944
N17	224	4.65493	0.893555	224.75	0.999888
N18	182	5.48803	0.948574	182	1
N19	269	5.53814	0.94837	271.571	0.999749
N2	284	5.07908	0.918069	286.037	0.999693
N22	154	3.91328	0.818366	157	0.999833
N23	345	5.88054	0.9566	347.889	0.999637
N24	212	4.51812	0.847014	214.154	0.999777
N27	233	5.26022	0.945737	234.364	0.999833
N28	301	6.10471	0.971241	302.312	0.999805
N29	160	4.06642	0.85209	161.667	0.999833
N31	93	3.33283	0.801459	93.3333	0.999944
N32	191	4.94838	0.899661	192.25	0.99986
N34	261	5.37284	0.947972	268.583	0.999609
N35	280	6.4359	0.975672	280.25	0.999916
N36	235	4.75596	0.867287	237.154	0.999777
N37	124	2.10736	0.451578	126.5	0.99986
N38	188	4.53688	0.889836	189.875	0.999833
N4	303	5.59778	0.952153	303.476	0.99986
N40	392	6.39647	0.971233	396.286	0.999553
N41	169	5.07528	0.919627	169.429	0.999916
N43	390	6.42755	0.97699	408	0.999219
N45	612	6.78608	0.973391	628.172	0.998716
N46	356	6.49891	0.977329	357.607	0.999721
N47	280	5.83023	0.96393	281.474	0.999777
N48	289	5.52163	0.945786	289.588	0.99986
N49	182	5.84981	0.944921	183	0.999944
N50	303	5.22328	0.921963	305.143	0.999721
N51	191	5.36874	0.950549	191.429	0.999916
N52	198	4.358	0.894639	201.889	0.999581
N53	261	5.38219	0.940677	262.235	0.999805
N54	158	5.32151	0.935829	158	0.999972
N55	292	6.04656	0.965086	295.214	0.999721
N56	223	5.33547	0.945215	225.333	0.999805
N57	223	5.19016	0.935907	223.167	0.999944
N58	306	4.39952	0.783305	311.231	0.999526
N59	157	4.97396	0.925526	157	0.999972
N60	418	4.99168	0.924957	431.32	0.998967
N61	283	5.94016	0.969885	286.75	0.999721
N62	348	6.31781	0.972522	353.276	0.999498
N63	573	6.95664	0.979359	586.837	0.999023
N64	351	6.48281	0.977726	353.292	0.999693
N65	331	4.85293	0.873882	335.875	0.999637
N67	323	5.46921	0.923112	327.105	0.999637
N68	240	5.74264	0.960413	240.545	0.999888
N69	343	5.32324	0.887494	348.714	0.999553
N70	512	6.60792	0.971123	518.373	0.999274
N72	480	6.70883	0.977948	494.06	0.998939
N73	230	4.49423	0.897737	232.154	0.999777
N74	129	2.92884	0.610676	134	0.999833
N78	178	3.03737	0.792442	182.875	0.999637
N9	205	3.94529	0.750239	206.25	0.99986
OA1	125	2.14435	0.500925	132.091	0.999637
OA10	187	3.82136	0.767989	189	0.999777
OA12	264	4.62341	0.861033	266.895	0.999693
OA13	194	5.09838	0.939693	195	0.99986
OA14	388	5.9169	0.96255	392.636	0.999498
OA15	244	5.54195	0.957095	245.636	0.999749
OA16	297	5.73984	0.959759	298.615	0.999805
OA17	368	6.2868	0.97588	374.364	0.999414
OA19	340	5.63957	0.956875	351.607	0.999274
OA20	204	4.12605	0.787424	207.111	0.999777
OA21	280	4.50231	0.881198	296.5	0.999386
OA22	500	6.42511	0.970879	519.5	0.998884
OA23	233	5.29593	0.946559	234.364	0.999833
OA25	184	4.36579	0.905593	185.235	0.999805
OA26	156	4.99655	0.943318	156.75	0.999916
OA28	177	4.53417	0.900505	184.333	0.999665
OA29	133	1.30354	0.262824	138.077	0.999665
OA31	296	5.34277	0.934726	307.333	0.999526
OA33	217	4.43363	0.895211	221.231	0.999693
OA34	548	6.55599	0.972273	568.276	0.998632
OA35	298	5.3489	0.939285	302.4	0.999665
OA36	260	5.08621	0.939951	262.045	0.999721
OA39	385	5.78454	0.95156	389.5	0.999498
OA42	239	4.97495	0.906185	239.5	0.999888
OA43	212	4.64139	0.876667	212	1
OA45	286	3.66155	0.718635	300.625	0.999246
OA46	209	5.08411	0.926438	213.5	0.999721
OA5	215	4.79543	0.922696	219.125	0.999665
OA6	222	5.54121	0.963132	225	0.999805
OA7	273	5.02603	0.907982	280.583	0.999609
OA8	296	5.68065	0.944927	299.235	0.999693
OA9	341	5.47599	0.916139	347.182	0.999526
