# Supplementary material for: Altered gut microbiome profile in patients with knee osteoarthritis
Source: Front Microbiol. 2023 May 12;14:1153424. doi: 10.3389/fmicb.2023.1153424 (PMC10213253; doi:10.3389/fmicb.2023.1153424)
Supplement: Supplementary file 1 [file Data_Sheet_1.ZIP › Table S5.xlsx]

## Sheet: OA Vs NC
Phylum	OA1	OA5	OA6	OA7	OA8	OA9	OA10	OA12	OA13	OA14	OA15	OA16	OA17	OA19	OA20	OA21	OA22	OA23	OA25	OA26	OA28	OA29	OA31	OA33	OA34	OA35	OA36	OA39	OA42	OA43	OA45	OA46		N1	N2	N4	N9	N10	N12	N13	N14	N15	N17	N18	N19	N22	N23	N24	N27
p__Firmicutes	7.43644	73.1759	86.7972	72.9484	68.0366	74.9673	6.55735	46.9467	78.4694	76.3281	55.0304	55.3803	70.8989	81.6447	43.3598	64.1746	69.4528	83.9816	24.2655	72.6459	34.3385	4.67256	66.1146	58.5716	57.9024	51.226	56.7595	65.7491	49.7064	24.5119	19.6518	43.4463	54.5359	51.4048	60.1792	65.6954	33.0611	30.2857	57.1147	73.4467	76.9156	30.7585	65.0466	70.0307	84.3116	27.8109	71.4136	85.1705	62.993
p__Actinobacteria	13.336	0.193768	1.37064	0.042966	2.5214	5.86633	0.203978	41.3136	19.3339	6.62782	17.0564	30.3486	3.91291	14.6321	52.6059	27.4912	9.95684	10.3993	51.0434	4.16477	47.8287	89.7739	19.9881	37.1825	4.02681	9.07189	17.3319	24.6247	30.9533	39.8008	11.1849	39.6975	21.3715	46.1467	27.704	8.72548	59.0266	58.8792	31.2619	5.20273	3.79965	48.2237	28.5055	24.1585	1.64574	62.6054	17.0775	7.72089	21.374
p__Bacteroidetes	4.4052	17.5725	5.8644	21.4763	28.2104	16.2173	43.8553	8.11863	0.869266	16.2236	26.2034	12.0356	22.7152	3.03035	1.18068	6.34128	13.3082	1.50112	10.8791	22.2609	10.2616	2.33478	12.5712	3.80722	33.212	5.27649	25.0549	6.9992	17.5207	25.0529	4.11698	14.5123	13.8434	0.969859	6.23035	23.8	5.85839	2.95555	6.26323	16.5552	16.767	20.4997	6.07396	5.35027	12.9395	1.83905	8.17351	5.90677	14.1292
[truncated: 41 more columns]
