# Supplementary material for: Altered gut microbiome profile in patients with knee osteoarthritis
Source: Front Microbiol. 2023 May 12;14:1153424. doi: 10.3389/fmicb.2023.1153424 (PMC10213253; doi:10.3389/fmicb.2023.1153424)
Supplement: Supplementary file 1 [file Data_Sheet_1.ZIP › Table S6.xlsx]

## Sheet: KBD Vs NC
Genus	log2FC	wilcox.test.p_value	q_value	regulation
g__Tyzzerella	10.38	0.0043	0.0703	up
g__Massilioclostridium	5.7	0.0038	0.0659	up
g__Negativibacillus	4.91	0.0339	0.2354	up
g__Eubacterium]_nodatum_group	4.22	0.0376	0.2542	up
g__Flavonifractor	4.17	0	0	up
g__Helicobacter	4.05	0	0	up
g__Prevotella_7	3.71	0.0006	0.019	up
g__Burkholderia-Caballeronia-Paraburkholderia	3.59	0	0	up
g__Parvimonas	3.58	0.0132	0.1386	up
g__UBA1819	3.5	0.0001	0.0051	up
g__Hungatella	3.49	0	0	up
g__Stenotrophomonas	2.61	0	0	up
g__Citrobacter	2.51	0.0064	0.0881	up
g__Muribaculaceae_unclassified	2.4	0.0025	0.0488	up
g__Eggerthella	2.18	0.0066	0.0881	up
g__Actinomyces	2.01	0.0004	0.0145	up
g__Oribacterium	2	0.0408	0.2722	up
g__Parasutterella	1.92	0.0004	0.0145	up
g__Oscillibacter	1.82	0.0158	0.1511	up
g__Escherichia-Shigella	1.49	0.0096	0.1132	up
g__Erysipelatoclostridium	1.46	0.0179	0.1586	up
g__Dialister	1.38	0.0417	0.2746	up
g__Ruminococcus]_gnavus_group	1.26	0	0	up
g__Pseudoflavonifractor	0.73	0.047	0.2925	up
g__Neisseria	0.66	0.026	0.191	up
g__Ruminococcaceae_UCG-002	0.58	0.0435	0.2828	up
g__Rothia	0.44	0.0217	0.169	up
g__Actinobacteria_unclassified	0.34	0.0062	0.0881	up
g__Clostridium	0.34	0.0148	0.1482	up
g__Lachnospiraceae_ND3007_group	0.19	0.0186	0.1586	up
g__Coprococcus_3	-0.23	0.0352	0.2412	down
g__Dorea	-0.24	0.0047	0.0745	down
g__Clostridium_sensu_stricto_1	-0.27	0.0209	0.1664	down
g__Coprobacter	-0.31	0.0254	0.1894	down
g__Ruminococcus_2	-0.33	0.0034	0.0616	down
g__Ruminococcaceae_UCG-013	-0.39	0.021	0.1664	down
g__Eubacterium	-0.41	0.0189	0.1586	down
g__Ruminococcaceae_UCG-003	-0.42	0.0134	0.1386	down
g__Lachnospira	-0.43	0.0015	0.038	down
g__Agathobacter	-0.53	0.0071	0.0923	down
g__CAG-56	-0.54	0.0083	0.1051	down
g__Roseburia	-0.77	0.0034	0.0616	down
g__Subdoligranulum	-0.77	0.0093	0.1123	down
g__Sutterella	-0.9	0.0103	0.1187	down
g__Phascolarctobacterium	-0.92	0.0237	0.1793	down
g__Lachnospiraceae_FCS020_group	-0.93	0.0051	0.0784	down
g__Lachnospiraceae_UCG-010	-0.95	0.0023	0.0486	down
g__Coprococcus_1	-1.14	0.0039	0.0659	down
g__Ruminococcaceae_UCG-014	-1.26	0.0151	0.1482	down
g__Family_XIII_UCG-001	-1.28	0.0025	0.0488	down
g__Christensenellaceae_R-7_group	-1.64	0.001	0.0267	down
g__Family_XIII_AD3011_group	-1.7	0.0008	0.0225	down
g__Lactobacillus	-1.75	0.0018	0.0435	down
g__Ruminococcaceae_UCG-010	-1.92	0.0106	0.1194	down
g__Eubacterium]_xylanophilum_group	-2.4	0.0005	0.0169	down
g__GCA-900066575	-2.78	0	0	down
g__Coprococcus_2	-3.03	0.0002	0.0092	down
g__Clostridiales_vadinBB60_group_unclassified	-3.49	0.0281	0.1979	down
g__Coriobacteriales_Incertae_Sedis_unclassified	-3.55	0.0152	0.1482	down
g__Atopobiaceae_unclassified	-3.58	0.022	0.169	down
g__Gastranaerophilales_unclassified	-4.51	0.0492	0.2925	down
g__Lachnospiraceae_NK4A136_group	-4.65	0.0113	0.1245	down
g__Peptococcus	-4.81	0.0276	0.1971	down
g__Holdemanella	-7.87	0.0473	0.2925	down
g__Delftia	-8.7	0	0	down
g__Muribaculum	-Inf	0.0085	0.1051	down
g__Rhodospirillales_unclassified	-Inf	0.0126	0.1359	down
g__Enterorhabdus	-Inf	0.0274	0.1971	down
g__Sulfurimonas	Inf	0	0	up
g__Clostridium]_innocuum_group	Inf	0.0003	0.0127	up
g__Nitrospina	Inf	0.0008	0.0225	up
g__Pseudocitrobacter	Inf	0.0023	0.0486	up
g__Pseudarthrobacter	Inf	0.0023	0.0486	up
g__Morganella	Inf	0.0066	0.0881	up
g__Cupriavidus	Inf	0.0066	0.0881	up
g__Candidatus_Aquiluna	Inf	0.0194	0.1586	up
g__Clade_Ia	Inf	0.0194	0.1586	up
g__Planktomarina	Inf	0.0194	0.1586	up
g__Phreatobacter	Inf	0.0194	0.1586	up
g__Micavibrionaceae_unclassified	Inf	0.0194	0.1586	up
g__Paenibacillus	Inf	0.0194	0.1586	up
