# Supplementary material for: Altered gut microbiome profile in patients with knee osteoarthritis
Source: Front Microbiol. 2023 May 12;14:1153424. doi: 10.3389/fmicb.2023.1153424 (PMC10213253; doi:10.3389/fmicb.2023.1153424)
Supplement: Supplementary file 1 [file Data_Sheet_1.ZIP › Table S7.xlsx]

## Sheet: KBD1_vs_NC
Species	mean	mean_KBD1	mean_NC	log2FC	regulation	p_value
s__Faecalibacterium_unclassified	22864.2	9721.46	28872.4	-1.57	down	0
s__uncultured_Faecalibacterium_sp.	3654.28	1541.63	4620.06	-1.58	down	0
s__uncultured_Ruminococcus_sp.	1823.25	922.94	2234.82	-1.28	down	0
s__Faecalibacterium_sp._AF10-46	1164.5	461.56	1485.84	-1.69	down	0
s__Leptotrichia_hofstadii	622.333	984.554	456.746	1.11	up	0
s__Butyricicoccus_sp._OF10-2	158.351	82.8192	192.88	-1.22	down	0
s__Roseburia_sp._AM23-20	131.946	37.0882	175.309	-2.24	down	0
s__Faecalibacterium_sp._An121	54.5323	23.4574	68.7379	-1.55	down	0
s__Bacteroides_sp._CAG:927	30.3316	90.6797	2.7439	5.05	up	0
s__Celeribacter_marinus	13.5689	4.9767	17.4968	-1.81	down	0
s__Bordetella_hinzii	6.8834	2.8871	8.7102	-1.59	down	0
s__Clostridium_sp._CAG:389	1.8767	0.2961	2.5992	-3.13	down	0
s__Prevotella_copri	64047.5	173440	14039.4	3.63	up	0.0001
s__Faecalibacterium_sp._AM43-5AT	1469.64	693.957	1824.24	-1.39	down	0.0001
s__Clostridium_sp._AF27-2AA	932.996	503.158	1129.49	-1.17	down	0.0001
s__Rickettsia_prowazekii	503.45	849.818	345.111	1.3	up	0.0001
s__Eubacterium_plexicaudatum	47.1169	25.0666	57.197	-1.19	down	0.0001
s__Bacteroides_sp._CAG:875	39.6656	16.8	50.1185	-1.58	down	0.0001
s__Bacteroides_sp._AM22-3LB	40.8124	10.3256	54.7493	-2.41	down	0.0001
s__Tannerella_sp._AF04-6	34.5317	7.2222	47.0161	-2.7	down	0.0001
s__Ruminococcus_sp._AF13-37	10.7883	24.9462	4.3161	2.53	up	0.0001
s__Lactobacillus_plantarum	10.9261	23.6203	5.123	2.2	up	0.0001
s__Clostridium_sp._CAG:492	9.4571	2.2543	12.7498	-2.5	down	0.0001
s__Faecalibacterium_phage_FP_Taranis	7.3079	2.1295	9.6752	-2.18	down	0.0001
s__Clostridium_sp._28_12	0.322	0.1048	0.4213	-2.01	down	0.0001
s__Rothia_sp._HMSC065C03	0.2624	0.8185	0.0083	6.62	up	0.0001
s__Faecalibacterium_prausnitzii	119955	64816.7	145161	-1.16	down	0.0002
s__Faecalibacterium_sp._AF27-11BH	2289.95	906.42	2922.42	-1.69	down	0.0002
s__Sinorhizobium_sp._GL28	181.817	557.949	9.8718	5.82	up	0.0002
s__Bacteroides_sp._AM25-34	75.6347	11.5128	104.948	-3.19	down	0.0002
s__Clostridium_sp._CAG:58	75.4556	38.2906	92.4453	-1.27	down	0.0002
s__Clostridium_botulinum	65.2618	38.6093	77.4458	-1	down	0.0002
s__Clostridium_sp._CAG:433	50.8561	29.1446	60.7813	-1.06	down	0.0002
s__Bacteroides_sp._AM23-18	14.2669	5.8681	18.1064	-1.63	down	0.0002
s__Candidatus_Gastranaerophilales_bacterium_HUM_17	9.1056	2.3997	12.1712	-2.34	down	0.0002
s__Pediococcus_ethanolidurans	7.4612	3.0532	9.4763	-1.63	down	0.0002
s__Butyrivibrio_sp._FCS014	5.3618	0.4971	7.5856	-3.93	down	0.0002
s__[Eubacterium]_rectale	39160.3	11019.9	52024.5	-2.24	down	0.0003
s__Bacteroides_sp._CAG:98	311.25	66.2968	423.228	-2.67	down	0.0003
s__Roseburia_sp._OF03-24	197.422	67.3956	256.863	-1.93	down	0.0003
s__Megasphaera_elsdenii	53.7411	129.38	19.1633	2.76	up	0.0003
s__Faecalibacterium_sp._An77	32.5674	15.0172	40.5903	-1.43	down	0.0003
s__Hungateiclostridium_clariflavum	1.8782	0.4402	2.5356	-2.53	down	0.0003
s__Bacteroides_sp._4_3_47FAA	1143.46	505.523	1435.09	-1.51	down	0.0004
s__Prevotella_sp._AM34-19LB	161.059	478.281	16.0428	4.9	up	0.0004
s__Catonella_morbi	93.3711	30.1858	122.256	-2.02	down	0.0004
s__Staphylococcus_succinus	10.576	28.731	2.2766	3.66	up	0.0004
s__Escherichia_sp._CR1	7.9863	20.9277	2.0703	3.34	up	0.0004
s__Eubacterium_sp._AM05-23	1.6186	0.0399	2.3403	-5.87	down	0.0004
s__Thermococcus_barophilus	0.222	0.0544	0.2987	-2.46	down	0.0004
s__Clostridiales_bacterium_VE202-06	19.0253	10.0183	23.1427	-1.21	down	0.0005
s__Prevotella_sp._khp1	6.7321	2.3877	8.7182	-1.87	down	0.0005
s__Clostridioides_mangenotii	5.1504	0.1526	7.4351	-5.61	down	0.0005
s__Dethiosulfatibacter_aminovorans	1.1349	0.3231	1.506	-2.22	down	0.0005
s__Streptococcus_sp._400_SSPC	0.1378	0.3349	0.0478	2.81	up	0.0005
s__Prevotella_sp._CAG:386	1266.75	4005.61	14.6944	8.09	up	0.0006
s__Bacteroides_sp._3_1_40A	1051.37	471.989	1316.24	-1.48	down	0.0006
s__Eubacterium_rectale_CAG:36	350.604	91.8915	468.873	-2.35	down	0.0006
s__Bacteroides_sp._NMBE5	231.454	88.9966	296.577	-1.74	down	0.0006
s__Prevotella_oryzae	15.2109	45.0421	1.5738	4.84	up	0.0006
s__Streptococcus_sp._I-G2	16.5067	38.5978	6.4079	2.59	up	0.0006
s__Haemophilus_influenzae	9.1337	21.5357	3.4643	2.64	up	0.0006
s__Bacteroides_sp._AF15-14LB	6.2298	1.328	8.4707	-2.67	down	0.0006
s__Bacteroides_sp._AM44-19	33.3101	13.2964	42.4592	-1.68	down	0.0007
s__uncultured_bacterium_10o08	24.8615	11.5067	30.9665	-1.43	down	0.0007
s__Bacteroides_unclassified	85979.3	45749.5	104370	-1.19	down	0.0008
s__Faecalibacterium_sp._OM04-11BH	1695.81	796.396	2106.97	-1.4	down	0.0008
s__Faecalibacterium_sp._CAG:82	831.753	256.103	1094.91	-2.1	down	0.0008
s__Faecalibacterium_sp._CAG:82-related_59_9	240.815	104.043	303.339	-1.54	down	0.0008
s__Eubacterium_sp._41_20	212.948	53.4018	285.884	-2.42	down	0.0008
s__Bacteroides_sp._D1	87.1979	33.6817	111.662	-1.73	down	0.0008
s__Escherichia_sp._E10V5	11.7587	30.6753	3.1112	3.3	up	0.0008
s__Bacteroides_stercoris	17162.9	8633.9	21061.9	-1.29	down	0.0009
s__Firmicutes_bacterium_CAG:56	389.692	89.313	527.008	-2.56	down	0.0009
s__Bacteroides_oleiciplenus	243.643	101.809	308.481	-1.6	down	0.0009
s__Prevotella_stercorea_CAG:629	15.0469	44.0915	1.7694	4.64	up	0.0009
s__Candidatus_Gastranaerophilales_bacterium_HUM_18	21.9239	9.2787	27.7045	-1.58	down	0.0009
s__Bacteroides_dorei	2753.68	1517.44	3318.82	-1.13	down	0.001
s__Ruminococcus_sp._AF43-11	180.743	43.0481	243.689	-2.5	down	0.001
s__Bacteroides_sp._AM26-11	33.3138	17.4724	40.5556	-1.21	down	0.001
s__Clostridium_sp._AM27-31LB	26.2833	15.4624	31.23	-1.01	down	0.001
s__Bacteroides_massiliensis	1062.21	221.361	1446.59	-2.71	down	0.0011
s__Acutalibacter_sp._1XD8-33	16.5861	9.2181	19.9544	-1.11	down	0.0011
s__Paenibacillus_terrigena	0.6461	0.3343	0.7886	-1.24	down	0.0011
s__Bacteroides_sartorii	359.642	165.874	448.222	-1.43	down	0.0012
s__Bacteroides_sp._AM27-13	137.161	43.828	179.828	-2.04	down	0.0012
s__Clostridium_sp._CAG:269	22.6858	8.6389	29.1072	-1.75	down	0.0012
s__Clostridium_bolteae_CAG:59	14.3092	8.0222	17.1832	-1.1	down	0.0012
s__Streptococcus_mitis	6.5344	14.5148	2.8862	2.33	up	0.0012
s__uncultured_Eubacterium_sp.	124.569	69.4733	149.755	-1.11	down	0.0013
s__Escherichia_sp._4_1_40B	51.1128	136.306	12.1672	3.49	up	0.0013
s__Anaerococcus_hydrogenalis	0.1535	0.2919	0.0902	1.69	up	0.0013
s__Shigella_dysenteriae	250.776	668.203	59.9518	3.48	up	0.0014
s__uncultured_Bacteroides_sp.	77.4902	45.8709	91.9447	-1	down	0.0014
s__Escherichia_sp._1_1_43	13.6293	37.1313	2.8855	3.69	up	0.0014
s__Escherichia_marmotae	7.4234	19.7683	1.7801	3.47	up	0.0014
s__Desulfuribacillus_alkaliarsenatis	3.8987	2.0442	4.7465	-1.22	down	0.0014
s__Deinococcus_metallilatus	2.5406	1.1148	3.1923	-1.52	down	0.0014
s__Firmicutes_bacterium_CAG:582	1.3404	0.2775	1.8263	-2.72	down	0.0014
s__Bacteroides_vulgatus	21393.1	10954.6	26164.9	-1.26	down	0.0015
s__Lactobacillus_mucosae	275.165	758.894	54.0316	3.81	up	0.0015
s__Parabacteroides_sp._D25	21.4606	12.6465	25.4899	-1.01	down	0.0015
s__Lachnospiraceae_bacterium_Marseille-P3773	8.7444	4.1454	10.8468	-1.39	down	0.0015
s__Escherichia_sp._E2593	9.1229	24.1042	2.2743	3.41	up	0.0016
s__Carboxydocella_sp._ULO1	177.234	386.971	81.354	2.25	up	0.0017
s__Escherichia_albertii	16.0196	41.0753	4.5656	3.17	up	0.0017
s__Drancourtella_unclassified	5.3113	1.973	6.8373	-1.79	down	0.0017
s__Bacteroides_sp._44_46	2.3269	1.0814	2.8963	-1.42	down	0.0017
s__Solirubrobacter_soli	0.5117	0.2253	0.6427	-1.51	down	0.0017
s__Roseburia_intestinalis	8733.65	2379.73	11638.3	-2.29	down	0.0018
s__Citrobacter_sp._wls619	14.9104	39.2601	3.7791	3.38	up	0.0018
s__Blautia_sp._Marseille-P3087	7.6466	4.1489	9.2455	-1.16	down	0.0018
s__Clostridium_sp._CAG:417	6.7396	1.0757	9.3289	-3.12	down	0.0018
s__Microviridae_sp.	0.5274	0.2053	0.6746	-1.72	down	0.0018
s__Ruminococcus_bromii	4829.73	896.675	6627.7	-2.89	down	0.0019
s__Bacteroides_finegoldii_CAG:203	179.009	35.6772	244.533	-2.78	down	0.0019
s__uncultured_Anaerotruncus_sp.	62.0425	28.7965	77.2407	-1.42	down	0.0019
s__Clostridium_sp._AF23-6LB	35.8974	20.4368	42.965	-1.07	down	0.0019
s__Alicyclobacillus_hesperidum	2.3785	0.9619	3.0261	-1.65	down	0.0019
s__Escherichia_unclassified	2089.11	5521.39	520.063	3.41	up	0.002
s__Ruminococcus_sp._AF37-3AC	220.346	35.9318	304.65	-3.08	down	0.002
s__Bacteroides_vulgatus_CAG:6	113.143	59.987	137.443	-1.2	down	0.002
s__Bacteroides_caecimuris	29.4378	15.3908	35.8593	-1.22	down	0.002
s__Varibaculum_cambriense	26.6721	15.6148	31.7269	-1.02	down	0.002
s__Clostridium_disporicum	16.1692	34.1639	7.9431	2.1	up	0.002
s__Ruminococcus_sp._AF16-40	270.02	45.4316	372.689	-3.04	down	0.0022
s__Escherichia_fergusonii	18.6409	50.5053	4.0743	3.63	up	0.0022
s__Shigella_unclassified	41.274	103.897	12.6464	3.04	up	0.0023
s__Clostridium_sp._CAG:793	0.7935	0.2253	1.0533	-2.22	down	0.0023
s__Fusobacterium_perfoetens	0.7437	0.1988	0.9928	-2.32	down	0.0023
s__Selenomonas_sp._oral_taxon_138	1.1039	0.3913	1.4296	-1.87	down	0.0024
s__Ruminococcus_sp._AM28-29LB	160.093	46.8265	211.872	-2.18	down	0.0025
s__Dubosiella_newyorkensis	25.7086	11.4287	32.2366	-1.5	down	0.0025
s__Prevotella_sp._CAG:924	8.1196	23.9969	0.8614	4.8	up	0.0026
s__Paenibacillus_sp._cl123	0.1391	0.012	0.1973	-4.04	down	0.0026
s__Proteobacteria_unclassified	6355.23	16921	1525.18	3.47	up	0.0027
s__Bacteroides_sp._AM16-15	286.463	50.035	394.544	-2.98	down	0.0027
s__Shigella_boydii	135.082	357.618	33.3504	3.42	up	0.0027
s__Butyrivibrio_crossotus_CAG:259	11.8913	4.7216	15.169	-1.68	down	0.0027
s__Peptoclostridium_acidaminophilum	7.694	3.094	9.7969	-1.66	down	0.0027
s__Clostridium_sp._CAG:533	0.3693	0.0592	0.511	-3.11	down	0.0027
s__Escherichia_phage_phi_G17	0.1057	0.229	0.0493	2.22	up	0.0027
s__Shigella_sonnei	283.724	759.019	66.4457	3.51	up	0.0028
s__Bacteroides_sp._OF03-11BH	109.439	53.857	134.847	-1.32	down	0.0028
s__Lactobacillus_johnsonii	38.2482	87.4176	15.7708	2.47	up	0.0028
s__Bacteroides_fragilis_CAG:47	26.025	54.865	12.841	2.1	up	0.0028
s__Clostridiales_bacterium_VE202-14	15.863	8.9278	19.0333	-1.09	down	0.0028
s__Clostridium_sp._OM05-6BH	16.6137	4.6351	22.0897	-2.25	down	0.0028
s__Enterorhabdus_mucosicola	0.6054	0.0101	0.8775	-6.44	down	0.0028
s__Enterobacter_huaxiensis	0.259	0.0192	0.3686	-4.26	down	0.0028
s__Bacteroides_eggerthii_CAG:109	10.4794	5.1173	12.9307	-1.34	down	0.0029
s__Methanobrevibacter_smithii	2.5178	7.3527	0.3076	4.58	up	0.0029
s__Gemmiger_formicilis	6100.73	2151.25	7906.21	-1.88	down	0.003
s__Prevotella_unclassified	3195.57	9465.22	329.442	4.84	up	0.003
s__Shigella_flexneri	385.547	1029.72	91.0669	3.5	up	0.003
s__Bacteroides_sp._9_1_42FAA	268.164	158.85	318.137	-1	down	0.003
s__Shigella_sp._SF-2015	46.4493	124.128	10.939	3.5	up	0.003
s__Azospirillum_sp._CAG:260	28.5095	52.692	17.4547	1.59	up	0.003
s__Bacteroides_sp._AF32-15BH	31.4701	17.2956	37.9499	-1.13	down	0.003
s__uncultured_Prevotella_sp.	22.1651	65.1912	2.496	4.71	up	0.0031
s__Prevotella_stercorea	110.529	298.46	24.6186	3.6	up	0.0032
s__Ruminococcus_sp._AM31-32	251.512	60.0027	339.06	-2.5	down	0.0032
s__Megasphaera_elsdenii_CAG:570	2.6953	6.4287	0.9886	2.7	up	0.0033
s__Trabulsiella_unclassified	11.8257	31.0568	3.0343	3.36	up	0.0034
s__Bacteroides_finegoldii	1219.35	522.884	1537.73	-1.56	down	0.0035
s__Streptococcus_sp._ChDC_B345	0.0895	0.2391	0.0211	3.5	up	0.0036
s__Roseburia_sp._AF25-25LB	39.0423	16.9658	49.1345	-1.53	down	0.0037
s__Eubacterium_sp._AF19-12LB	27.9351	14.927	33.8817	-1.18	down	0.0037
s__Cronobacter_virus_CR8	0.172	0.2976	0.1146	1.38	up	0.0037
s__Clostridium_thermopalmarium	0.2493	0.0688	0.3319	-2.27	down	0.0038
s__Campylobacter_showae	0.0871	0	0.1269	-Inf	down	0.0038
s__Clostridium_sp._AM49-4BH	223.171	68.1716	294.027	-2.11	down	0.0039
s__Clostridium_sp._CAG:302	29.2408	8.6003	38.6764	-2.17	down	0.0039
s__Desulfallas_arcticus	0.4766	0.0154	0.6875	-5.48	down	0.004
s__Escherichia_coli	19431.2	50478.3	5238.25	3.27	up	0.0042
s__Clostridiales_bacterium_41_21_two_genomes	126.657	74.2859	150.598	-1.02	down	0.0042
s__Haemophilus_haemolyticus	35.7451	82.9542	14.1638	2.55	up	0.0042
s__Ureaplasma_urealyticum	12.8091	23.7128	7.8246	1.6	up	0.0042
s__Faecalibacterium_sp._An58	9.3938	5.2074	11.3076	-1.12	down	0.0042
s__Streptococcus_oralis	0.9861	2.1832	0.4388	2.31	up	0.0043
s__Prevotella_sp._BCRC_81118	443.058	1362.29	22.8374	5.9	up	0.0045
s__Salmonella_phage_FSL_SP-049	0.1394	0.2543	0.0868	1.55	up	0.0047
s__Bacteroidaceae_unclassified	131.915	65.4304	162.308	-1.31	down	0.0048
s__Cronobacter_sakazakii	93.6339	239.705	26.8587	3.16	up	0.0048
s__Butyrivibrio_fibrisolvens	19.1093	8.8781	23.7865	-1.42	down	0.0048
s__Streptococcus_sp._F0442	8.8131	20.9467	3.2663	2.68	up	0.0049
s__Thermoanaerobacterium_aotearoense	0.7879	0.0253	1.1365	-5.49	down	0.005
s__uncultured_Clostridium_sp.	3148.07	1834.12	3748.74	-1.03	down	0.0051
s__Prevotella_copri_CAG:164	1499.74	4401.61	173.177	4.67	up	0.0051
s__Ruminococcus_sp._AM36-18	178.898	31.3619	246.344	-2.97	down	0.0051
s__Cyclobacteriaceae_bacterium	3.0251	1.4125	3.7623	-1.41	down	0.0051
s__Alistipes_inops	8.4111	4.5505	10.176	-1.16	down	0.0052
s__Streptococcus_sp._JS71	1.1084	2.6112	0.4214	2.63	up	0.0053
s__Bacteroides_clarus	262.65	136.092	320.505	-1.24	down	0.0054
s__Mannheimia_haemolytica	183.049	401.829	83.0352	2.27	up	0.0054
s__Clostridium_sp._AF27-5AA	105.184	205.59	59.2838	1.79	up	0.0054
s__uncultured_Escherichia_sp.	14.2523	39.0515	2.9156	3.74	up	0.0054
s__Clostridium_sp._ASBs410	6.4132	2.2643	8.3098	-1.88	down	0.0054
s__Peptoniphilus_duerdenii	2.4603	5.2859	1.1686	2.18	up	0.0054
s__Cronobacter_virus_GAP31	0.0987	0.2184	0.044	2.31	up	0.0057
s__Subdoligranulum_sp._60_17	1263.87	418.506	1650.32	-1.98	down	0.0058
s__Blautia_sp._OF03-15BH	318.536	157.545	392.132	-1.32	down	0.0058
s__Cellulosilyticum_sp._WCF-2	11.9377	4.8073	15.1973	-1.66	down	0.0058
s__Senegalimassilia_anaerobia	4.8881	8.2378	3.3568	1.3	up	0.0059
s__Desulfosporosinus_sp._FKB	2.6313	1.2174	3.2776	-1.43	down	0.0059
s__Ruminococcus_sp._A254.MGS-108	1.5508	0.139	2.1962	-3.98	down	0.0059
s__Prevotella_sp._AM23-5	574.985	1721.06	51.064	5.07	up	0.0061
s__Faecalibacterium_sp._An122	54.507	31.629	64.9655	-1.04	down	0.0061
s__Odoribacter_sp._AM16-33	10.3785	6.0256	12.3684	-1.04	down	0.0061
s__Olsenella_sp._An290	2.0048	1.073	2.4308	-1.18	down	0.0061
s__Pantoea_ananatis	1.578	3.3303	0.777	2.1	up	0.0062
s__Clostridium_kluyveri	0.1924	0.0618	0.2521	-2.03	down	0.0063
s__Veillonella_parvula	279.589	473.115	191.12	1.31	up	0.0065
s__Bacteroides_sp._AM54-2NS	32.1789	12.4114	41.2154	-1.73	down	0.0065
s__Streptococcus_sp._HMSC068F04	0.4391	0.9972	0.1839	2.44	up	0.0068
s__Ruminococcus_sp._CAG:108	394.841	61.3653	547.288	-3.16	down	0.0069
s__Streptococcus_unclassified	44.5221	86.614	25.2801	1.78	up	0.0069
s__Prevotellaceae_bacterium	28.7177	74.2617	7.8976	3.23	up	0.0069
s__Keratinibaculum_paraultunense	0.3492	0.0653	0.479	-2.87	down	0.0069
s__Prevotella_pleuritidis	3.6894	10.8611	0.411	4.72	up	0.007
s__Salmonella_phage_St162	0.3705	0.6264	0.2535	1.31	up	0.0071
s__Rothia_sp._HMSC075F09	0.1133	0.3582	0.0013	8.11	up	0.0072
s__Prevotella_sp._CAG:604	269.179	815.785	19.3025	5.4	up	0.0074
s__Bacteroides_sp._43_108	82.2453	43.6259	99.8999	-1.2	down	0.0074
s__Clostridium_sp._42_12	67.8033	15.2113	91.8454	-2.59	down	0.0074
s__Roseburia_sp._499	44.3841	20.2629	55.4109	-1.45	down	0.0074
s__Clostridium_sp._CAG:12237_41	6.1843	3.0467	7.6186	-1.32	down	0.0074
s__Escherichia_phage_VB_EcoS-Golestan	0.0783	0.1458	0.0475	1.62	up	0.0074
s__Paenibacillus_montanisoli	1.4942	0.0116	2.172	-7.55	down	0.0075
s__Streptococcus_viridans	1.0884	2.6326	0.3825	2.78	up	0.0076
s__Achromobacter_sp._ATCC35328	11.7143	22.7219	6.6822	1.77	up	0.0077
s__Cellulomonas_carbonis	6.5011	19.8162	0.4142	5.58	up	0.0077
s__TM7_phylum_sp._oral_taxon_346	0.0298	0.0573	0.0173	1.73	up	0.0077
s__Ruminococcus_sp._TF12-19AC	139.244	19.6152	193.932	-3.31	down	0.0078
s__Actinomyces_sp._ICM47	16.3992	39.9842	5.6174	2.83	up	0.0078
s__Prevotella_sp._TF12-30	10.9535	32.915	0.914	5.17	up	0.0078
s__Butyrivibrio_sp._AE3006	0.2872	0.0958	0.3747	-1.97	down	0.0078
s__Paenibacillus_baekrokdamisoli	0.3727	0.1264	0.4854	-1.94	down	0.0079
s__Prevotella_sp._CAG:1058	7.9802	23.7281	0.7812	4.92	up	0.0081
s__Citrobacter_sp._NMI7905_11	12.1184	31.1819	3.4037	3.2	up	0.0081
s__Akkermansia_sp._BIOML-A63	0.4988	0.2396	0.6173	-1.37	down	0.0081
s__Bacillus_smithii	0.2406	0.0066	0.3475	-5.72	down	0.0082
s__Blautia_sp._OM07-19	222.855	119.948	269.898	-1.17	down	0.0083
s__Blautia_sp._SG-772	42.1295	19.2077	52.608	-1.45	down	0.0083
s__Mediterranea_massiliensis	8.1865	4.2136	10.0027	-1.25	down	0.0083
s__Firmicutes_bacterium_M10-2	5.6372	2.2881	7.1682	-1.65	down	0.0083
s__Streptococcus_rubneri	4.0998	10.0758	1.3679	2.88	up	0.0083
s__Tissierella_praeacuta	1.9001	3.1541	1.3268	1.25	up	0.0083
s__Escherichia_virus_4MG	0.1352	0.2451	0.0849	1.53	up	0.0083
s__Clostridium_sp._enrichment_culture_clone_7-14	0.125	0.0367	0.1653	-2.17	down	0.0083
s__Fibrobacter_sp._UWB13	1.3475	0.3378	1.8091	-2.42	down	0.0085
s__Shewanella_mangrovi	0.1485	0.0718	0.1835	-1.35	down	0.0086
s__Streptococcus_timonensis	0.1216	0.2728	0.0526	2.37	up	0.0086
s__Escherichia_virus_G7C	0.055	0.1334	0.0192	2.8	up	0.0087
s__Bacteroides_sp._AF32-8BH	65.9541	26.4743	84.002	-1.67	down	0.0088
s__Shewanella_benthica	38.1179	88.5412	15.0673	2.55	up	0.0088
s__Clostridium_sp._29_15	19.3161	54.2483	3.3471	4.02	up	0.0088
s__Parabacteroides_chinchillae	4.988	1.8701	6.4134	-1.78	down	0.0088
s__Streptococcus_sp._HMSC065C01	0.3543	0.8164	0.1431	2.51	up	0.0088
s__Streptococcus_sp._HPH0090	0.2441	0.5046	0.125	2.01	up	0.0089
s__Prevotella_sp._AM42-24	332.446	1014.68	20.5675	5.62	up	0.0094
s__Clostridium_sp._D5	8.1433	3.1383	10.4313	-1.73	down	0.0094
s__Rothia_sp._HMSC072B03	0.0435	0.1355	0.0014	6.6	up	0.0094
s__Tidjanibacter_massiliensis	9.3622	4.5918	11.543	-1.33	down	0.0096
s__Streptococcus_sp._AM43-2AT	0.9322	2.3488	0.2847	3.04	up	0.0096
s__Parvimonas_sp._KA00067	0.6478	0.0151	0.937	-5.96	down	0.0096
s__Treponema_saccharophilum	3.0268	1.0563	3.9276	-1.89	down	0.0098
s__Clostridium_sp._CAG:221	215.702	629.477	26.5477	4.57	up	0.0099
s__Clostridium_sp._AF46-12NS	56.4695	13.9301	75.916	-2.45	down	0.0099
s__Propionibacterium_freudenreichii	5.8329	2.6947	7.2675	-1.43	down	0.0099
s__Hungateiclostridiaceae_unclassified	0.3599	0.0781	0.4888	-2.65	down	0.0101
s__Pseudomonas_savastanoi	8.7288	15.8311	5.482	1.53	up	0.0102
s__Paenibacillus_ihumii	2.1233	0.2581	2.976	-3.53	down	0.0103
s__Gemella_haemolysans	0.325	0.8968	0.0637	3.82	up	0.0104
s__Alistipes_putredinis_CAG:67	1011.74	552.168	1221.83	-1.15	down	0.0105
s__Butyrivibrio_crossotus	105.888	59.7509	126.98	-1.09	down	0.0105
s__Streptococcus_anginosus	63.017	109.781	41.6393	1.4	up	0.0105
s__Coprococcus_eutactus_CAG:665	42.0665	17.648	53.2293	-1.59	down	0.0105
s__Paenibacillus_xylanexedens	20.0085	2.0431	28.2213	-3.79	down	0.0105
s__uncultured_bacterium_32o03	1.6206	0.1749	2.2814	-3.71	down	0.0106
s__Faecalibacterium_phage_FP_oengus	4.5328	1.0227	6.1375	-2.59	down	0.0108
s__Bacteroides_sp._HF-5300	2.1033	1.1747	2.5278	-1.11	down	0.0108
s__Firmicutes_bacterium_HGW-Firmicutes-11	0.1714	0.0136	0.2436	-4.16	down	0.0108
s__Streptococcus_sp._HMSC064D12	0.1927	0.4231	0.0874	2.28	up	0.011
s__Candidatus_Gastranaerophilales_bacterium_HUM_10	11.8562	5.4742	14.7737	-1.43	down	0.0111
s__Clostridium_saudiense	5.9889	12.8069	2.872	2.16	up	0.0111
s__Enterobacter_sp._kpr-6	1.6676	4.7869	0.2417	4.31	up	0.0111
s__Bacteroides_sp._CAG:702	14.6716	8.2142	17.6236	-1.1	down	0.0112
s__Bacteroides_caecimuri	8.5143	4.7643	10.2285	-1.1	down	0.0112
s__Peptostreptococcaceae_bacterium_ZHW00191	0.1632	0.0433	0.2181	-2.33	down	0.0113
s__Kluyvera_cryocrescens	16.946	39.702	6.5432	2.6	up	0.0114
s__Clostridium_culturomicum	0.0656	0.0232	0.0849	-1.87	down	0.0115
s__Desulfosporosinus_sp._OT	0.8834	0.3344	1.1343	-1.76	down	0.0116
s__Prevotellaceae_unclassified	16.0031	47.9004	1.4215	5.07	up	0.0117
s__Clostridium_sp._AF34-10BH	1116.34	263.481	1506.21	-2.52	down	0.0118
s__Salmonella_enterica	325.574	756.188	128.722	2.55	up	0.0118
s__Ruminococcus_sp._KGMB03662	84.9576	22.4766	113.52	-2.34	down	0.0118
s__Legionella_quinlivanii	3.405	1.7173	4.1765	-1.28	down	0.0118
s__Pseudobutyrivibrio_unclassified	2.6456	1.425	3.2037	-1.17	down	0.0118
s__Cellulosilyticum_sp._I15G10I2	1.5993	0.5505	2.0787	-1.92	down	0.0118
s__Parabacteroides_chartae	0.0978	0.308	0.0018	7.42	up	0.0118
s__Actinobacteria_bacterium_RBG_19FT_COMBO_36_27	0.4185	1.3308	0.0014	9.89	up	0.0118
s__Granulicatella_elegans	0.061	0.1389	0.0254	2.45	up	0.0118
s__Gemella_sp.	0.0253	0.0791	0.0008	6.63	up	0.0118
s__Paenibacillus_sp._XY044	0.2843	0.0951	0.3707	-1.96	down	0.0121
s__Prevotella_sp._P5-60	65.2399	207.02	0.426	8.92	up	0.0122
s__Ruminococcus_sp._AF17-6	2.5792	0.4077	3.5719	-3.13	down	0.0122
s__Enterococcus_rivorum	0.2311	0.0606	0.309	-2.35	down	0.0122
s__Roseburia_intestinalis_CAG:13	245.21	43.3513	337.489	-2.96	down	0.0125
s__Azobacteroides_phage_ProJPt-Bp1	90.4706	174.66	51.9842	1.75	up	0.0125
s__Citrobacter_sp._MGH_55	4.7227	10.6313	2.0216	2.39	up	0.0125
s__Clostridium_sp._AF12-19	3.1591	1.2539	4.03	-1.68	down	0.0125
s__Firmicutes_bacterium_CAG:424	1.4095	0.7097	1.7295	-1.29	down	0.0125
s__Longibaculum_muris	0.8707	0.0914	1.2269	-3.75	down	0.0126
s__Lelliottia_sp._F159	8.402	20.1711	3.0219	2.74	up	0.0127
s__Propionibacterium_australiense	0.1065	0.0187	0.1467	-2.97	down	0.0127
s__Bacillus_sp._FJAT-18019	0.8131	0.3581	1.0211	-1.51	down	0.013
s__Treponema_lecithinolyticum	0.4134	0	0.6024	-Inf	down	0.013
s__Olsenella_mediterranea	0.0803	0	0.117	-Inf	down	0.013
s__Bifidobacterium_scardovii	0.9153	0.3754	1.1621	-1.63	down	0.0132
s__Ruminococcus_sp._AF42-10	157.392	28.9388	216.113	-2.9	down	0.0133
s__Bacillus_pumilus	21.558	45.7119	10.5162	2.12	up	0.0133
s__[Clostridium]_glycyrrhizinilyticum	17.8847	10.3737	21.3183	-1.04	down	0.0133
s__[Clostridium]_sphenoides	9.9108	5.7088	11.8317	-1.05	down	0.0133
s__Acinetobacter_phage_ABPH49	0.8778	1.4331	0.6239	1.2	up	0.0133
s__Bacillus_sp._03113	1.1397	0.3225	1.5133	-2.23	down	0.0136
s__Fontibacillus_panacisegetis	0.0657	0.0157	0.0885	-2.49	down	0.0136
s__Streptococcus_sp._HMSC072C09	0.2904	0.6802	0.1122	2.6	up	0.0137
s__Dehalobacterium_formicoaceticum	1.0575	0.4532	1.3337	-1.56	down	0.0138
s__Streptococcus_sp._A12	0.5207	1.2737	0.1765	2.85	up	0.0138
s__Streptococcus_sp._I-P16	3.6179	8.5197	1.3771	2.63	up	0.0139
s__Parabacteroides_sp._AF18-52	2.8907	0.452	4.0056	-3.15	down	0.0139
s__Granulicatella_adiacens	0.0332	0.0927	0.006	3.95	up	0.0139
s__Enterobacteriaceae_unclassified	12641.3	33331.4	3182.96	3.39	up	0.014
s__Ruminococcus_unclassified	7623.23	3594.24	9465.06	-1.4	down	0.014
s__Ruminococcus_sp._AF25-19	46.9644	14.3404	61.8782	-2.11	down	0.014
s__Blautia_glucerasea	6.0064	2.8615	7.4441	-1.38	down	0.014
s__Hafnia_alvei	4.2954	10.3081	1.5467	2.74	up	0.014
s__Candidatus_Stoquefichus_massiliensis	3.3021	1.311	4.2123	-1.68	down	0.014
s__Moorella_mulderi	0.6292	0.3322	0.765	-1.2	down	0.014
s__Streptococcus_cristatus	0.1774	0.4345	0.0599	2.86	up	0.0143
s__Clostridium_sp._OM05-9BH	9.7053	2.8362	12.8454	-2.18	down	0.0148
s__Ruminococcus_sp._AM34-10LB	143.641	21.7845	199.347	-3.19	down	0.0149
s__Hungateiclostridium_thermocellum	128.163	242.591	75.8526	1.68	up	0.0149
s__Eubacterium_sp._CAG:786	48.315	117.952	16.481	2.84	up	0.0149
s__Ruminococcus_sp._AF19-15	58.5226	17.6562	77.2044	-2.13	down	0.0149
s__Desulfovibrio_inopinatus	0.3255	0.0158	0.467	-4.89	down	0.015
s__Rothia_sp._HMSC061C12	0.1957	0.6021	0.01	5.91	up	0.0151
s__Clostridium_sp._CAG:343	2.3339	0.6729	3.0932	-2.2	down	0.0153
s__Bacillus_subtilis	1.3152	0.2143	1.8184	-3.08	down	0.0154
s__Ruminococcus_sp._AF17-11	147.625	43.7741	195.1	-2.16	down	0.0157
s__Halanaerobium_saccharolyticum	1.9384	0.93	2.3993	-1.37	down	0.0157
s__Porphyromonas_endodontalis	0.9139	0.5074	1.0997	-1.12	down	0.0158
s__Desulfosarcina_alkanivorans	0.1051	0.0443	0.1328	-1.58	down	0.0159
s__Yersinia_pestis	11.4247	28.5504	3.5959	2.99	up	0.0161
s__Enterobacter_sp._R4-368	20.1206	49.273	6.7939	2.86	up	0.0165
s__Ellagibacter_isourolithinifaciens	3.646	7.3987	1.9305	1.94	up	0.0165
s__Candidatus_Melainabacteria_bacterium_GWF2_37_15	0.2675	0.0528	0.3657	-2.79	down	0.0165
s__Caldisalinibacter_kiritimatiensis	0.1731	0.0574	0.226	-1.98	down	0.0165
s__uncultured_bacterium_Contig29	0.1464	0.3962	0.0322	3.62	up	0.0165
s__Alistipes_putredinis	12414.7	7239.36	14780.5	-1.03	down	0.0166
s__Ruminococcus_bicirculans	122.755	45.1168	158.247	-1.81	down	0.0166
s__Streptococcus_australis	3.4334	7.823	1.4267	2.46	up	0.0166
s__Streptococcus_sp._HMSC078H12	0.2075	0.5029	0.0725	2.79	up	0.0168
s__Alloprevotella_sp.	0.8048	2.529	0.0166	7.25	up	0.0169
s__Enterobacter_sp._CC120223-11	10.2942	26.4828	2.8937	3.19	up	0.017
s__Salmonella_virus_VSiA	0.2697	0.4612	0.1822	1.34	up	0.017
s__Defluviitalea_phaphyphila	2.7477	1.1899	3.4598	-1.54	down	0.0171
s__Desulfobacteraceae_bacterium	0.654	0.1923	0.8651	-2.17	down	0.0171
s__Thermovenabulum_gondwanense	0.2782	0.1022	0.3586	-1.81	down	0.0171
s__Prevotella_sp._kh1p2	3.8878	11.5808	0.371	4.96	up	0.0173
s__Enorma_sp._HF-1362	2.9008	1.5416	3.5221	-1.19	down	0.0174
s__Gallionellales_bacterium_CG17_big_fil_post_rev_8_21_14_2_50_54_146	0.1611	0.0133	0.2287	-4.1	down	0.0174
s__Bacteroides_sp._D22	125.282	65.7955	152.476	-1.21	down	0.0175
s__Phascolarctobacterium_sp._CAG:266	29.2174	47.3788	20.9151	1.18	up	0.0175
s__Rikenellaceae_unclassified	21.7398	11.3734	26.4788	-1.22	down	0.0175
s__Alistipes_sp._An54	12.9213	6.2766	15.9589	-1.35	down	0.0175
s__Arabia_massiliensis	5.4707	2.0146	7.0506	-1.81	down	0.0175
s__Clostridium_sp._28_17	1.7513	0.7	2.2319	-1.67	down	0.0175
s__Xylanimonas_cellulosilytica	0.0852	0.2034	0.0312	2.7	up	0.0178
s__Paenibacillus_larvae	2.2095	0.2885	3.0877	-3.42	down	0.0184
s__Schaalia_vaccimaxillae	0.106	0.049	0.132	-1.43	down	0.0184
s__Prevotella_sp._CAG:732	142.778	407.335	21.8374	4.22	up	0.0185
s__Prevotella_sp._Marseille-P4119	117.903	357.025	8.5905	5.38	up	0.0185
s__Ruminococcus_sp._AM43-6	70.0945	19.1656	93.3762	-2.28	down	0.0185
s__Bacteroides_sp._AF25-18	33.0743	10.8899	43.2158	-1.99	down	0.0185
s__Anaerobium_acetethylicum	6.8137	3.557	8.3024	-1.22	down	0.0185
s__Escherichia_sp._MR	2.9262	8.0728	0.5735	3.82	up	0.0185
s__Anaerovorax_odorimutans	1.8469	0.8165	2.318	-1.51	down	0.0185
s__Peptostreptococcus_anaerobius_CAG:621	0.3766	0.1912	0.4613	-1.27	down	0.0188
s__Lachnospiraceae_bacterium_CAG:215	1.5027	0	2.1897	-Inf	down	0.0191
s__Vallitalea_sp._S15	0.6918	0.2366	0.8999	-1.93	down	0.0191
s__Pedobacter_sp._Hv1	0.6477	0	0.9438	-Inf	down	0.0191
s__Streptococcus_sp._bf_0095	0.3727	0.8422	0.158	2.41	up	0.0191
s__Flavobacterium_sp._MaA-Y11	0.398	0	0.5799	-Inf	down	0.0191
s__Paenibacillus_sp._FSL_R7-0273	0.2104	0	0.3066	-Inf	down	0.0191
s__Lachnospiraceae_bacterium_NK4A136	0.1704	0	0.2484	-Inf	down	0.0191
s__Thermobacillus_sp._ZCTH02-B1	0.0643	0	0.0937	-Inf	down	0.0191
s__Nitritalea_halalkaliphila	0.0577	0	0.0841	-Inf	down	0.0191
s__Fusobacterium_gonidiaformans	0.0326	0	0.0475	-Inf	down	0.0191
s__Ruminococcaceae_bacterium_KH2T8	0.1129	0.032	0.1499	-2.23	down	0.0193
s__Candidatus_Gastranaerophilales_bacterium_HUM_13	2.1513	0.5181	2.8979	-2.48	down	0.0194
s__Yersiniaceae_bacterium_2016Iso3	14.6937	35.7533	5.0664	2.82	up	0.0195
s__Enterobacter_phage_phiEap-2	0.8318	1.3245	0.6066	1.13	up	0.0195
s__Ruminococcus_sp._OM05-7	173.858	95.75	209.564	-1.13	down	0.0196
s__Prevotella_sp._P2-180	41.8101	129.81	1.5817	6.36	up	0.0196
s__Ruminococcus_sp._AF26-25AA	48.8684	13.6665	64.9607	-2.25	down	0.0196
s__Ruminococcus_sp._AM28-13	40.063	10.0113	53.8009	-2.43	down	0.0196
s__Negativicoccus_succinicivorans	16.4967	33.2365	8.8442	1.91	up	0.0196
s__Lactobacillus_farraginis	10.8223	26.8606	3.4905	2.94	up	0.0196
s__Coprococcus_sp._AF18-48	7.8949	4.6132	9.3951	-1.03	down	0.0196
s__Succinatimonas_sp._CAG:777	4.8501	11.5342	1.7946	2.68	up	0.0196
s__Bacteroides_sp._PHL_2737	2.6249	1.4884	3.1444	-1.08	down	0.0201
s__Streptococcus_sp._HMSC072G04	0.2917	0.6643	0.1214	2.45	up	0.0204
s__Streptococcus_sp._CCH5-D3	0.8652	1.4639	0.5915	1.31	up	0.0206
s__Clostridium_sp._TF08-15	352.323	84.5849	474.718	-2.49	down	0.0207
s__Citrobacter_koseri	97.4649	243.267	30.8127	2.98	up	0.0207
s__Ruminococcus_sp._AM54-1NS	48.2308	14.9914	63.426	-2.08	down	0.0207
s__Streptococcus_sp._HMSC076C09	0.0807	0.1997	0.0263	2.92	up	0.0208
s__Salmonella_phage_Segz_1	0.1195	0.2102	0.078	1.43	up	0.0209
s__Allisonella_histaminiformans	3.7723	6.7578	2.4075	1.49	up	0.021
s__Veillonellaceae_bacterium	3.543	7.8224	1.5867	2.3	up	0.021
s__Escherichia_virus_K1ind2	0.1026	0.214	0.0516	2.05	up	0.021
s__Clostridia_bacterium_UC5.1-1C12	0.1911	0.0123	0.2729	-4.47	down	0.0211
s__Streptococcus_sp._FDAARGOS_192	0.2689	0.535	0.1472	1.86	up	0.0213
s__Prevotella_bryantii	5.131	10.2079	2.8101	1.86	up	0.0215
s__Clostridium_sp._CAG:75	87.493	18.0287	119.248	-2.73	down	0.0218
s__Erysipelotrichaceae_bacterium_NK3D112	10.4276	4.8045	12.9982	-1.44	down	0.0218
s__Alistipes_sp._Marseille-P2431	8.7955	4.3449	10.8301	-1.32	down	0.0218
s__Clostridium_sp._C105KSO13	6.2201	3.6595	7.3907	-1.01	down	0.0218
s__Moorella_thermoacetica	0.45	0.261	0.5363	-1.04	down	0.0221
s__Bacteroides_zoogleoformans	4.0842	12.8671	0.0692	7.54	up	0.0222
s__Peptostreptococcus_stomatis	1.7891	0.1544	2.5364	-4.04	down	0.0225
s__Lachnospiraceae_bacterium_A10	0.1924	0.0586	0.2536	-2.11	down	0.0225
s__Lactobacillus_sanfranciscensis	61.9026	165.152	14.703	3.49	up	0.023
s__Ruminococcus_sp._AM31-15AC	30.934	8.6021	41.1429	-2.26	down	0.023
s__Citrobacter_portucalensis	16.538	38.7308	6.3927	2.6	up	0.023
s__Actinomyces_graevenitzii	0.1951	0.4867	0.0618	2.98	up	0.0232
s__Candidatus_Stoquefichus_sp._SB1	7.921	3.0318	10.156	-1.74	down	0.0236
s__Pseudodesulfovibrio_indicus	0.2264	0.0813	0.2927	-1.85	down	0.0241
s__Vibrio_natriegens	0.183	0.043	0.247	-2.52	down	0.0241
s__Klebsiella_phage_YX3973	526.39	1676.12	0.7987	11.04	up	0.0242
s__Bacteroides_stercoris_CAG:120	417.663	231.965	502.553	-1.12	down	0.0242
s__Gammaproteobacteria_unclassified	264.095	556.339	130.498	2.09	up	0.0242
s__Chlamydia_trachomatis	212.492	441.83	107.651	2.04	up	0.0242
s__Bacteroides_ovatus_CAG:22	42.601	22.2542	51.9024	-1.22	down	0.0242
s__Succinivibrionaceae_bacterium_WG-1	0.0806	0.0434	0.0975	-1.17	down	0.0247
s__Pantoea_sp._M_5	20.7307	51.697	6.5746	2.98	up	0.0248
s__Candidatus_Melainabacteria_bacterium_LEY3_CP_29_8	0.2996	0.0533	0.4121	-2.95	down	0.0248
s__Streptococcus_sp._AM28-20	1.7855	4.1914	0.6857	2.61	up	0.025
s__bacterium_D16-59	0.4441	0.1952	0.5579	-1.52	down	0.025
s__Ruminococcus_sp._N15.MGS-57	0.2578	0.0137	0.3694	-4.75	down	0.0251
s__Streptococcus_mutans	1.4421	0.2603	1.9823	-2.93	down	0.0252
s__Clostridium_sp.	127.359	37.2552	168.55	-2.18	down	0.0255
s__Mitsuokella_multacida	37.3542	100.431	8.5191	3.56	up	0.0255
s__Faecalibacterium_sp._An192	63.0338	31.2522	77.5625	-1.31	down	0.0255
s__Ruminococcus_sp._AF37-20	48.1846	17.4689	62.2261	-1.83	down	0.0255
s__Parabacteroides_sp._Marseille-P4001	6.1952	3.4875	7.433	-1.09	down	0.0255
s__Colwellia_psychrerythraea	0.094	0.1705	0.059	1.53	up	0.0256
s__Muribaculaceae_bacterium_AM35	0.95	0.419	1.1927	-1.51	down	0.0257
s__Candidatus_Bathyarchaeota_archaeon	0.0571	0.0231	0.0726	-1.65	down	0.0257
s__Shigella_phage_DS8	15.0556	47.951	0.0178	11.4	up	0.0259
s__Streptococcus_sp._B4	0.5876	1.3965	0.2178	2.68	up	0.026
s__Psychrobacillus_sp._Z8	0.0953	0.0349	0.1229	-1.82	down	0.0261
s__Pilibacter_termitis	1.5741	0.3884	2.1161	-2.45	down	0.0263
s__Pseudobutyrivibrio_sp._NOR37	0.1773	0.0202	0.2491	-3.62	down	0.0264
s__Roseburia_sp._AF34-16	124.431	70.1249	149.256	-1.09	down	0.0269
s__Streptococcus_salivarius	23.4717	43.8504	14.1558	1.63	up	0.0269
s__Bacteroides_sp._AM28-6	18.9491	10.9196	22.6197	-1.05	down	0.0269
s__Bacteroides_sp._KFT8	12.8135	7.464	15.2589	-1.03	down	0.0269
s__Eubacterium_maltosivorans	1.6269	0.798	2.0058	-1.33	down	0.0269
s__Agathobacter_ruminis	1.9648	0.9089	2.4475	-1.43	down	0.0276
s__Lachnospiraceae_bacterium_CAG:364	0.297	0.049	0.4105	-3.07	down	0.0278
s__Desulfurellales_bacterium	0.4096	0	0.5968	-Inf	down	0.0278
s__Adlercreutzia_muris	0.0412	0	0.06	-Inf	down	0.0278
s__Carboxydothermus_hydrogenoformans	0.0529	0	0.0771	-Inf	down	0.0278
s__Pseudobutyrivibrio_sp._LB2011	0.0445	0	0.0649	-Inf	down	0.0278
s__Citrobacter_sp._AAK_AS5	0.0494	0	0.072	-Inf	down	0.0278
s__Treponema_sp.	0.0611	0.029	0.0757	-1.38	down	0.0279
s__Pseudobutyrivibrio_xylanivorans	4.9342	2.5722	6.014	-1.23	down	0.0283
s__Bacteroides_plebeius_CAG:211	147.515	77.264	179.63	-1.22	down	0.0284
s__Cupriavidus_taiwanensis	84.4311	172.179	44.318	1.96	up	0.0284
s__Lachnospiraceae_bacterium_AM21-21	38.0198	59.4893	28.2051	1.08	up	0.0284
s__Pluralibacter_gergoviae	15.4245	38.0686	5.0729	2.91	up	0.0284
s__Millionella_massiliensis	2.9833	0.1938	4.2585	-4.46	down	0.0285
s__Clostridium_sp._USBA_49	2.0819	3.8126	1.2907	1.56	up	0.0286
s__Saccharibacillus_kuerlensis	0.0971	0.0283	0.1285	-2.18	down	0.0287
s__Tepidibacillus_fermentans	2.7234	0.7586	3.6216	-2.26	down	0.0288
s__Aggregatibacter_kilianii	0.3872	0.1474	0.4968	-1.75	down	0.0289
s__Actinomyces_sp._ICM39	0.3587	0.7859	0.1634	2.27	up	0.0293
s__uncultured_bacterium_Contig1338	2.8475	8.7913	0.1303	6.08	up	0.0294
s__Streptococcus_infantarius	1.5983	0.1707	2.2509	-3.72	down	0.0294
s__Bacillus_sp._X1(2014)	0.0853	0.0178	0.1162	-2.71	down	0.0294
s__Clostridium_homopropionicum	0.8135	0.3436	1.0283	-1.58	down	0.0296
s__Butyrivibrio_sp._CB08	0.4621	0.2494	0.5593	-1.17	down	0.0296
s__Oribacterium_sp._WCC10	6.9912	3.1819	8.7327	-1.46	down	0.0298
s__Bacillus_vallismortis	1.5657	0.477	2.0634	-2.11	down	0.0298
s__Streptococcus_sanguinis	1.0874	2.354	0.5083	2.21	up	0.0299
s__Enterobacteriaceae_bacterium_bta3-1	1.1987	2.7319	0.4978	2.46	up	0.03
s__Paraclostridium_bifermentans	0.6194	0.2065	0.8082	-1.97	down	0.03
s__Burkholderia_unclassified	0.1082	0.237	0.0493	2.27	up	0.0302
s__Cronobacter_dublinensis	6.3641	13.0754	3.2961	1.99	up	0.0305
s__Rikenella_microfusus	5.4012	2.4012	6.7726	-1.5	down	0.0306
s__Citrobacter_pasteurii	17.6868	42.1257	6.5148	2.69	up	0.0308
s__Planctomycetes_bacterium_Poly41	0.1234	0.0672	0.1491	-1.15	down	0.031
s__Citrobacter_freundii	62.6011	133.228	30.3146	2.14	up	0.0314
s__Ruminococcus_sp._TF12-2	25.2278	6.1815	33.9347	-2.46	down	0.0314
s__Bacteroides_sp._HMSC068A09	22.6964	5.2761	30.6599	-2.54	down	0.0314
s__Coriobacteriia_unclassified	6.9437	13.2053	4.0813	1.69	up	0.0314
s__[Hallella]_seregens	0.2218	0.6449	0.0284	4.51	up	0.0315
s__Pelosinus_propionicus	0.3156	0.0905	0.4186	-2.21	down	0.0315
s__Rothia_sp._HMSC065C12	0.1202	0.3391	0.0201	4.08	up	0.0317
s__Calditerricola_satsumensis	0.3739	0.9572	0.1073	3.16	up	0.0323
s__Rothia_mucilaginosa	2.9893	9.0726	0.2083	5.44	up	0.0325
s__Enterobacter_sp._OV724	10.0539	21.9905	4.5972	2.26	up	0.0328
s__Salmonella_phage_Shemara	0.2005	0.357	0.1289	1.47	up	0.0328
s__Vibrio_phage_pYD38-A	321.957	1003.39	10.4463	6.59	up	0.033
s__Klebsiella_grimontii	55.6502	99.4631	35.6215	1.48	up	0.033
s__Alistipes_sp._5CPEGH6	16.0667	7.4965	19.9844	-1.41	down	0.033
s__Bacteroides_sp._AF25-5LB	10.4848	4.4713	13.2338	-1.57	down	0.033
s__Desulfosporosinus_lacus	4.7365	1.9777	5.9976	-1.6	down	0.033
s__Veillonellaceae_bacterium_KA00182	2.9589	1.5457	3.6049	-1.22	down	0.033
s__Actinomyces_sp._HPA0247	0.537	1.2641	0.2046	2.63	up	0.0344
s__Streptococcus_sp._ACS2	0.6544	1.1977	0.4061	1.56	up	0.0346
s__Citrobacter_youngae	16.0846	35.6409	7.1445	2.32	up	0.0347
s__Bacteroides_sp._3_1_23	335.829	181.254	406.492	-1.17	down	0.0348
s__Dorea_sp._AM58-8	178.1	103.349	212.273	-1.04	down	0.0348
s__Veillonella_seminalis	42.1363	3.6205	59.7435	-4.04	down	0.0348
s__Blautia_sp._CAG:237	87.6761	45.6022	106.91	-1.23	down	0.0348
s__Candidatus_Kapabacteria_bacterium	0.8552	0.0135	1.2399	-6.52	down	0.0351
s__Ruminococcus_sp._AF17-6LB	0.8001	0.1734	1.0866	-2.65	down	0.0353
s__Methanobrevibacter_unclassified	0.8115	2.5595	0.0125	7.68	up	0.0354
s__Oribacterium_sp._NK2B42	1.3013	0.5269	1.6554	-1.65	down	0.0356
s__Candidatus_Cryosericum_septentrionale	0.0984	0.1689	0.0661	1.35	up	0.0359
s__Candidatus_Amulumruptor_caecigallinarius	100.869	271.564	22.837	3.57	up	0.0365
s__Klebsiella_quasipneumoniae	27.9752	76.5563	5.7667	3.73	up	0.0365
s__Flavonifractor_sp._An92	11.1285	6.584	13.206	-1	down	0.0365
s__Clostridium_formicaceticum	1.0493	0.5315	1.2859	-1.27	down	0.0365
s__Streptococcus_sp._263_SSPC	0.5274	1.3976	0.1296	3.43	up	0.0371
s__Thermoanaerosceptrum_fracticalcis	0.6744	0.371	0.8131	-1.13	down	0.0373
s__Photobacterium_phosphoreum	2.2629	5.2634	0.8913	2.56	up	0.0374
s__Victivallis_vadensis	0.7473	0.1275	1.0306	-3.01	down	0.0382
s__Mobilisporobacter_senegalensis	0.8111	0.3615	1.0167	-1.49	down	0.0383
s__Klebsiella_pneumoniae	4099.64	10773.5	1048.75	3.36	up	0.0384
s__Megamonas_unclassified	1239.37	3396.99	253.024	3.75	up	0.0384
s__Ruminococcus_sp._CAG:108-related_41_35	172.383	29.2036	237.836	-3.03	down	0.0384
s__Prevotella_sp._885	116.533	355.48	7.2998	5.61	up	0.0384
s__Tyzzerella_sp._An114	37.8996	22.2807	45.0397	-1.02	down	0.0384
s__Oribacterium_sp._oral_taxon_078	30.616	15.0423	37.7354	-1.33	down	0.0384
s__Actinobacillus_pleuropneumoniae	15.8769	36.3838	6.5024	2.48	up	0.0384
s__Alkaliphilus_peptidifermentans	0.1929	0.0447	0.2606	-2.54	down	0.0385
s__Candidatus_Gastranaerophilales_bacterium_HUM_22	0.2099	0.0442	0.2857	-2.69	down	0.0386
s__Rothia_sp._HMSC068E02	0.0251	0.0744	0.0026	4.84	up	0.0387
s__Prevotella_sp._oral_taxon_376	7.1357	1.3477	9.7816	-2.86	down	0.039
s__Streptococcus_pseudopneumoniae	0.6984	1.5637	0.3028	2.37	up	0.0398
s__[Eubacterium]_sulci	1.0916	2.224	0.5739	1.95	up	0.0401
s__Rhodanobacter_sp._SCN_68-63	0.4491	0	0.6543	-Inf	down	0.0401
s__Geobacter_sp.	0.1173	0	0.171	-Inf	down	0.0401
s__Bacillus_sp._FJAT-45086	0.1976	0	0.288	-Inf	down	0.0401
s__Clostridium_chromiireducens	0.1501	0.0552	0.1936	-1.81	down	0.0401
s__Campylobacter_sp._P031	0.1055	0	0.1537	-Inf	down	0.0401
s__Flavobacterium_psychrophilum	0.0969	0	0.1412	-Inf	down	0.0401
s__Enterococcus_florum	0.0501	0	0.073	-Inf	down	0.0401
s__Actinomyces_sp._ICM58	0.0554	0.1513	0.0116	3.71	up	0.0401
s__Streptacidiphilus_rugosus	0.0477	0	0.0695	-Inf	down	0.0401
s__Xenorhabdus_nematophila	0.0448	0	0.0653	-Inf	down	0.0401
s__Coprothermobacter_platensis	0.0455	0	0.0664	-Inf	down	0.0401
s__Endozoicomonas_acroporae	0.041	0	0.0597	-Inf	down	0.0401
s__Clostridium_sp._AF36-18BH	660.15	165.94	886.075	-2.42	down	0.0403
s__Klebsiella_sp._MS_92-3	94.4832	263.646	17.1515	3.94	up	0.0403
s__Bacteroides_sp._3_1_13	35.8415	20.417	42.8927	-1.07	down	0.0403
s__Flavonifractor_sp._An9	7.2053	4.2745	8.5452	-1	down	0.0403
s__Turicibacter_sp._H121	3.7928	9.1929	1.3243	2.8	up	0.0406
s__Virgibacillus_massiliensis	0.821	1.6243	0.4537	1.84	up	0.0409
s__Schaalia_odontolytica	0.8762	2.0875	0.3225	2.69	up	0.0409
s__Clostridium_acetireducens	0.4299	0.2242	0.524	-1.22	down	0.0412
s__Streptococcus_sp._HMSC078D09	0.2123	0.4597	0.0992	2.21	up	0.0412
s__Anaerobacterium_chartisolvens	1.8031	1.0036	2.1686	-1.11	down	0.0413
s__Eubacterium_sp._ER2	0.3555	0.1109	0.4673	-2.08	down	0.042
s__Bacteroides_sp._AM07-18	8.222	4.8616	9.7582	-1.01	down	0.0422
s__Clostridium_sp._CAG:356	2.3974	0.7941	3.1304	-1.98	down	0.0422
s__Selenomonadaceae_unclassified	0.7273	2.2781	0.0183	6.96	up	0.0422
s__Bacteroides_graminisolvens	29.0383	7.5533	38.8601	-2.36	down	0.0423
s__Schaalia_turicensis	1.3718	3.2845	0.4974	2.72	up	0.0423
s__Mitsuokella_jalaludinii	7.3332	18.0078	2.4534	2.88	up	0.0424
s__Faecalicoccus_pleomorphus	9.2928	3.2226	12.0677	-1.9	down	0.0424
s__Syntrophobotulus_glycolicus	0.6278	0.2982	0.7785	-1.38	down	0.0427
s__Bacteroidales_bacterium_52_46	6.1273	13.2633	2.8652	2.21	up	0.043
s__Streptococcus_salivarius_CAG:79	0.0939	0.1799	0.0547	1.72	up	0.043
s__Buttiauxella_brennerae	22.5476	71.7762	0.0431	10.7	up	0.0433
s__Actinomyces_unclassified	0.5682	1.3191	0.2249	2.55	up	0.0433
s__Citrobacter_braakii	3.6973	8.2887	1.5983	2.37	up	0.0434
s__Geminicoccus_roseus	0.0584	0.0049	0.0829	-4.08	down	0.0434
s__Bacteroides_sp._AM18-9	7.0932	3.4663	8.7511	-1.34	down	0.0444
s__Barnesiella_intestinihominis	129.001	56.2698	162.249	-1.53	down	0.0445
s__Eubacterium_sp._AF34-35BH	37.863	16.4712	47.6421	-1.53	down	0.0445
s__Alistipes_sp._CHKCI003	37.7398	19.366	46.1393	-1.25	down	0.0445
s__Drancourtella_sp._An12	16.0654	7.0858	20.1703	-1.51	down	0.0445
s__Gardnerella_vaginalis	7.7442	15.0568	4.4012	1.77	up	0.0445
s__Azospirillum_sp._51_20	1.165	0.6635	1.3943	-1.07	down	0.0449
s__uncultured_Pleomorphomonas_sp.	0.1174	0.25	0.0568	2.14	up	0.0451
s__Rothia_sp._HMSC067H10	0.0885	0.2673	0.0068	5.3	up	0.0451
s__Prevotella_sp._oral_taxon_317	0.0033	0.0097	0.0003	5.01	up	0.0452
s__Bacillus_sp._AFS076308	0.1086	0.3445	0.0007	8.94	up	0.0452
s__Fervidicella_metallireducens	0.2815	0.8589	0.0175	5.62	up	0.0452
s__Enterobacter_sp._MGH_14	0.3507	0.0334	0.4957	-3.89	down	0.0454
s__Acholeplasma_sp._CAG:878	0.2704	0.5011	0.165	1.6	up	0.0454
s__Elizabethkingia_anophelis	0.6654	0.0053	0.9672	-7.51	down	0.0457
s__Lactobacillus_jensenii	0.2244	0.6242	0.0416	3.91	up	0.046
s__Thermoflavimicrobium_dichotomicum	0.2022	0.0046	0.2925	-5.99	down	0.0463
s__Enterobacter_sp._KINAN-G	9.8317	19.8865	5.2352	1.93	up	0.0465
s__bacterium_OL-1	4.9437	1.8136	6.3746	-1.81	down	0.0466
s__Mitsuokella_sp._AF21-1AC	0.7279	1.6518	0.3055	2.43	up	0.0466
s__Lachnospiraceae_bacterium_GAM79	470.309	98.5615	640.25	-2.7	down	0.0467
s__Prevotella_lascolaii	239.643	701.135	28.6755	4.61	up	0.0467
s__Fibrobacter_sp._UWH1	0.1671	0.0206	0.2341	-3.51	down	0.0472
s__Dictyoglomus_turgidum	0.3183	0.1869	0.3784	-1.02	down	0.0476
s__Porphyromonadaceae_unclassified	4.6477	2.5997	5.584	-1.1	down	0.0478
s__Actinomycetaceae_unclassified	0.2781	0.6798	0.0945	2.85	up	0.048
s__Clostridium_sp._CAG:524	0.2119	0.0775	0.2733	-1.82	down	0.0486
s__Parabacteroides_sp._OF01-14	2.8434	1.0255	3.6744	-1.84	down	0.0488
s__Paraprevotella_xylaniphila	303.786	541.558	195.091	1.47	up	0.0489
s__Dorea_sp._AF36-15AT	233.564	131.333	280.299	-1.09	down	0.0489
s__Faecalibaculum_rodentium	12.3723	5.6464	15.447	-1.45	down	0.0489
s__Clostridium_sp._ASF356	14.8723	8.7845	17.6552	-1.01	down	0.0489
s__Clostridium_sp._AF12-28	5.0475	2.8395	6.0568	-1.09	down	0.0489
s__Clostridium_sp._BSD2780061688st1_H5	3.7006	1.2629	4.815	-1.93	down	0.0489
s__Trichococcus_ilyis	1.0621	0.0424	1.5282	-5.17	down	0.0493
s__Candidatus_Brocadiaceae_bacterium_B188	0.1625	0.4841	0.0155	4.96	up	0.0498

## Sheet: KBD2_vs_NC
Species	mean	mean_KBD2	mean_NC	log2FC	regulation	p_value
s__Blautia_sp._OM07-19	205.068	63.2516	269.898	-2.09	down	0.0001
s__Blautia_sp._SG-772	40.1057	12.757	52.608	-2.04	down	0.0001
s__Blautia_sp._OM06-15AC	17.843	8.554	22.0893	-1.37	down	0.0001
s__Anaerobium_acetethylicum	6.1175	1.3381	8.3024	-2.63	down	0.0001
s__Lachnospiraceae_bacterium_JC7	4.8319	0.7032	6.7194	-3.26	down	0.0001
s__Fusicatenibacter_saccharivorans	249.247	138.957	299.666	-1.11	down	0.0002
s__Blautia_sp._AF34-10	22.557	10.4675	28.0836	-1.42	down	0.0002
s__Clostridium_sp._AF36-4	141.339	26.0097	194.06	-2.9	down	0.0003
s__Roseburia_sp._499	42.8505	15.3746	55.4109	-1.85	down	0.0003
s__Blautia_sp._AM23-13AC	29.4891	16.1028	35.6085	-1.14	down	0.0003
s__Blautia_unclassified	684.212	324.775	848.526	-1.39	down	0.0004
s__Roseburia_sp._AM23-20	136.538	51.7277	175.309	-1.76	down	0.0004
s__Blautia_sp._AF17-9LB	51.557	28.6419	62.0325	-1.11	down	0.0004
s__Blautia_sp._AF26-2	45.0732	22.3253	55.4723	-1.31	down	0.0004
s__Eubacterium_sp._An3	32.3018	17.5707	39.036	-1.15	down	0.0004
s__Clostridium_sp._AF23-6LB	35.2114	18.2504	42.965	-1.24	down	0.0004
s__Blautia_sp._aa_0143	22.9756	9.619	29.0815	-1.6	down	0.0004
s__Eisenbergiella_massiliensis	22.96	11.6378	28.1358	-1.27	down	0.0004
s__Clostridium_sp._AM43-3BH	18.9974	7.7573	24.1357	-1.64	down	0.0004
s__Clostridium_sp._AF34-13	17.9683	6.3042	23.3004	-1.89	down	0.0004
s__[Eubacterium]_rectale	40693.9	15908.3	52024.5	-1.71	down	0.0005
s__Roseburia_sp._OM02-15	4.1457	1.9611	5.1444	-1.39	down	0.0005
s__Clostridium_sp._AF37-7	52.3658	26.0005	64.4185	-1.31	down	0.0006
s__Blautia_sp._AF14-40	44.2916	20.8896	54.9897	-1.4	down	0.0006
s__Eubacterium_plexicaudatum	47.914	27.6076	57.197	-1.05	down	0.0006
s__Ruminococcus_sp._CAG:55	27.1501	9.9932	34.9932	-1.81	down	0.0006
s__Butyrivibrio_fibrisolvens	18.6558	7.4325	23.7865	-1.68	down	0.0006
s__Ruminococcus_sp._B05	14.0545	6.9626	17.2965	-1.31	down	0.0006
s__Drancourtella_sp._An12	15.3143	4.6918	20.1703	-2.1	down	0.0007
s__Blautia_sp._TF12-31AT	1.2938	0.4621	1.674	-1.86	down	0.0007
s__Clostridium_sp._AF27-2AA	873.291	312.848	1129.49	-1.85	down	0.0008
s__Blautia_sp._AF19-1	35.475	16.7486	44.0357	-1.39	down	0.0008
s__Blautia_sp._OF09-25XD	17.1191	7.0139	21.7386	-1.63	down	0.0008
s__Blautia_sp._OF11-22	12.6461	5.7799	15.7849	-1.45	down	0.0008
s__Erysipelotrichaceae_bacterium_NK3D112	10.3233	4.4717	12.9982	-1.54	down	0.0008
s__Eubacterium_sp._3_1_31	6.2097	2.8469	7.7469	-1.44	down	0.0008
s__Veillonellaceae_bacterium_KA00182	2.737	0.8384	3.6049	-2.1	down	0.0008
s__Coprococcus_comes	1487.92	834.955	1786.42	-1.1	down	0.0009
s__Blautia_sp._CAG:237	78.27	15.6204	106.91	-2.77	down	0.0009
s__Blautia_sp._SF-50	36.6475	15.0699	46.5115	-1.63	down	0.0009
s__Ruminococcus_sp._AF31-14BH	19.8455	8.7885	24.9001	-1.5	down	0.0009
s__Ruminococcus_sp._AM18-44	12.6885	6.8293	15.3671	-1.17	down	0.0009
s__Fusobacterium_naviforme	8.5373	3.6804	10.7576	-1.55	down	0.0009
s__bacterium_1XD42-54	7.1579	3.9768	8.6121	-1.11	down	0.001
s__Hungateiclostridium_clariflavum	1.9802	0.7652	2.5356	-1.73	down	0.0011
s__Blautia_sp._SC05B48	45.8451	20.3834	57.4847	-1.5	down	0.0012
s__Clostridium_butyricum	17.1859	9.47	20.7132	-1.13	down	0.0012
s__uncultured_bacterium_Contig1338	0.4204	1.055	0.1303	3.02	up	0.0012
s__uncultured_bacterium_32o03	1.6069	0.1315	2.2814	-4.12	down	0.0012
s__Roseburia_intestinalis	8828.58	2682.31	11638.3	-2.12	down	0.0013
s__Ruminococcus_lactaris	442.686	235.357	537.465	-1.19	down	0.0013
s__Eubacterium_sp._41_20	218.32	70.5243	285.884	-2.02	down	0.0013
s__Bacteroides_sp._AF18-33	19.8211	56.4746	3.0652	4.2	up	0.0013
s__Ruminococcus_sp._AF37-6AT	1.6916	0.8082	2.0954	-1.37	down	0.0013
s__Ruminococcus_unclassified	7797.3	4149.07	9465.06	-1.19	down	0.0014
s__Eubacterium_rectale_CAG:36	364.353	135.716	468.873	-1.79	down	0.0014
s__Ruminococcus_sp._AM57-5	22.644	7.9986	29.3391	-1.88	down	0.0014
s__Clostridium_sp._KNHs205	8.8597	2.5755	11.7325	-2.19	down	0.0014
s__Lutispora_thermophila	0.3608	0.0449	0.5052	-3.49	down	0.0016
s__Ruminococcus_sp._AM16-34	21.8233	9.2071	27.5908	-1.58	down	0.0017
s__Blautia_sp._AF19-10LB	132.83	29.9559	179.859	-2.59	down	0.0018
s__Clostridium_sp._CAG:62	80.406	14.6598	110.462	-2.91	down	0.0018
s__Marvinbryantia_formatexigens	54.5272	30.3361	65.586	-1.11	down	0.0019
s__Blautia_sp._OF03-13	26.6164	12.0681	33.2671	-1.46	down	0.0019
s__Blautia_schinkii	16.5248	9.331	19.8134	-1.09	down	0.0019
s__Ruminococcus_sp._SR1/5	68.6878	36.5929	83.3597	-1.19	down	0.002
s__Anaerostipes_sp._494a	3.391	1.7681	4.1329	-1.22	down	0.002
s__Ruminococcus_sp._AF27-3	2.5107	0.4481	3.4537	-2.95	down	0.0021
s__Clostridium_sp._AF20-7	88.1441	44.2336	108.218	-1.29	down	0.0022
s__Clostridium_sp._CAG:12237_41	5.9356	2.2542	7.6186	-1.76	down	0.0022
s__Blautia_sp._CAG:37_48_57	24.4645	7.3052	32.3088	-2.14	down	0.0023
s__Blautia_sp._KGMB01111	21.2053	11.0252	25.859	-1.23	down	0.0023
s__Faecalitalea_sp._Marseille-P3755	12.7292	6.8084	15.4359	-1.18	down	0.0023
s__Blautia_luti	60.977	35.1595	72.7793	-1.05	down	0.0025
s__Eubacterium_sp._An11	4.0516	1.8733	5.0474	-1.43	down	0.0025
s__Escherichia_phage_phi_G17	0.1027	0.2194	0.0493	2.15	up	0.0027
s__Aminivibrio_pyruvatiphilus	0.0662	0.0028	0.0952	-5.09	down	0.0027
s__Lachnoclostridium_sp._An169	11.5878	5.0653	14.5695	-1.52	down	0.0028
s__Clostridium_sp._Marseille-P2415	10.4089	4.1545	13.2681	-1.68	down	0.0028
s__Prevotella_sp._AM34-19LB	368.453	1139.35	16.0428	6.15	up	0.003
s__Roseburia_sp._CAG:50	6.5322	3.2329	8.0405	-1.31	down	0.003
s__Anaerococcus_hydrogenalis	0.6242	1.7922	0.0902	4.31	up	0.0034
s__Prevotella_stercorea_CAG:629	76.7575	240.794	1.7694	7.09	up	0.0035
s__Blautia_sp._AM29-29	19.9999	11.4186	23.9228	-1.07	down	0.0035
s__Roseburia_sp._OF03-24	205.085	91.8223	256.863	-1.48	down	0.0037
s__Clostridiaceae_bacterium_TF01-6	157.606	92.5939	187.326	-1.02	down	0.0037
s__Blautia_sp._BCRC_81119	52.7684	30.4493	62.9715	-1.05	down	0.0037
s__Ruminococcus_sp._AM28-41	10.1011	5.0207	12.4235	-1.31	down	0.0037
s__Enterobacter_huaxiensis	0.2603	0.0233	0.3686	-3.98	down	0.0037
s__Desulfospira_joergensenii	0.407	0.1231	0.5367	-2.12	down	0.0038
s__Paenibacillus_sp._32352	0.0562	0	0.0819	-Inf	down	0.0038
s__Sinorhizobium_sp._GL28	99.6037	295.892	9.8718	4.91	up	0.0039
s__Ruminococcus_bicirculans	122.19	43.3148	158.247	-1.87	down	0.0039
s__Clostridium_sp._OF09-36	39.2299	23.2984	46.5129	-1	down	0.0039
s__Murimonas_intestini	14.7159	6.8684	18.3033	-1.41	down	0.0039
s__Lachnospiraceae_bacterium_AB2028	1.0645	0.3167	1.4064	-2.15	down	0.004
s__Streptococcus_sp._HMSC076C09	0.0512	0.1056	0.0263	2.01	up	0.004
s__Roseburia_intestinalis_CAG:13	248.08	52.4981	337.489	-2.68	down	0.0042
s__uncultured_Roseburia_sp.	157.842	54.2654	205.191	-1.92	down	0.0042
s__Ruminococcus_sp._AM41-10BH	18.3489	9.8388	22.2393	-1.18	down	0.0042
s__Coprococcus_sp._43_8	7.3826	3.544	9.1373	-1.37	down	0.0042
s__Roseburia_sp._AF34-16	112.222	31.2073	149.256	-2.26	down	0.0045
s__Ruminococcus_sp._CAG:57	81.9086	23.8639	108.443	-2.18	down	0.0045
s__Clostridium_sp._CAG:253	38.2388	13.2306	49.6711	-1.91	down	0.0045
s__Negativicoccus_succinicivorans	19.7886	43.7295	8.8442	2.31	up	0.0045
s__Butyrivibrio_sp._INlla16	3.1025	0.5232	4.2815	-3.03	down	0.0045
s__Shigella_virus_Sb1	0.1129	0.2335	0.0577	2.02	up	0.0046
s__Cohnella_sp._CC-MHH1044	0.7098	0.2019	0.942	-2.22	down	0.0047
s__Candidatus_Gastranaerophilales_bacterium_HUM_23	0.536	0.2352	0.6735	-1.52	down	0.0047
s__Coprococcus_sp._AF27-8	10.9085	3.9275	14.0998	-1.84	down	0.0048
s__Gemmiger_sp._An194	8.8079	4.1293	10.9467	-1.41	down	0.0048
s__Peptostreptococcus_anaerobius_CAG:621	0.3562	0.1263	0.4613	-1.87	down	0.0048
s__Ilyobacter_polytropus	0.2456	0.0713	0.3253	-2.19	down	0.0048
s__Alloprevotella_sp._E39	4.3395	13.5461	0.1307	6.7	up	0.005
s__Firmicutes_bacterium_CAG:102	80.9918	47.6561	96.231	-1.01	down	0.0051
s__Ruminococcus_sp._OM07-7	17.5196	6.4201	22.5937	-1.82	down	0.0051
s__Coprococcus_sp._AF18-48	7.8263	4.3947	9.3951	-1.1	down	0.0051
s__Firmicutes_bacterium_CAG:270	7.0346	3.3917	8.6999	-1.36	down	0.0051
s__Paenibacillus_agaridevorans	0.296	0.0808	0.3943	-2.29	down	0.0052
s__Clostridium_culturomicum	0.0599	0.0051	0.0849	-4.06	down	0.0052
s__Enterococcus_rivorum	0.2213	0.0295	0.309	-3.39	down	0.0053
s__Eisenbergiella_sp._OF01-20	9.7103	5.455	11.6556	-1.1	down	0.0054
s__Blautia_sp._An249	6.7048	2.2072	8.7609	-1.99	down	0.0054
s__Duncaniella_muris	2.1759	5.5708	0.624	3.16	up	0.0054
s__Ruminococcus_sp._AF13-28	2.4488	0.5333	3.3244	-2.64	down	0.0054
s__Halanaerobium_saccharolyticum	1.775	0.4094	2.3993	-2.55	down	0.0054
s__Thermoanaerosceptrum_fracticalcis	0.642	0.2677	0.8131	-1.6	down	0.0054
s__Cloacibacillus_sp._An23	1.7699	0.293	2.4451	-3.06	down	0.0055
s__Clostridium_sp._CAG:167	4.6973	0.8849	6.4402	-2.86	down	0.0057
s__Eisenbergiella_tayi	197.198	107.484	238.211	-1.15	down	0.0058
s__Lachnobacterium_bovis	4.4719	1.4066	5.8731	-2.06	down	0.0058
s__Sulfurospirillum_halorespirans	0.9783	0	1.4255	-Inf	down	0.0058
s__Ruminococcus_sp._AF25-17	1.0038	0.2089	1.3673	-2.71	down	0.0059
s__Blautia_sp._KLE_1732	229.898	127.792	276.574	-1.11	down	0.0061
s__Eubacterium_sp._CAG:248	204.554	39.4667	280.023	-2.83	down	0.0061
s__Ruminococcus_sp._AF18-29	41.8211	11.9073	55.496	-2.22	down	0.0061
s__Ruminococcus_sp._AF25-3LB	1.9664	0.7702	2.5132	-1.71	down	0.0061
s__Eubacterium_maltosivorans	1.5185	0.4526	2.0058	-2.15	down	0.0061
s__Collinsella_sp._AF05-9	1.1257	0.0366	1.6236	-5.47	down	0.0061
s__Blautia_sp._OF01-4LB	1.4882	0.5607	1.9122	-1.77	down	0.0063
s__Roseburia_sp._AF02-12	60.496	15.1259	81.2366	-2.43	down	0.0065
s__Blautia_sp._TM10-2	23.2886	13.3291	27.8415	-1.06	down	0.0065
s__Acidaminococcus_unclassified	13.0165	22.0499	8.887	1.31	up	0.0065
s__Cellulosilyticum_sp._WCF-2	12.0369	5.1237	15.1973	-1.57	down	0.0065
s__Hespellia_stercorisuis	10.0027	4.6307	12.4585	-1.43	down	0.0065
s__Odoribacter_sp._AM16-33	10.3203	5.8401	12.3684	-1.08	down	0.0065
s__Lachnospiraceae_bacterium_KH1T2	10.2564	2.1081	13.9813	-2.73	down	0.0065
s__Treponema_denticola	2.6763	1.4307	3.2457	-1.18	down	0.0065
s__Firmicutes_bacterium_CAG:272	3.4275	1.4093	4.3501	-1.63	down	0.0067
s__Butyrivibrio_sp._NC2002	0.2394	0.1096	0.2988	-1.45	down	0.0067
s__Paenibacillus_sp._XY044	0.2755	0.0672	0.3707	-2.46	down	0.0067
s__Prevotella_sp._885	84.3809	252.996	7.2998	5.12	up	0.0069
s__Prevotella_marseillensis	50.7181	139.548	10.1102	3.79	up	0.0069
s__Ruminococcus_sp._AF19-15	58.79	18.5085	77.2044	-2.06	down	0.0069
s__Lachnospiraceae_bacterium_XBB1006	2.7736	1.5603	3.3283	-1.09	down	0.0069
s__Paenibacillus_sophorae	1.8028	0.6277	2.3401	-1.9	down	0.0069
s__Lachnospiraceae_bacterium_G11	0.8782	0.3267	1.1304	-1.79	down	0.0073
s__[Clostridium]_aldenense	84.81	159.83	50.5151	1.66	up	0.0074
s__Clostridium_sp._OM02-18AC	28.3842	14.3506	34.7996	-1.28	down	0.0074
s__Blautia_glucerasea	6.227	3.5645	7.4441	-1.06	down	0.0074
s__Merdimonas_faecis	3.6944	1.8634	4.5315	-1.28	down	0.0074
s__Blautia_sp._AM46-5	4.1042	1.1945	5.4343	-2.19	down	0.0074
s__Prevotella_sp._MA2016	2.0155	0.0105	2.932	-8.13	down	0.0074
s__Prevotellamassilia_timonensis	39.7139	108.678	8.1873	3.73	up	0.0078
s__Ruminococcus_sp._AF45-4BH	15.4256	8.5593	18.5644	-1.12	down	0.0078
s__Clostridium_sp._CAG:590	10.8487	18.5263	7.339	1.34	up	0.0078
s__Prevotella_sp._CAG:891	3.765	10.9032	0.5018	4.44	up	0.0078
s__Prevotellaceae_unclassified	15.5776	46.544	1.4215	5.03	up	0.0082
s__Eubacterium_sp._CAG:38	286.845	123.875	361.346	-1.54	down	0.0083
s__Prevotella_stercorea	301.807	908.155	24.6186	5.21	up	0.0083
s__Roseburia_sp._CAG:45	184.998	43.0065	249.908	-2.54	down	0.0083
s__Ruminococcus_sp._AM26-12LB	30.3826	12.6736	38.4781	-1.6	down	0.0083
s__Bacteroides_graminisolvens	27.183	1.6394	38.8601	-4.57	down	0.0083
s__Absiella_sp._AM22-9	4.3896	2.51	5.2488	-1.06	down	0.0083
s__Campylobacter_sp._AAUH-44UCsig-a	1.2342	0.4354	1.5994	-1.88	down	0.0083
s__Ruminococcus_sp._Marseille-P6503	2.6376	0.6171	3.5613	-2.53	down	0.0086
s__Crassaminicella_sp._SY095	0.3482	0.1379	0.4443	-1.69	down	0.0086
s__Ruminococcus_sp._CAG:9-related_41_34	35.0572	19.897	41.9876	-1.08	down	0.0088
s__Eubacterium_sp._CAG:252	33.7092	16.0101	41.8002	-1.38	down	0.0088
s__Paenibacillus_sp._EZ-K15	0.0796	0	0.1159	-Inf	down	0.0088
s__Anaerocolumna_aminovalerica	2.0717	0.8009	2.6526	-1.73	down	0.009
s__Desulfitibacter_alkalitolerans	0.1529	0.0732	0.1893	-1.37	down	0.0092
s__Clostridium_sp._TF06-15AC	301.06	157.232	366.81	-1.22	down	0.0094
s__Clostridium_sp._OM04-12AA	211.525	107.383	259.133	-1.27	down	0.0094
s__Ruminococcus_sp._AF17-12	48.8473	22.4505	60.9145	-1.44	down	0.0094
s__Agathobaculum_sp._Marseille-P7918	9.6354	5.2541	11.6383	-1.15	down	0.0094
s__Clostridium_sp._N3C	1.9596	1.0823	2.3607	-1.13	down	0.0094
s__Ethanoligenens_harbinense	2.0735	0.8599	2.6282	-1.61	down	0.0098
s__Paenibacillus_sp._DXL2	1.1535	0.4947	1.4546	-1.56	down	0.0098
s__Coprococcus_sp._AF19-8AC	74.7815	38.4762	91.3783	-1.25	down	0.0099
s__Coprococcus_comes_CAG:19	27.0274	13.8657	33.0441	-1.25	down	0.0099
s__Anaerotruncus_unclassified	5.1997	2.5846	6.3952	-1.31	down	0.0099
s__Lachnospiraceae_bacterium_AM25-40	1.6823	0.8277	2.0729	-1.32	down	0.0099
s__Firmicutes_bacterium_AM29-6AC	1.5599	0.7204	1.9437	-1.43	down	0.0099
s__Paenibacillus_sp._VKM_B-2647	0.1093	0.0486	0.1371	-1.5	down	0.0104
s__Prevotella_copri	42923.8	106108	14039.4	2.92	up	0.0105
s__Faecalicatena_orotica	7.9474	2.8709	10.268	-1.84	down	0.0105
s__Pseudanabaena_sp._ABRG5-3	0.1756	0.0294	0.2425	-3.04	down	0.0108
s__Lachnospiraceae_bacterium_AC2029	0.4724	0.0607	0.6607	-3.44	down	0.0111
s__Paraprevotella_xylaniphila	306.635	550.638	195.091	1.5	up	0.0112
s__Clostridiales_bacterium_45_37	54.2631	28.229	66.1644	-1.23	down	0.0112
s__Dehalobacterium_formicoaceticum	1.0715	0.498	1.3337	-1.42	down	0.0113
s__Prevotella_sp._AM42-24	380.466	1167.74	20.5675	5.83	up	0.0118
s__Klebsiella_phage_YX3973	6.8255	20.0092	0.7987	4.65	up	0.0118
s__Vibrio_phage_pYD38-A	16.3868	29.3814	10.4463	1.49	up	0.0118
s__Clostridium_sp._AM25-23AC	259.977	124.915	321.719	-1.36	down	0.0118
s__Roseburia_sp._AF42-8	118.829	42.9137	153.533	-1.84	down	0.0118
s__Robinsoniella_peoriensis	20.533	9.5695	25.5448	-1.42	down	0.0118
s__Ruminococcus_sp._AM27-27	4.7892	2.4156	5.8742	-1.28	down	0.0118
s__Clostridiaceae_bacterium_MS3	1.1477	0.4922	1.4474	-1.56	down	0.0118
s__Treponema_medium	0.1337	0.2427	0.0839	1.53	up	0.012
s__Firmicutes_bacterium_HGW-Firmicutes-7	0.5546	0.195	0.719	-1.88	down	0.0121
s__Enterococcus_casseliflavus	0.3348	0.115	0.4352	-1.92	down	0.0123
s__Capnocytophaga_canimorsus	0.1907	0.4496	0.0723	2.64	up	0.0123
s__Clostridiaceae_bacterium	210.159	122.131	250.4	-1.04	down	0.0125
s__Clostridium_sp._AF37-5	173.782	34.2841	237.553	-2.79	down	0.0125
s__Lachnospira_multipara	2.794	1.0291	3.6007	-1.81	down	0.0125
s__Mobilibacterium_timonense	1.0126	0.4322	1.2779	-1.56	down	0.0127
s__Chloroflexi_bacterium_HGW-Chloroflexi-10	0.7071	1.4997	0.3448	2.12	up	0.0128
s__Enterobacter_sp._OLF	1.0381	0	1.5127	-Inf	down	0.013
s__Citrobacter_werkmanii	0.4098	0	0.5971	-Inf	down	0.013
s__Citrobacter_sp._MGH100	0.3072	0	0.4476	-Inf	down	0.013
s__Brachyspira_hyodysenteriae	0.2001	0.0016	0.2909	-7.51	down	0.013
s__Dethiosulfovibrio_peptidovorans	0.0728	0	0.106	-Inf	down	0.013
s__Aureimonas_altamirensis	0.0392	0	0.0572	-Inf	down	0.013
s__Prevotella_sp._P2-180	21.8979	66.3397	1.5817	5.39	up	0.0133
s__Cohnella_laeviribosi	0.475	0.1474	0.6248	-2.08	down	0.0137
s__Staphylococcus_succinus	6.3927	15.3967	2.2766	2.76	up	0.0138
s__Ruminococcus_sp._AF17-6LB	0.8395	0.2989	1.0866	-1.86	down	0.0138
s__Prevotella_sp._AM23-5	791.385	2410.84	51.064	5.56	up	0.014
s__Bacilliculturomica_massiliensis	21.8786	5.2161	29.4958	-2.5	down	0.014
s__Prevotella_oryzae	8.593	23.9476	1.5738	3.93	up	0.014
s__Butyricicoccus_porcorum	13.7922	7.9422	16.4665	-1.05	down	0.014
s__Ruminococcus_sp._AM22-13	10.3068	5.7477	12.3909	-1.11	down	0.014
s__Gemmiger_sp._An87	10.3641	5.5796	12.5513	-1.17	down	0.014
s__Coprobacillus_sp._TF10-10	3.6402	1.6626	4.5442	-1.45	down	0.014
s__Leptotrichia_sp._oral_taxon_879	0.0597	0.0049	0.0848	-4.11	down	0.014
s__Streptococcus_sp._HMSC073F11	0.0498	0.0091	0.0684	-2.91	down	0.0141
s__Cryptobacterium_sp._CAG:338	0.3267	0.0585	0.4492	-2.94	down	0.0143
s__Enterobacter_sp._NFIX45	0.8797	0.0734	1.2483	-4.09	down	0.0146
s__Clostridium_sp._AF02-29	120.447	67.3645	144.714	-1.1	down	0.0149
s__Desulfotomaculum_sp._OF05-3	103.243	56.4307	124.644	-1.14	down	0.0149
s__Ruminococcus_sp._AM09-18-1	37.0599	20.2148	44.7605	-1.15	down	0.0149
s__Bacteroides_sp._AM23-18	14.6599	7.1207	18.1064	-1.35	down	0.0149
s__Campylobacter_lanienae	0.1157	0.0053	0.1662	-4.97	down	0.015
s__[Eubacterium]_yurii	0.5864	0.1807	0.7719	-2.09	down	0.0153
s__Firmicutes_bacterium_CAG:272_52_7	1.3314	0.359	1.776	-2.31	down	0.0154
s__Enterobacter_sp._MGH_25	0.4911	0.0105	0.7107	-6.08	down	0.0154
s__Clostridium_sp._AM49-4BH	243.529	133.063	294.027	-1.14	down	0.0157
s__Ruminococcus_sp._AF21-11	44.6037	11.2665	59.8435	-2.41	down	0.0157
s__Ruminococcus_sp._CAG:90	17.1829	6.5828	22.0287	-1.74	down	0.0157
s__Firmicutes_bacterium_CAG:238	16.0017	5.7843	20.6725	-1.84	down	0.0157
s__Lachnospiraceae_bacterium_NK3A20	1.0484	0.4562	1.3191	-1.53	down	0.0157
s__Blautia_sp._AM28-36	0.8278	0.3045	1.067	-1.81	down	0.0157
s__uncultured_bacterium_A1Q1_fos_160	0.2755	0.0659	0.3713	-2.49	down	0.0158
s__Cronobacter_virus_CR8	0.1732	0.3016	0.1146	1.4	up	0.016
s__Ruminiclostridium_sp._MA18	0.3683	0.0896	0.4957	-2.47	down	0.0161
s__Roseburia_sp._AF25-15LB	2.1812	0.4396	2.9774	-2.76	down	0.0165
s__Alistipes_sp._An54	12.6675	5.4677	15.9589	-1.55	down	0.0166
s__Phoenicibacter_congonensis	1.022	0.4125	1.3006	-1.66	down	0.0166
s__Tissierella_praeacuta	1.0659	0.4953	1.3268	-1.42	down	0.0167
s__Caldicellulosiruptor_lactoaceticus	0.1271	0.0417	0.1661	-1.99	down	0.0167
s__Rothia_sp._T40-1	3.4449	0.0542	4.995	-6.53	down	0.017
s__Lachnoclostridium_sp._SNUG30099	0.4306	0.2131	0.5301	-1.31	down	0.0173
s__Sporanaerobacter_sp._JN28	0.9349	0.3901	1.184	-1.6	down	0.0174
s__Ruminococcus_sp._KGMB03662	85.9877	25.76	113.52	-2.14	down	0.0175
s__Ruminococcus_sp._AM43-6	70.6672	20.9911	93.3762	-2.15	down	0.0175
s__Ruminococcus_sp._AM23-1	20.866	10.5698	25.5729	-1.27	down	0.0175
s__Lachnoclostridium_sp._An138	13.3224	7.3657	16.0454	-1.12	down	0.0175
s__Clostridiales_bacterium_Marseille-P5551	10.1841	4.9334	12.5844	-1.35	down	0.0175
s__Clostridium_disporicum	6.4224	3.0959	7.9431	-1.36	down	0.0175
s__Ruminococcus_sp._AF31-16BH	1.8949	1.0882	2.2637	-1.06	down	0.0175
s__Butyrivibrio_sp._VCD2006	0.5189	0.1897	0.6693	-1.82	down	0.0177
s__Synergistes_sp._3_1_syn1	0.4339	0.1383	0.569	-2.04	down	0.018
s__Candidatus_Melainabacteria_bacterium_GWF2_37_15	0.2686	0.0563	0.3657	-2.7	down	0.0184
s__Prevotella_sp._CAG:386	654.41	2053.79	14.6944	7.13	up	0.0185
s__Ruminococcus_sp._AM28-29LB	176.117	97.9045	211.872	-1.11	down	0.0185
s__Ruminococcus_sp._OM02-16LB	45.0363	26.4397	53.5376	-1.02	down	0.0185
s__Clostridium_sp._TF11-13AC	60.8631	36.1683	72.1521	-1	down	0.0185
s__Ruminococcus_sp._AF16-50	53.7928	20.188	69.1549	-1.78	down	0.0185
s__Lachnoanaerobaculum_sp._OBRC5-5	30.4293	12.1716	38.7758	-1.67	down	0.0185
s__Ruminococcus_sp._OM07-17	18.4143	5.7911	24.1848	-2.06	down	0.0185
s__Succinivibrio_sp.	0.4015	0.2249	0.4823	-1.1	down	0.0185
s__Clostridium_autoethanogenum	0.0844	0.1431	0.0576	1.31	up	0.0185
s__Clostridium_chromiireducens	0.1456	0.0407	0.1936	-2.25	down	0.0186
s__Firmicutes_bacterium_CAG:582	1.3568	0.3297	1.8263	-2.47	down	0.019
s__Clostridium_bornimense	0.5667	0.2224	0.7241	-1.7	down	0.0191
s__Solobacterium_moorei	0.8685	0.4524	1.0587	-1.23	down	0.0191
s__Paenibacillus_pectinilyticus	0.5764	0	0.84	-Inf	down	0.0191
s__Lachnospiraceae_bacterium_NE2001	0.3397	0.0864	0.4556	-2.4	down	0.0191
s__Citrobacter_sp._MGH106	0.1796	0	0.2617	-Inf	down	0.0191
s__Metakosakonia_sp._MRY16-398	0.1264	0	0.1842	-Inf	down	0.0191
s__Chloroflexi_bacterium	3.5987	1.5671	4.5274	-1.53	down	0.0195
s__Phascolarctobacterium_sp._CAG:207	288.006	814.588	47.2825	4.11	up	0.0196
s__Firmicutes_bacterium_CAG:41	181.593	104.938	216.636	-1.05	down	0.0196
s__Ruminococcus_sp._OF02-6	37.8211	20.1576	45.8959	-1.19	down	0.0196
s__Streptococcus_pyogenes	28.1338	64.6361	11.4471	2.5	up	0.0196
s__Ruminococcus_sp._AF25-19	46.4495	12.6991	61.8782	-2.28	down	0.0196
s__Clostridium_sp._CAG:417	6.9074	1.6105	9.3289	-2.53	down	0.0196
s__Vibrio_natriegens	0.18	0.0333	0.247	-2.89	down	0.0197
s__Lachnospiraceae_bacterium_XBB2008	1.1205	0.5628	1.3755	-1.29	down	0.02
s__Alicyclobacillus_hesperidum	2.516	1.4002	3.0261	-1.11	down	0.0201
s__Butyrivibrio_sp._INlla18	0.0894	0.0042	0.1284	-4.93	down	0.0202
s__Bacteroidales_bacterium_52_46	8.306	20.2079	2.8652	2.82	up	0.0203
s__Collinsella_sp._AF04-24	0.5722	0.0572	0.8076	-3.82	down	0.0203
s__Amycolatopsis_sp._WAC_01376	0.328	0.1089	0.4282	-1.98	down	0.0205
s__Lachnotalea_glycerini	3.2778	1.2329	4.2127	-1.77	down	0.0207
s__Megasphaera_massiliensis	0.5053	0.1254	0.679	-2.44	down	0.0207
s__Desulfallas_thermosapovorans	0.1931	0.039	0.2635	-2.76	down	0.0211
s__Clostridium_sp._26_22	2.2244	0.5692	2.981	-2.39	down	0.0213
s__Prevotella_timonensis	1.507	3.5335	0.5806	2.61	up	0.0216
s__Hydrogenispora_ethanolica	0.7838	0.3692	0.9733	-1.4	down	0.0216
s__Prevotella_sp._P4-67	1.1263	2.524	0.4873	2.37	up	0.0217
s__Prevotella_copri_CAG:164	925.648	2571.68	173.177	3.89	up	0.0218
s__Bacteroides_sp._3_2_5	54.799	27.3625	67.3414	-1.3	down	0.0218
s__Muribaculum_sp._NM65_B17	16.4095	48.8532	1.5781	4.95	up	0.0218
s__Ruminococcus_sp._OM04-4AA	38.04	11.9446	49.9692	-2.06	down	0.0218
s__Roseburia_sp._AF25-25LB	39.7632	19.2636	49.1345	-1.35	down	0.0218
s__Alistipes_inops	8.1201	3.6227	10.176	-1.49	down	0.0218
s__Butyrivibrio_sp._FCS014	5.5368	1.0551	7.5856	-2.85	down	0.0218
s__Clostridium_sp._AF12-19	3.189	1.3494	4.03	-1.58	down	0.0218
s__Clostridium_sp._YH-panp20	1.3195	0.5531	1.6699	-1.59	down	0.0218
s__Clostridium_sp._PYR-10	0.2916	0.0988	0.3798	-1.94	down	0.0219
s__Prevotella_multisaccharivorax	26.1947	79.0216	2.0452	5.27	up	0.0224
s__Firmicutes_bacterium_CAG:321	5.1986	1.5958	6.8455	-2.1	down	0.0224
s__Synergistaceae_unclassified	2.0058	0.4121	2.7344	-2.73	down	0.0224
s__Clostridium_sp._USBA_49	1.0098	0.3955	1.2907	-1.71	down	0.0225
s__Clostridium_sp._JN500901	0.1532	0.0167	0.2156	-3.69	down	0.0225
s__Desulfatiglans_anilini	0.1011	0.0113	0.1422	-3.65	down	0.0225
s__Caldiserica_bacterium	0.0724	0.0242	0.0945	-1.97	down	0.0225
s__Lachnospiraceae_bacterium_MC2017	0.4883	0.2469	0.5986	-1.28	down	0.0228
s__Bacteroides_sp._CAG:530	9.7072	19.7827	5.1012	1.96	up	0.0229
s__Phascolarctobacterium_unclassified	496.611	1397.34	84.8497	4.04	up	0.023
s__Roseburia_sp._AF15-21	299.786	82.2307	399.239	-2.28	down	0.023
s__Ruminococcus_sp._AM47-2BH	22.3757	5.6547	30.0196	-2.41	down	0.023
s__Blautia_sp._AM28-27	1.0603	0.4655	1.3322	-1.52	down	0.023
s__Victivallis_vadensis	0.7634	0.1787	1.0306	-2.53	down	0.023
s__Finegoldia_magna	0.2623	0.0645	0.3527	-2.45	down	0.0234
s__Pelotomaculum_sp._FP	0.911	0.462	1.1162	-1.27	down	0.0241
s__Methanolobus_sp._SY-01	0.116	0.0334	0.1538	-2.2	down	0.0241
s__Alistipes_putredinis_CAG:67	966.757	408.775	1221.83	-1.58	down	0.0242
s__Ruminococcus_sp._AF17-11	157.013	73.6977	195.1	-1.4	down	0.0242
s__Coprococcus_sp._TF11-13	106.144	52.5265	130.655	-1.31	down	0.0242
s__Clostridium_sp._CAG:62_40_43	51.3342	10.3803	70.0559	-2.75	down	0.0242
s__Coprococcus_sp._AF21-14LB	13.5119	5.8531	17.013	-1.54	down	0.0242
s__Lachnospiraceae_bacterium_Choco86	11.0625	6.1781	13.2953	-1.11	down	0.0242
s__Ruminococcus_sp._OM05-10BH	9.4157	4.1859	11.8064	-1.5	down	0.0242
s__Anaerolineaceae_bacterium	1.4161	0.7644	1.714	-1.16	down	0.0242
s__Ruminococcus_sp._AF17-6	2.5972	0.4652	3.5719	-2.94	down	0.0243
s__Geobacillus_stearothermophilus	1.092	0.3517	1.4305	-2.02	down	0.025
s__Amphibacillus_jilinensis	0.1454	0.027	0.1995	-2.89	down	0.0251
s__Kurthia_gibsonii	0.2523	0.05	0.3447	-2.79	down	0.0254
s__Succinivibrionaceae_bacterium_WG-1	0.0715	0.0146	0.0975	-2.74	down	0.0254
s__Roseburia_sp._AF20-18LB	109.05	36.0631	142.416	-1.98	down	0.0255
s__Bacteroides_fragilis_CAG:47	20.2699	36.5205	12.841	1.51	up	0.0255
s__Alistipes_sp._An66	26.098	13.1694	32.0082	-1.28	down	0.0255
s__Clostridium_sp._OM05-6BH	18.5008	10.65	22.0897	-1.05	down	0.0255
s__Firmicutes_bacterium_CAG:137_57_8	11.2929	5.4788	13.9507	-1.35	down	0.0255
s__Paenibacillus_humicus	0.1511	0.0634	0.1912	-1.59	down	0.0263
s__Firmicutes_bacterium_CAG:56	443.007	259.254	527.008	-1.02	down	0.0269
s__Ruminococcus_sp._AF32-2AC	15.9308	6.5499	20.2192	-1.63	down	0.0269
s__Pygmaiobacter_massiliensis	9.3231	3.5105	11.9803	-1.77	down	0.0269
s__Ruminococcus_obeum_CAG:39	7.5603	3.8859	9.24	-1.25	down	0.0269
s__Clostridium_sp._C105KSO15	7.3315	2.5941	9.4971	-1.87	down	0.0269
s__Clostridiales_bacterium_AF36-10	2.6905	1.3381	3.3088	-1.31	down	0.0269
s__Longibaculum_sp._KGMB06250	1.9809	0.8173	2.5128	-1.62	down	0.0269
s__Dehalococcoides_mccartyi	1.6762	0.2724	2.318	-3.09	down	0.0269
s__Butyrivibrio_sp._WCD2001	0.4838	0.0231	0.6943	-4.91	down	0.0269
s__Enterobacter_sp._MGH_38	0.2314	0.0007	0.3368	-8.91	down	0.0269
s__[Eubacterium]_minutum	0.2179	0.0666	0.287	-2.11	down	0.0272
s__Prevotella_sp._CAG:873	2.6621	7.8125	0.3076	4.67	up	0.0273
s__Enterobacter_soli	0.5337	0	0.7776	-Inf	down	0.0278
s__Acuticoccus_yangtzensis	0.047	0	0.0685	-Inf	down	0.0278
s__Citrobacter_sp._AAK_AS5	0.0494	0	0.072	-Inf	down	0.0278
s__Paenibacillus_chondroitinus	0.0359	0	0.0523	-Inf	down	0.0278
s__Azospirillum_sp._51_20	1.0189	0.1978	1.3943	-2.82	down	0.0279
s__Epulopiscium_sp._Nele67-Bin005	0.3291	0.7801	0.123	2.67	up	0.0279
s__Nesterenkonia_sp._CPCC_204709	1.5188	4.813	0.0129	8.54	up	0.0282
s__Pedobacter_himalayensis	0.2055	0.0147	0.2927	-4.32	down	0.0282
s__Kallotenue_sp._CFH_73958	0.1022	0.0079	0.1454	-4.2	down	0.0282
s__Coprobacter_sp.	4.7339	11.1966	1.7795	2.65	up	0.0283
s__Peptoniphilus_sp._BV3C26	2.8878	0.7688	3.8565	-2.33	down	0.0283
s__Ruminococcus_sp._AF34-12	43.9298	14.7923	57.2497	-1.95	down	0.0284
s__Peptoclostridium_acidaminophilum	7.8908	3.7211	9.7969	-1.4	down	0.0284
s__Paenibacillus_sp._FSL_H7-0331	0.4651	0.0996	0.6322	-2.67	down	0.0286
s__Bacillus_polygoni	0.0725	0.0198	0.0966	-2.29	down	0.0287
s__Candidatus_Kentron_sp._LPFa	2.3104	7.3456	0.0086	9.74	up	0.0288
s__Paenibacillus_sp._SYSU_G01001	0.4085	0.1506	0.5264	-1.81	down	0.0293
s__Mobiluncus_holmesii	1.1549	0.6621	1.3802	-1.06	down	0.0295
s__Clostridium_sp._2-1	1.4558	3.7236	0.4191	3.15	up	0.0295
s__Arcobacter_sp._SM1702	11.1326	24.0718	5.2175	2.21	up	0.0296
s__Gemmiger_formicilis	6422	3175.29	7906.21	-1.32	down	0.0298
s__Carboxydocella_sp._ULO1	115.09	188.888	81.354	1.22	up	0.0298
s__Clostridium_sp._AF29-8BH	171.073	100.198	203.473	-1.02	down	0.0298
s__Coprococcus_sp._OM06-34AC	32.7566	15.3853	40.6977	-1.4	down	0.0298
s__Clostridium_sp._AF12-28	4.955	2.5448	6.0568	-1.25	down	0.0298
s__Hungateiclostridiaceae_unclassified	0.3694	0.1081	0.4888	-2.18	down	0.0298
s__Clostridium_sp._CAG:575	0.3896	0.1136	0.5157	-2.18	down	0.03
s__Clostridiaceae_bacterium_MJB2	0.5804	0.0554	0.8204	-3.89	down	0.0301
s__Bacteroides_sp._AF25-17LB	20.0029	8.4606	25.2794	-1.58	down	0.0306
s__Streptococcus_sp._HMSC073D05	0.3149	0.5751	0.1959	1.55	up	0.0308
s__Prevotella_sp._AGR2160	22.6693	71.6893	0.2602	8.11	up	0.031
s__Escherichia_sp._MR	1.1198	2.3148	0.5735	2.01	up	0.031
s__Acinetobacter_baumannii	532.393	174.43	696.033	-2	down	0.0314
s__Ruminococcus_sp._AF26-25AA	50.582	19.1286	64.9607	-1.76	down	0.0314
s__Rikenellaceae_unclassified	21.3622	10.1696	26.4788	-1.38	down	0.0314
s__Galactobacillus_timonensis	9.1119	3.8995	11.4948	-1.56	down	0.0314
s__Clostridium_sp._CAG:277	7.1759	12.0158	4.9633	1.28	up	0.0314
s__bacterium_1XD8-76	4.3732	2.0442	5.4379	-1.41	down	0.0314
s__Roseburia_sp._CAG:303	1.8141	0.7587	2.2965	-1.6	down	0.0314
s__[Eubacterium]_infirmum	1.7003	0.6943	2.1602	-1.64	down	0.0314
s__Geobacter_unclassified	2.7092	0.456	3.7392	-3.04	down	0.0316
s__Blautia_marasmi	2.7638	0.0588	4.0004	-6.09	down	0.0318
s__Prevotella_pleuritidis	1.934	5.2656	0.411	3.68	up	0.0321
s__uncultured_Collinsella_sp._SMG3	2.2291	0.4952	3.0217	-2.61	down	0.0325
s__TM7_phylum_sp._oral_taxon_346	0.0271	0.0485	0.0173	1.49	up	0.0325
s__Erysipelotrichaceae_bacterium_AF15-26LB	40.2512	12.3305	53.015	-2.1	down	0.033
s__Desulfovibrio_unclassified	36.1403	15.0285	45.7914	-1.61	down	0.033
s__Clostridium_sp._CAG:138	7.5548	2.709	9.7701	-1.85	down	0.033
s__Pseudoflavonifractor_sp._An187	9.4961	3.3485	12.3065	-1.88	down	0.033
s__Clostridium_sp._CAG:632	4.1808	2.3268	5.0284	-1.11	down	0.033
s__Roseburia_sp._AF22-2LB	2.8126	0.6082	3.8203	-2.65	down	0.033
s__Treponema_saccharophilum	2.9858	0.9256	3.9276	-2.09	down	0.033
s__Salmonella_phage_Shemara	0.2004	0.3567	0.1289	1.47	up	0.033
s__Desulfovibrio_salexigens	0.2404	0.021	0.3407	-4.02	down	0.0338
s__Butyrivibrio_sp._AE2015	1.535	0.2095	2.1409	-3.35	down	0.0341
s__Clostridium_estertheticum	0.4888	0.1561	0.6409	-2.04	down	0.0342
s__Sphingobium_sp._LB126	0.2735	0.0788	0.3625	-2.2	down	0.0344
s__Coprobacillus_sp._CAG:698	0.3177	0.1534	0.3928	-1.36	down	0.0346
s__Alistipes_putredinis	11699	4958.09	14780.5	-1.58	down	0.0348
s__Subdoligranulum_sp._60_17	1329.22	626.803	1650.32	-1.4	down	0.0348
s__Bacteroides_uniformis_CAG:3	167.464	94.3383	200.893	-1.09	down	0.0348
s__Phascolarctobacterium_sp._CAG:266	35.3178	66.8237	20.9151	1.68	up	0.0348
s__uncultured_Sporomusa_sp.	27.9025	48.347	18.5564	1.38	up	0.0348
s__Ruminococcus_sp._TF12-2	26.8937	11.4915	33.9347	-1.56	down	0.0348
s__Lactobacillus_plantarum	6.9658	10.9968	5.123	1.1	up	0.0348
s__Clostridium_sp._HMb25	9.7944	5.1246	11.9292	-1.22	down	0.0348
s__Lachnospiraceae_bacterium_A2	8.4838	4.1129	10.4819	-1.35	down	0.0348
s__Desnuesiella_massiliensis	0.2654	0.14	0.3228	-1.21	down	0.0349
s__Alistipes_sp._dk3620	0.0699	0.0213	0.092	-2.11	down	0.0352
s__Clostridium_sp._DL-VIII	2.4632	0.4589	3.3794	-2.88	down	0.0356
s__Natronincola_peptidivorans	0.1653	0.0973	0.1964	-1.01	down	0.0356
s__Selenomonas_noxia	0.6744	0.0426	0.9632	-4.5	down	0.0361
s__Clostridium_sp._AF21-20LB	56.4917	30.5938	68.3308	-1.16	down	0.0365
s__Pseudoflavonifractor_sp._Marseille-P3106	35.9405	19.6094	43.4062	-1.15	down	0.0365
s__Butyrivibrio_sp._CAG:318	6.0318	2.9252	7.452	-1.35	down	0.0365
s__Pyramidobacter_unclassified	0.0428	0.0229	0.0519	-1.18	down	0.0365
s__Vibrio_mangrovi	0.5709	0.0363	0.8153	-4.49	down	0.0367
s__Tetragenococcus_muriaticus	0.0978	0.2265	0.0389	2.54	up	0.0367
s__Bacteroides_sp._CAG:714	17.9072	9.6754	21.6703	-1.16	down	0.0368
s__Selenomonas_artemidis	0.7983	0.0234	1.1526	-5.62	down	0.0368
s__Clostridium_sp._CAG:524	0.2113	0.0755	0.2733	-1.86	down	0.0369
s__Paenibacillus_sp._7197	0.0948	0.027	0.1257	-2.22	down	0.0374
s__Pseudobutyrivibrio_ruminis	2.4698	1.1253	3.0845	-1.45	down	0.0379
s__Chryseobacterium_viscerum	0.1512	0.0274	0.2077	-2.92	down	0.038
s__Desulfopila_sp._IMCC35006	0.0832	0.0087	0.1173	-3.75	down	0.0382
s__Coprobacillus_sp._AF31-1BH	1.9686	1.1013	2.3651	-1.1	down	0.0383
s__Blautia_sp._OF03-15BH	330.781	196.576	392.132	-1	down	0.0384
s__Prevotella_sp._CAG:732	126.786	356.36	21.8374	4.03	up	0.0384
s__Eubacterium_sp._CAG76_36_125	95.2685	55.8428	113.292	-1.02	down	0.0384
s__Alistipes_sp._CHKCI003	36.243	14.5947	46.1393	-1.66	down	0.0384
s__Ruminococcus_sp._AM22-14LB	20.2407	8.4853	25.6146	-1.59	down	0.0384
s__Flavonifractor_sp._An306	15.4426	9.1186	18.3336	-1.01	down	0.0384
s__Alistipes_sp._58_9_plus	11.8579	5.1674	14.9165	-1.53	down	0.0384
s__Drancourtella_sp._An57	1.3044	0.6364	1.6099	-1.34	down	0.0384
s__Bdellovibrionales_bacterium_RIFOXYB2_FULL_36_6	0.2904	0.5298	0.1809	1.55	up	0.0387
s__Pseudoalteromonas_sp._Xi13	0.1297	0.4094	0.0018	7.83	up	0.0387
s__Globicatella_sp._HMSC072A10	0.4376	0.0825	0.5999	-2.86	down	0.0388
s__Cronobacter_virus_GAP31	0.0913	0.1949	0.044	2.15	up	0.0388
s__Kriegella_aquimaris	1.1225	0.2792	1.508	-2.43	down	0.0392
s__Streptococcus_sp._B4	0.2925	0.4559	0.2178	1.07	up	0.0393
s__Klebsiella_sp._OBRC7	1.2523	0.0409	1.8061	-5.46	down	0.0396
s__Rhizobium_pusense	1.5803	0	2.3027	-Inf	down	0.0401
s__Enterobacter_sp._BIDMC_30	0.0493	0	0.0718	-Inf	down	0.0401
s__Alphaproteobacteria_bacterium_RIFCSPHIGHO2_02_FULL_46_13	0.0675	0	0.0984	-Inf	down	0.0401
s__Enterobacter_sp._MGH_1	0.129	0	0.1879	-Inf	down	0.0401
s__Flavobacterium_psychrophilum	0.0969	0	0.1412	-Inf	down	0.0401
s__Omnitrophica_WOR_2_bacterium_GWB2_45_9	0.0819	0	0.1194	-Inf	down	0.0401
s__Thermanaeromonas_toyohensis	0.0598	0	0.0871	-Inf	down	0.0401
s__Cytophagales_bacterium_CG18_big_fil_WC_8_21_14_2_50_42_9	0.0495	0	0.0722	-Inf	down	0.0401
s__Coprothermobacter_platensis	0.0455	0	0.0664	-Inf	down	0.0401
s__Streptomyces_sp._DpondAA-F4a	2.1227	1.1949	2.5468	-1.09	down	0.0402
s__Clostridium_intestinale	1.9526	0.1593	2.7724	-4.12	down	0.0402
s__Prevotella_unclassified	3045.32	8986.32	329.442	4.77	up	0.0403
s__Clostridium_sp._AM18-55	77.9228	46.2142	92.4181	-1	down	0.0403
s__Bacteroides_sp._CAG:927	25.5868	75.5555	2.7439	4.78	up	0.0403
s__Lactobacillus_johnsonii	21.2682	33.2938	15.7708	1.08	up	0.0403
s__Frisingicoccus_caecimuris	11.5541	4.3609	14.8424	-1.77	down	0.0403
s__Clostridium_polynesiense	3.8823	2.1516	4.6735	-1.12	down	0.0403
s__Citrobacter_sp._TBCS-15	0.0947	0.0028	0.1367	-5.61	down	0.0406
s__Arcobacter_sp._CECT_8983	0.0331	0.0015	0.0476	-4.99	down	0.0406
s__Desulfitobacterium_unclassified	0.6631	1.0647	0.4796	1.15	up	0.0407
s__Selenomonas_sp._oral_taxon_138	1.1668	0.5918	1.4296	-1.27	down	0.041
s__Erysipelotrichaceae_bacterium_2_2_44A	0.2064	0.0628	0.272	-2.11	down	0.0411
s__Carnobacterium_sp._N15.MGS-207	4.8092	13.6576	0.7642	4.16	up	0.0412
s__Anaerobacterium_chartisolvens	1.7924	0.9694	2.1686	-1.16	down	0.0413
s__Clostridium_sp._27_14	1.8425	0.4123	2.4963	-2.6	down	0.0418
s__Butyrivibrio_sp._MB2005	0.1221	0.057	0.1518	-1.41	down	0.0418
s__Firmicutes_bacterium_OM04-13BH	0.6616	0.2914	0.8309	-1.51	down	0.0423
s__Roseburia_sp._CAG:380	62.8596	12.3735	85.939	-2.8	down	0.0424
s__Coprococcus_sp._CAG:131_42_139	49.8753	22.9947	62.1635	-1.43	down	0.0424
s__Ruminococcus_sp._AM28-13	41.0036	13.0095	53.8009	-2.05	down	0.0424
s__Prevotella_intermedia	6.5997	13.1329	3.6131	1.86	up	0.0424
s__uncultured_Prevotella_sp.	11.0583	29.7884	2.496	3.58	up	0.0427
s__Prosthecochloris_vibrioformis	0.0658	0.008	0.0923	-3.53	down	0.0431
s__Gallibacterium_salpingitidis	2.6108	1.3326	3.195	-1.26	down	0.0432
s__Clostridium_sp._AF34-10BH	1251.7	694.959	1506.21	-1.12	down	0.0445
s__Ruminococcus_sp._AM31-15AC	31.2711	9.6765	41.1429	-2.09	down	0.0445
s__Coprobacillus_sp._AF15-30	5.9274	2.926	7.2995	-1.32	down	0.0445
s__uncultured_Lactobacillus_sp.	0.6216	0.1832	0.8219	-2.17	down	0.0445
s__Fibrobacter_unclassified	0.4466	0.2151	0.5525	-1.36	down	0.0448
s__Paenibacillus_dendritiformis	0.506	0.2759	0.6112	-1.15	down	0.0451
s__Bergeriella_denitrificans	0.0892	0.2835	0.0004	9.47	up	0.0452
s__Gemella_sp.	0.0076	0.0225	0.0008	4.81	up	0.0452
s__Alkaliphilus_peptidifermentans	0.1985	0.0625	0.2606	-2.06	down	0.0453
s__Pseudomonas_versuta	0.0868	0.0358	0.1102	-1.62	down	0.0454
s__Atopobium_unclassified	0.9289	0.089	1.3129	-3.88	down	0.0455
s__Streptococcus_sp._HSISS2	0.1019	0.1607	0.0751	1.1	up	0.0455
s__Brevibacillus_agri	0.2329	0.0373	0.3222	-3.11	down	0.0457
s__Planctomycetes_bacterium_ETA_A1	0.1307	0.0225	0.1802	-3	down	0.0457
s__Clostridiales_bacterium_MCWD3	0.2691	0.113	0.3405	-1.59	down	0.0463
s__Aeromonas_sp._CA23	0.17	0.0123	0.2421	-4.3	down	0.0463
s__Lachnospiraceae_bacterium_NK4A144	0.9875	0.4263	1.2441	-1.55	down	0.0464
s__Ruminococcus_sp._OM08-13AT	4.408	1.4701	5.7511	-1.97	down	0.0465
s__Escherichia_sp._1_1_43	7.8432	18.6883	2.8855	2.7	up	0.0466
s__Firmicutes_bacterium_HGW-Firmicutes-1	1.3213	0.6635	1.622	-1.29	down	0.0466
s__Faecalibacterium_sp._CAG:74_58_120	485.563	227.869	603.366	-1.4	down	0.0467
s__Prevotella_sp._CAG:604	197.704	587.959	19.3025	4.93	up	0.0467
s__Blautia_massiliensis	25.6606	14.7452	30.6505	-1.06	down	0.0467
s__Clostridiales_bacterium_GWF2_38_85	1.7207	0.3928	2.3278	-2.57	down	0.0467
s__Parvimonas_sp._KA00067	0.6835	0.129	0.937	-2.86	down	0.0472
s__Pseudoramibacter_alactolyticus	0.2693	0.1048	0.3444	-1.72	down	0.0472
s__Cellulomonas_rhizosphaerae	0.3312	0.1343	0.4213	-1.65	down	0.0477
s__Kallipyga_massiliensis	2.2716	0.7137	2.9838	-2.06	down	0.0481
s__Virgibacillus_indicus	2.0246	1.1274	2.4347	-1.11	down	0.0485
s__Halomonas_sp._JCM_18142	0.2567	0.0798	0.3375	-2.08	down	0.0486
s__Bacteroides_sp._44_46	2.3817	1.256	2.8963	-1.21	down	0.0487
s__Ruminococcus_bromii	5491.26	3005.3	6627.7	-1.14	down	0.0489
s__Firmicutes_bacterium_CAG:83	350.69	204.387	417.572	-1.03	down	0.0489
s__Collinsella_sp._AM36-4AA	32.4582	11.9433	41.8365	-1.81	down	0.0489
s__Ruminococcus_champanellensis	28.1144	16.4613	33.4416	-1.02	down	0.0489
s__Clostridium_sp._AF24-2LB	11.0344	5.8002	13.4272	-1.21	down	0.0489
s__Enterobacter_sp._BIDMC110	0.4325	0.0048	0.628	-7.03	down	0.0493
s__Treponema_lecithinolyticum	0.4167	0.0103	0.6024	-5.87	down	0.0493
s__Firmicutes_bacterium_HGW-Firmicutes-4	0.2481	0.0062	0.3588	-5.85	down	0.0493
s__Enterobacter_sp._CGMCC_5087	0.1378	0.0041	0.199	-5.6	down	0.0493
s__Roseburia_sp._OM03-7AC	10.2416	2.3224	13.8617	-2.58	down	0.0497
s__Escherichia_sp._E10V5	7.7918	18.0307	3.1112	2.53	up	0.0498
s__Lelliottia_sp._WB101	11.7926	0.0266	17.1714	-9.33	down	0.0498

## Sheet: KBD1_vs_KBD2
Species	log2FC	regulation	p_value	q_value
s__Bacteroides_unclassified	-1.45	down	0	0
s__Bacteroides_vulgatus	-1.35	down	0	0
s__Bacteroides_stercoris	-2.05	down	0	0
s__[Eubacterium]_rectale	-1.4	down	0	0
s__Bacteroides_uniformis	-1.48	down	0	0
s__Bacteroides_dorei	-1.2	down	0	0
s__Streptococcus_unclassified	3.16	up	0	0
s__Streptococcus_parasanguinis	4.34	up	0	0
s__Alistipes_putredinis	-1.84	down	0	0
s__Bacteroides_sp._4_3_47FAA	-1.66	down	0	0
s__Bacteroides_sp._3_1_40A	-1.39	down	0	0
s__Streptococcus_salivarius	3.25	up	0	0
s__Bacteroides_sartorii	-1.24	down	0	0
s__Streptococcus_thermophilus	4.44	up	0	0
s__Prevotella_disiens	-1.09	down	0	0
s__Ruminococcaceae_bacterium_AF10-16	-1.17	down	0	0
s__Actinomyces_sp._ICM47	4.04	up	0	0
s__Bacteroides_stercoris_CAG:120	-2.15	down	0	0
s__Faecalibacterium_sp._CAG:74_58_120	-1.49	down	0	0
s__Rhizophagus_sp._MUCL_43196	-1.11	down	0	0
s__Bacteroides_sp._3_1_33FAA	-1.15	down	0	0
s__Bacteroides_eggerthii	-1.36	down	0	0
s__Bacteroides_finegoldii	-1.06	down	0	0
s__Bacteroides_sp._9_1_42FAA	-1.06	down	0	0
s__Dialister_sp._5BBH33	-2.7	down	0	0
s__Alistipes_putredinis_CAG:67	-2.07	down	0	0
s__Clostridium_sp._AF50-3	-1.19	down	0	0
s__Bacteroides_vulgatus_CAG:6	-1.13	down	0	0
s__Bacteroides_sp._4_1_36	-2.21	down	0	0
s__Roseburia_sp._AM59-24XD	-1.01	down	0	0
s__Alistipes_shahii	-2.08	down	0	0
s__Butyricimonas_virosa	-1	down	0	0
s__Bacteroides_sp._AM32-11AC	-1.58	down	0	0
s__[Clostridium]_symbiosum	-1.2	down	0	0
s__Ruminococcus_sp._37_24	-1.11	down	0	0
s__Streptococcus_gordonii	3.61	up	0	0
s__Streptococcus_vestibularis	3.85	up	0	0
s__uncultured_Anaerotruncus_sp.	-1.99	down	0	0
s__Bacteroides_sp._D20	-2	down	0	0
s__Ruminococcus_sp._JE7A12	-3.59	down	0	0
s__Clostridium_sp._CAG:58	-1.48	down	0	0
s__Blautia_sp._TF11-31AT	-1.05	down	0	0
s__Bacteroides_ndongoniae	-2.17	down	0	0
s__Bacteroides_clarus	-1.83	down	0	0
s__Bacteroidaceae_unclassified	-1.76	down	0	0
s__Bacteroides_uniformis_CAG:3	-1.76	down	0	0
s__Bacteroides_salyersiae	-1.2	down	0	0
s__Dysgonamonadaceae_bacterium	Inf	up	0	0
s__Clostridium_sp._OF03-18AA	-1.1	down	0	0
s__Bacteroides_clarus_CAG:160	-2.07	down	0	0
s__Paenibacillus_sp._P22	-1.11	down	0	0
s__Eubacterium_plexicaudatum	-1.14	down	0	0
s__Clostridium_sp._OM04-12AA	-1.02	down	0	0
s__Bacteroides_barnesiae	-1	down	0	0
s__Bacteroides_sp._AM26-11	-1.86	down	0	0
s__Eubacterium_sp._41_20	-1.82	down	0	0
s__Bacteroides_sp._D1	-1.53	down	0	0
s__Streptococcus_pasteurianus	-1.02	down	0	0
s__Bacteroides_sp._AM27-13	-1.33	down	0	0
s__Actinomyces_graevenitzii	4.49	up	0	0
s__Eubacterium_sp._CAG:581	-3.51	down	0	0
s__Blautia_sp._AF26-2	-1.42	down	0	0
s__Firmicutes_bacterium_AF22-6AC	-1.41	down	0	0
s__Varibaculum_cambriense	-1.32	down	0	0
s__Bacteroides_sp._AR29	-1.78	down	0	0
s__Bacteroides_fluxus	-1.86	down	0	0
s__Paraprevotella_clara	-1.68	down	0	0
s__Bacteroides_sp._AF37-16AC	-1.47	down	0	0
s__Acidaminococcus_intestini	-1.7	down	0	0
s__Dialister_unclassified	-2.29	down	0	0
s__Alistipes_sp._6CPBBH3	-1.72	down	0	0
s__Roseburia_sp._AM51-8	-1.1	down	0	0
s__Streptococcus_sp._HSISM1	4.53	up	0	0
s__Lachnospiraceae_bacterium_oral_taxon_082	-1.32	down	0	0
s__Butyricimonas_sp._Marseille-P4593	-1.57	down	0	0
s__Clostridium_sp._KLE_1755	-2.32	down	0	0
s__Bacteroides_heparinolyticus	-1.39	down	0	0
s__Eubacterium_sp._AF19-12LB	-2.28	down	0	0
s__Firmicutes_bacterium_AM59-13	-2.22	down	0	0
s__Roseburia_sp._AF34-16	-1.74	down	0	0
s__Eubacterium_sp._AF36-5BH	-1.32	down	0	0
s__Eubacterium_rectale_CAG:36	-1.89	down	0	0
s__Firmicutes_bacterium_AF36-19BH	-1.09	down	0	0
s__Schaalia_odontolytica	3.15	up	0	0
s__Clostridium_sp._AF36-4	-1.71	down	0	0
s__Prevotella_denticola	Inf	up	0	0
s__Firmicutes_bacterium_CAG:65_45_313	-2	down	0	0
s__Clostridium_sp._L2-50	-1.76	down	0	0
s__Streptococcus_sp._HMSC072G04	4.5	up	0	0
s__Streptococcus_sp._LPB0220	4.5	up	0	0
s__Actinobacteria_unclassified	2.3	up	0	0
s__uncultured_bacterium_10o08	-1.48	down	0	0
s__Weissella_confusa	5.36	up	0	0
s__Alistipes_sp._3BBH6	-1.77	down	0	0
s__Roseburia_sp._AF20-18LB	-1.5	down	0	0
s__Clostridium_sp._TF01-11	-2.06	down	0	0
s__Streptococcus_australis	3.07	up	0	0
s__Bacteroides_gallinarum	-1.71	down	0	0
s__Streptococcus_sp._F0442	3.8	up	0	0
s__Actinomyces_sp._ICM58	3.11	up	0	0
s__Bacteroides_sp._CAG:702	-1.39	down	0	0
s__Streptococcus_sp._HMSC074F05	4.47	up	0	0
s__Actinomyces_sp._oral_taxon_172	3.18	up	0	0
s__Streptococcus_sp._FDAARGOS_192	4.08	up	0	0
s__Parabacteroides_goldsteinii	-1.33	down	0	0
s__Bacteroides_sp._AF32-15BH	-1.26	down	0	0
s__Rothia_aeria	3.89	up	0	0
s__Bacteroides_caecimuris	-2.26	down	0	0
s__Faecalibacterium_sp._CAG:82	-1.51	down	0	0
s__Streptococcus_sp._CCH5-D3	2.72	up	0	0
s__Streptococcus_sp._HMSC065C01	4.38	up	0	0
s__Bacteroides_sp._AF25-5LB	-1.3	down	0	0
s__Bacteroides_sp._AM16-15	-1.91	down	0	0
s__Streptococcus_sanguinis	3.4	up	0	0
s__Bacteroides_stercorirosoris	-2.1	down	0	0
s__Bacteroides_sp._AF33-23	-1.81	down	0	0
s__Bacteroides_sp._NM69_E16B	-2.22	down	0	0
s__Actinomyces_bouchesdurhonensis	3.41	up	0	0
s__Streptococcus_sp._SR4	3.9	up	0	0
s__Rikenellaceae_bacterium	-1.07	down	0	0
s__Streptococcus_sp._HMSC061E03	4.51	up	0	0
s__Sanguibacter_keddieii	3.11	up	0	0
s__Alistipes_obesi	-2.17	down	0	0
s__Streptococcus_sp._HMSC072C09	4.66	up	0	0
s__Clostridium_sp._AF29-8BH	-1.25	down	0	0
s__Lachnoclostridium_sp._SNUG30099	-1.02	down	0	0
s__Roseburia_sp._CAG:45	-1.91	down	0	0
s__Alistipes_sp._CAG:53	-2.05	down	0	0
s__Streptococcus_sp._HMSC065E03	4.43	up	0	0
s__Alistipes_ihumii	-2.41	down	0	0
s__Streptococcus_sp._I-P16	2.69	up	0	0
s__Lactobacillales_unclassified	2.57	up	0	0
s__Dialister_sp._Marseille-P5638	-2.39	down	0	0
s__Blautia_sp._SG-772	-1.98	down	0	0
s__Bacteroides_sp._AF25-18	-1.38	down	0	0
s__Lactobacillus_acidophilus	7.95	up	0	0
s__Streptococcus_sp._HMSC078D09	4.56	up	0	0
s__Actinomyces_sp._HMSC035G02	3.04	up	0	0
s__Bacteroides_sp._HMSC073E02	-2	down	0	0
s__Streptococcus_sp._HMSC073D05	4.6	up	0	0
s__Lactobacillus_farraginis	2.3	up	0	0
s__Streptococcus_infantis	3.59	up	0	0
s__Streptococcus_oralis	2.89	up	0	0
s__Alistipes_inops	-2.29	down	0	0
s__Oscillibacter_sp._57_20	-2.5	down	0	0
s__Eubacterium_sp._An3	-1.22	down	0	0
s__Streptococcus_sp._ACS2	2.97	up	0	0
s__Streptococcus_salivarius_CAG:79	3.85	up	0	0
s__Blautia_sp._AM22-22LB	-2.04	down	0	0
s__Alistipes_sp._5CBH24	-2.24	down	0	0
s__Actinomyces_sp._ICM39	3.07	up	0	0
s__Streptococcus_sp._C150	3.81	up	0	0
s__Leucobacter_sp._OH2974_COT-288	-1.59	down	0	0
s__Streptococcus_sp._JS71	2.77	up	0	0
s__Streptococcus_sp._DD13	4.47	up	0	0
s__Streptococcus_sp._HMSC057G03	4.5	up	0	0
s__Streptococcus_sp._HSISS2	3.68	up	0	0
s__Eubacterium_sp._36_13	-1.64	down	0	0
s__Streptococcus_sp._A12	3.09	up	0	0
s__Streptococcus_equinus	2.61	up	0	0
s__Streptococcus_sp._HMSC078H12	3.41	up	0	0
s__Bacteroides_eggerthii_CAG:109	-2.07	down	0	0
s__Streptococcus_sp._HMSC10E12	3.43	up	0	0
s__Anaerocolumna_jejuensis	-1.16	down	0	0
s__Actinomyces_sp._HPA0247	3.22	up	0	0
s__Pseudoflavonifractor_sp._BSD2780061688st1_E11	-1.19	down	0	0
s__Clostridium_sp._AM28-20LB	-1.87	down	0	0
s__Streptococcus_sp._HMSC076C09	4.72	up	0	0
s__Streptococcus_sp._HMSC078H03	3.79	up	0	0
s__Streptococcus_sp._HMSC064H09	2.86	up	0	0
s__Coprobacillus_sp._AF36-10BH	-2.28	down	0	0
s__Firmicutes_bacterium_CAG:65	-4.12	down	0	0
s__Coprococcus_sp._TF11-13	-1.29	down	0	0
s__Streptococcus_sp._449_SSPC	2.8	up	0	0
s__Enterococcus_avium	6.76	up	0	0
s__Negativicoccus_succinicivorans	1.79	up	0	0
s__Actinomyces_unclassified	3.38	up	0	0
s__Clostridium_sp._OM08-29	-1.71	down	0	0
s__Bacteroides_sp._CAG:633	-2.16	down	0	0
s__Actinomyces_sp._ICM54	3.02	up	0	0
s__Enterococcus_dispar	5.87	up	0	0
s__Streptococcus_viridans	2.73	up	0	0
s__Firmicutes_bacterium_CAG_194_44_15	-1.24	down	0	0
s__Isoptericola_variabilis	3.43	up	0	0
s__Actinomycetaceae_unclassified	3.31	up	0	0
s__Streptococcus_mitis	2.98	up	0	0
s__Ruminococcus_sp._CAG:177	-3.08	down	0	0
s__Streptococcus_sp._AM28-20	2.26	up	0	0
s__Enterococcus_canintestini	5.73	up	0	0
s__Streptococcus_sp._HMSC068F04	3.43	up	0	0
s__Mycobacteroides_abscessus	3.02	up	0	0
s__Bacteroides_sp._KCTC_15687	-2.39	down	0	0
s__Xylanimonas_cellulosilytica	3.07	up	0	0
s__Anaeromassilibacillus_sp._Marseille-P3876	-2.06	down	0	0
s__Enterococcus_sp._ARL09-542	3.33	up	0	0
s__Streptococcus_sp._bf_0095	2.53	up	0	0
s__Streptococcus_sp._HSISS1	3.69	up	0	0
s__Culturomica_massiliensis	-1.35	down	0	0
s__Alistipes_sp._AF14-19	-2.38	down	0	0
s__Veillonella_ratti	-9.82	down	0	0
s__Ruminococcus_sp._AF18-22	-1.42	down	0	0
s__Clostridium_sp._AM18-55	-1.25	down	0	0
s__Streptococcus_sp._CCH8-H5	3.17	up	0	0
s__Romboutsia_unclassified	2.51	up	0	0
s__Streptococcus_sp.	3.13	up	0	0
s__Streptococcus_sp._HMSC064D12	4.01	up	0	0
s__Streptococcus_canis	3.35	up	0	0
s__Bacteroides_sp._CAG:598	-2	down	0	0
s__Coprobacillus_sp._AM42-12AC	-1.91	down	0	0
s__Streptococcus_sp._HMSC065H07	2.9	up	0	0
s__Trichococcus_collinsii	3.09	up	0	0
s__Clostridium_sp._AM30-24	-2.32	down	0	0
s__Streptococcus_sp._HMSC072D03	3.42	up	0	0
s__Schaalia_turicensis	2.72	up	0	0
s__Streptococcus_sp._HSISS3	2.97	up	0	0
s__Streptococcus_infantarius	3.27	up	0	0
s__Streptococcus_gallolyticus	4.11	up	0	0
s__Streptococcus_sp._343_SSPC	2.9	up	0	0
s__Streptococcus_sp._B4	3.51	up	0	0
s__Coprococcus_sp._CAG:131_42_139	-1.49	down	0	0
s__Streptococcus_mutans	2.88	up	0	0
s__Actinomyces_sp._oral_taxon_180	4.05	up	0	0
s__Kytococcus_sedentarius	3.68	up	0	0
s__Clostridium_sp._AF24-2LB	-2.22	down	0	0
s__Actinomyces_sp._S6-Spd3	3.73	up	0	0
s__Saccharomyces_cerevisiae	10.5	up	0	0
s__Streptococcus_sp._CCH8-G7	3.57	up	0	0
s__Streptococcus_constellatus	2.83	up	0	0
s__Lactobacillus_sp._73-4	8.99	up	0	0
s__Streptococcus_sp._AS14	4.05	up	0	0
s__Streptococcus_sp._HPH0090	3.98	up	0	0
s__Rothia_unclassified	3.07	up	0	0
s__Streptococcus_sp._2_1_36FAA	3.74	up	0	0
s__Enterococcus_sp._190-7	6.48	up	0	0
s__Enterococcus_casseliflavus	5.55	up	0	0
s__Frankia_symbiont_of_Datisca_glomerata	5.68	up	0	0
s__Firmicutes_bacterium_CAG:272	5.02	up	0	0
s__Paenarthrobacter_nicotinovorans	4.58	up	0	0
s__Streptococcus_sp._HMSC062B01	3.95	up	0	0
s__Rothia_mucilaginosa	3.76	up	0	0
s__Streptococcus_pseudopneumoniae	2.54	up	0	0
s__Propionibacterium_sp._JV5	3.59	up	0	0
s__Leuconostoc_mesenteroides	2.96	up	0	0
s__Streptococcus_sp._oral_taxon_056	3.57	up	0	0
s__Streptococcus_sobrinus	4.07	up	0	0
s__Clostridium_sp._CAG:62_40_43	-2.51	down	0	0
s__Actinomyces_sp._oral_taxon_181	3.3	up	0	0
s__Coprococcus_sp._AF16-22	-3.32	down	0	0
s__Streptococcus_sp._HMSC34B10	4.14	up	0	0
s__Lactococcus_unclassified	1.96	up	0	0
s__Clostridium_sp._28_17	-1.51	down	0	0
s__Halomonas_heilongjiangensis	5.36	up	0	0
s__Schaalia_meyeri	3.64	up	0	0
s__Streptococcus_sp._HMSC10A01	4.02	up	0	0
s__Actinomyces_sp.	3.39	up	0	0
s__Firmicutes_bacterium_ASF500	-2.44	down	0	0
s__Actinomyces_sp._ph3	3.14	up	0	0
s__Streptococcus_respiraculi	3.43	up	0	0
s__Actinomyces_sp._oral_taxon_178	3.51	up	0	0
s__Rothia_sp._HMSC073B08	3.65	up	0	0
s__Leuconostoc_citreum	5.06	up	0	0
s__Cellulomonas_flavigena	3.56	up	0	0
s__Actinomyces_sp._oral_taxon_877	3.22	up	0	0
s__Lactobacillus_rossiae	Inf	up	0	0
s__Desulfovibrio_unclassified	-2.42	down	0	0
s__Actinomyces_oris	1.76	up	0	0
s__Flavonifractor_sp._An4	-6.36	down	0	0
s__Streptococcus_phage_5093	6.63	up	0	0
s__Streptococcus_sp._oral_taxon_071	4.34	up	0	0
s__Bacteroides_thetaiotaomicron_CAG:40	-2.76	down	0	0
s__Prevotella_sp._oral_taxon_820	3.49	up	0	0
s__Gemella_haemolysans	4.55	up	0	0
s__Streptococcus_sp._400_SSPC	2.48	up	0	0
s__Trueperella_pyogenes	4	up	0	0
s__Frankia_symbiont_of_Coriaria_nepalensis	4.92	up	0	0
s__Pseudomonas_putida	6.01	up	0	0
s__Enterococcus_gilvus	3.99	up	0	0
s__Lactococcus_garvieae	2.44	up	0	0
s__Streptococcus_sp._C300	4.24	up	0	0
s__Kocuria_rhizophila	3.74	up	0	0
s__Streptomyces_sp._MnatMP-M27	5.36	up	0	0
s__Actinomyces_naeslundii	2.34	up	0	0
s__Catonella_sp.	4.25	up	0	0
s__Aspergillus_awamori	Inf	up	0	0
s__Candidatus_Saccharibacteria_oral_taxon_TM7x	3.06	up	0	0
s__Streptococcus_sp._HMSC071D03	4.21	up	0	0
s__Streptococcus_sp._Marseille-P7375	2.79	up	0	0
s__Streptococcus_peroris	5.57	up	0	0
s__Streptococcus_sp._HMSC056C01	2.68	up	0	0
s__Streptococcus_sp._oral_taxon_064	4.09	up	0	0
s__Valsa_mali	4.95	up	0	0
s__Streptococcus_sp._DORA_10	4.04	up	0	0
s__Streptococcus_sp._CCH8-C6	4.43	up	0	0
s__Aspergillus_niger	Inf	up	0	0
s__Streptococcus_sp._F0441	3.53	up	0	0
s__Marinilabiliaceae_bacterium_JC017	4.33	up	0	0
s__Enterococcus_sp._kppr-6	Inf	up	0	0
s__Streptococcus_timonensis	3.56	up	0	0
s__Rothia_sp._HMSC069C03	5.22	up	0	0
s__Faecalibacterium_sp._Marseille-P9312	-1.32	down	0.0001	0.0007
s__Alistipes_unclassified	-1.42	down	0.0001	0.0007
s__Clostridium_sp._AF34-10BH	-1.62	down	0.0001	0.0007
s__Bacteroides_coprophilus	-1	down	0.0001	0.0007
s__Eubacterium_sp._OM08-24	2.16	up	0.0001	0.0007
s__Streptococcus_agalactiae	3.24	up	0.0001	0.0007
s__Clostridium_sp._AM25-23AC	-1.53	down	0.0001	0.0007
s__Bacteroidales_bacterium_KA00344	14.35	up	0.0001	0.0007
s__Lachnospiraceae_bacterium_GAM79	-1.71	down	0.0001	0.0007
s__Clostridium_sp._AF20-7	-1.93	down	0.0001	0.0007
s__Bacteroides_sp._CAG:98	-1.34	down	0.0001	0.0007
s__Faecalibacterium_sp._An77	4.25	up	0.0001	0.0007
s__Parabacteroides_sp._SN4	-1	down	0.0001	0.0007
s__Prevotella_stercorea_CAG:629	1.62	up	0.0001	0.0007
s__Clostridium_sp._AF36-18BH	-1.99	down	0.0001	0.0007
s__Alistipes_sp._CAG:29	-1.58	down	0.0001	0.0007
s__Clostridium_sp._AM49-4BH	-1.81	down	0.0001	0.0007
s__Prevotella_enoeca	Inf	up	0.0001	0.0007
s__Prevotella_oris	11.07	up	0.0001	0.0007
s__Zoogloeaceae_unclassified	1.11	up	0.0001	0.0007
s__Streptococcus_sp._AM43-2AT	1.33	up	0.0001	0.0007
s__Clostridium_sp._AF37-5	1.66	up	0.0001	0.0007
s__Bacteroides_sp._AF36-11BH	-2.03	down	0.0001	0.0007
s__Prevotella_sp._oral_taxon_376	Inf	up	0.0001	0.0007
s__Paraprevotella_clara_CAG:116	-1.26	down	0.0001	0.0007
s__Clostridium_sp._CAG:91	-4.54	down	0.0001	0.0007
s__Bacteroides_sp._An51A	-9.36	down	0.0001	0.0007
s__Clostridium_sp._AF23-8	-1.3	down	0.0001	0.0007
s__Coprobacter_secundus	-1.14	down	0.0001	0.0007
s__Clostridium_sp._CAG:62	-1.51	down	0.0001	0.0007
s__Bacteroides_sp._AF14-46	-1.75	down	0.0001	0.0007
s__Bacteroides_sp._An19	-1.33	down	0.0001	0.0007
s__Bacteroides_sp._AF20-13LB	-1.33	down	0.0001	0.0007
s__Odoribacter_sp._OF09-27XD	-3.43	down	0.0001	0.0007
s__Weissella_cibaria	2.94	up	0.0001	0.0007
s__Prevotella_sp._P4-51	5.34	up	0.0001	0.0007
s__Weissella_unclassified	3.27	up	0.0001	0.0007
s__Pediococcus_pentosaceus	1.8	up	0.0001	0.0007
s__Streptococcus_thermophilus_CAG:236	4.38	up	0.0001	0.0007
s__Enterococcus_sp._3H8_DIV0648	7.14	up	0.0001	0.0007
s__Leuconostoc_unclassified	1.45	up	0.0001	0.0007
s__Clostridium_sp._AM27-28	-1.44	down	0.0001	0.0007
s__Lactobacillus_halodurans	2.7	up	0.0001	0.0007
s__Streptococcus_sp._Marseille-P6264	2.39	up	0.0001	0.0007
s__Clostridiales_Family_XIII._Incertae_Sedis_unclassified	3.23	up	0.0001	0.0007
s__Desertifilum_sp._IPPAS_B-1220	3.54	up	0.0001	0.0007
s__Gemella_sanguinis	3.07	up	0.0001	0.0007
s__Rothia_sp._HMSC065G12	4.11	up	0.0001	0.0007
s__Rickettsiaceae_bacterium	Inf	up	0.0001	0.0007
s__Enterococcus_malodoratus	7.48	up	0.0001	0.0007
s__Fusobacteriales_unclassified	2.46	up	0.0001	0.0007
s__Actinomyces_viscosus	2.97	up	0.0001	0.0007
s__Streptococcus_sp._CECT_9732	3.37	up	0.0001	0.0007
s__Granulicatella_adiacens	3.06	up	0.0001	0.0007
s__Actinomyces_urogenitalis	3.75	up	0.0001	0.0007
s__Streptococcus_milleri	Inf	up	0.0001	0.0007
s__Bacteroides_sp._2_1_22	-1.13	down	0.0002	0.0012
s__Catenibacterium_mitsuokai	-2.45	down	0.0002	0.0012
s__Ruminococcus_sp._AF37-3AC	-1.84	down	0.0002	0.0012
s__Prevotella_colorans	12.2	up	0.0002	0.0012
s__Alloprevotella_tannerae	-1.01	down	0.0002	0.0012
s__[Clostridium]_glycyrrhizinilyticum	-1.15	down	0.0002	0.0012
s__Bacteroides_sp._NMBE5	-1.3	down	0.0002	0.0012
s__Bacteroides_galacturonicus	-1.24	down	0.0002	0.0012
s__Bacillus_cereus	2.24	up	0.0002	0.0012
s__Lactobacillus_pontis	6.85	up	0.0002	0.0012
s__Prevotella_amnii	Inf	up	0.0002	0.0012
s__Erysipelotrichaceae_bacterium_AF15-26LB	-2.16	down	0.0002	0.0012
s__Bacteroides_sp._1_1_14	-1.57	down	0.0002	0.0012
s__Pseudoflavonifractor_sp._An187	-1.01	down	0.0002	0.0012
s__Prevotella_histicola	13.43	up	0.0002	0.0012
s__Eggerthella_sp._CAG:1427	-1.79	down	0.0002	0.0012
s__Clostridium_sp._AF21-20LB	-1.19	down	0.0002	0.0012
s__Lactobacillus_coryniformis	1.77	up	0.0002	0.0012
s__Pediococcus_damnosus	3.39	up	0.0002	0.0012
s__Shuttleworthia_satelles	1.74	up	0.0002	0.0012
s__Oribacterium_parvum	2.48	up	0.0002	0.0012
s__Streptococcaceae_bacterium	2.33	up	0.0002	0.0012
s__Leuconostoc_kimchii	Inf	up	0.0002	0.0012
s__Rothia_sp._HMSC068F09	2.64	up	0.0002	0.0012
s__Peptoniphilus_lacrimalis	2.24	up	0.0002	0.0012
s__Enterococcus_mundtii	3.5	up	0.0002	0.0012
s__Larkinella_sp._C7	3.32	up	0.0002	0.0012
s__Saccharomyces_cerevisiae_x_Saccharomyces_kudriavzevii	Inf	up	0.0002	0.0012
s__Streptococcus_sp._Marseille-P7376	4.63	up	0.0002	0.0012
s__Clostridia_bacterium	-1.01	down	0.0003	0.0017
s__Bacteroides_sp._AF29-11	-2.34	down	0.0003	0.0017
s__Dubosiella_newyorkensis	-1.26	down	0.0003	0.0017
s__uncultured_Chloroflexi_bacterium_HF0200_09I09	1.78	up	0.0003	0.0017
s__Dorea_sp._AF36-15AT	-1.12	down	0.0003	0.0017
s__Clostridium_sp._AM43-3BH	-1.24	down	0.0003	0.0017
s__Bacteroides_congonensis	-2.16	down	0.0003	0.0017
s__Lachnoclostridium_phocaeense	-1.34	down	0.0003	0.0017
s__Clostridium_sp._AM16-23	-1.2	down	0.0003	0.0017
s__Alistipes_senegalensis	-1.01	down	0.0003	0.0017
s__Parabacteroides_sp._AF17-28	-1.73	down	0.0003	0.0017
s__Alistipes_sp._5CPYCFAH4	-1	down	0.0003	0.0017
s__Lachnoclostridium_sp._SNUG30386	-1.97	down	0.0003	0.0017
s__Streptococcus_sp._1171_SSPC	2.16	up	0.0003	0.0017
s__Prevotella_sp._P4-119	3.37	up	0.0003	0.0017
s__Romboutsia_sp._MT17	2.68	up	0.0003	0.0017
s__Enterococcus_canis	9.13	up	0.0003	0.0017
s__Enterococcus_sp._Marseille-P4358	4.83	up	0.0003	0.0017
s__Rothia_sp._HMSC066G07	3.33	up	0.0003	0.0017
s__Firmicutes_bacterium_CAG:103	-1.83	down	0.0004	0.0021
s__[Hallella]_seregens	10.42	up	0.0004	0.0021
s__Ruminococcus_sp._AM31-32	-1.82	down	0.0004	0.0021
s__[Eubacterium]_sulci	2.98	up	0.0004	0.0021
s__Ruminococcus_sp._AF16-40	-1.8	down	0.0004	0.0021
s__Ruminococcus_sp._AF42-10	-1.81	down	0.0004	0.0021
s__Bacteroides_sp._AF04-22	-2.45	down	0.0004	0.0021
s__Clostridium_sp._AF46-12NS	-1.46	down	0.0004	0.0021
s__Lactobacillus_vaginalis	4.7	up	0.0004	0.0021
s__Roseburia_sp._AF12-17LB	-1.11	down	0.0004	0.0021
s__Holdemania_massiliensis	-1.05	down	0.0004	0.0021
s__Morganella_morganii	2.74	up	0.0004	0.0021
s__Arachidicoccus_ginsenosidivorans	Inf	up	0.0004	0.0021
s__Enterococcus_gallinarum	3.32	up	0.0004	0.0021
s__Solobacterium_moorei	2.58	up	0.0004	0.0021
s__Eggerthella_sinensis	3.34	up	0.0004	0.0021
s__Clostridium_sp._CAG:452	-1.66	down	0.0004	0.0021
s__Lactobacillus_hominis	6.45	up	0.0004	0.0021
s__Streptococcus_sp._KCOM_2412	4.19	up	0.0004	0.0021
s__Rothia_sp._HMSC072E10	5.46	up	0.0004	0.0021
s__Ruminococcus_sp._CAG:108	-1.62	down	0.0005	0.0026
s__Bacteroidales_bacterium_43_8	-1	down	0.0005	0.0026
s__[Clostridium]_sphenoides	-1.03	down	0.0005	0.0026
s__Eubacterium_sp._CAG:86	-1.28	down	0.0005	0.0026
s__Streptococcus_rubneri	1.98	up	0.0005	0.0026
s__[Eubacterium]_infirmum	2.71	up	0.0005	0.0026
s__Coprococcus_sp._CAG:131	-3.22	down	0.0005	0.0026
s__Rothia_sp._HMSC064F07	4.43	up	0.0005	0.0026
s__Pasteurella_multocida	1.62	up	0.0005	0.0026
s__Actinomyces_sp._HMSC08A09	3.41	up	0.0005	0.0026
s__Ruminococcus_bromii	-1.21	down	0.0006	0.0031
s__Prevotella_sp._CAG:386	2.4	up	0.0006	0.0031
s__Eubacterium_sp._CAG:251	-1.01	down	0.0006	0.0031
s__Roseburia_inulinivorans_CAG:15	-1.16	down	0.0006	0.0031
s__Ruminococcus_sp._AM29-26	-1.24	down	0.0006	0.0031
s__Clostridiales_bacterium_VE202-16	-1.99	down	0.0006	0.0031
s__Olsenella_unclassified	6.42	up	0.0006	0.0031
s__Clostridium_estertheticum	3.71	up	0.0006	0.0031
s__Ruminococcus_sp._AM28-29LB	-1.17	down	0.0007	0.0035
s__Citrobacter_europaeus	1.5	up	0.0007	0.0035
s__Lactobacillus_sakei	1.52	up	0.0007	0.0035
s__Clostridium_sp._OF10-22XD	-1.18	down	0.0007	0.0035
s__Lachnospiraceae_bacterium_AM48-27BH	-1.34	down	0.0007	0.0035
s__Coprobacillus_sp._3_3_56FAA	4.18	up	0.0007	0.0035
s__Enterococcus_durans	6.41	up	0.0007	0.0035
s__Lactobacillus_amylovorus	11.5	up	0.0008	0.0039
s__Eggerthella_lenta	3.24	up	0.0008	0.0039
s__Clostridium_sp._OM05-9	-1.5	down	0.0008	0.0039
s__Alistipes_finegoldii_CAG:68	-1.13	down	0.0008	0.0039
s__Bacteroides_sp._CAG:1060_57_27	1.48	up	0.0008	0.0039
s__Enterococcus_raffinosus	6.25	up	0.0008	0.0039
s__Lachnospiraceae_bacterium_AM25-22	-1.81	down	0.0009	0.0043
s__Ruminococcus_sp._AM36-18	-1.57	down	0.0009	0.0043
s__Prevotella_sp._HMSC069G02	Inf	up	0.0009	0.0043
s__Prevotella_sp._HUN102	Inf	up	0.0009	0.0043
s__Phocaeicola_abscessus	Inf	up	0.0009	0.0043
s__Parabacteroides_sp._AF14-59	Inf	up	0.0009	0.0043
s__Lactobacillus_rhamnosus	2.64	up	0.0009	0.0043
s__Buttiauxella_agrestis	1.62	up	0.0009	0.0043
s__Granulicatella_elegans	3.42	up	0.0009	0.0043
s__Enterococcus_saccharolyticus	Inf	up	0.0009	0.0043
s__Rothia_sp._HMSC061E04	Inf	up	0.0009	0.0043
s__Prevotella_multisaccharivorax	13.27	up	0.001	0.0046
s__Firmicutes_bacterium_CAG:240	-1.72	down	0.001	0.0046
s__Sedimentibacter_unclassified	-1.08	down	0.001	0.0046
s__Phascolarctobacterium_unclassified	-1.91	down	0.001	0.0046
s__Eubacterium_sp._AF17-7	-2	down	0.001	0.0046
s__Citrobacter_sp._BIDMC108	1.94	up	0.001	0.0046
s__Succinivibrio_sp.	-2.34	down	0.001	0.0046
s__Peptostreptococcaceae_unclassified	2.75	up	0.001	0.0046
s__[Clostridium]_aerotolerans	7.64	up	0.001	0.0046
s__Paenisporosarcina_sp._HGH0030	4.85	up	0.001	0.0046
s__Streptococcus_sp._HMSC034B03	4.54	up	0.001	0.0046
s__Streptococcus_sp._DD04	3.45	up	0.001	0.0046
s__Catonella_morbi	-1.27	down	0.0011	0.005
s__Clostridiales_bacterium_VE202-13	1.59	up	0.0011	0.005
s__Butyricimonas_faecalis	-2.62	down	0.0011	0.005
s__Enterococcus_cecorum	1.98	up	0.0011	0.005
s__Bacteroides_sp._A1C1	-1.62	down	0.0012	0.0053
s__Roseburia_sp._AF15-21	-1.37	down	0.0012	0.0053
s__Acinetobacter_sp.	3.05	up	0.0012	0.0053
s__Clostridium_sp._AM34-9AC	-1.77	down	0.0012	0.0053
s__Clostridium_sp._CAG:127	-6.34	down	0.0012	0.0053
s__Parabacteroides_sp._AF17-3	-1.89	down	0.0012	0.0053
s__Streptococcus_sp._oral_taxon_431	2.92	up	0.0012	0.0053
s__Ruminococcus_sp._TF12-2	-5.05	down	0.0012	0.0053
s__Ruminococcus_sp._CAG:724	-1.6	down	0.0012	0.0053
s__Enterococcus_phage_EFP01	5.49	up	0.0012	0.0053
s__Streptococcus_sp._596553	4.71	up	0.0012	0.0053
s__Streptococcus_sp._Marseille-P644	3.22	up	0.0012	0.0053
s__Bacteroides_sp._AF39-16AC	-1.5	down	0.0013	0.0057
s__Eubacterium_sp._CAG:248	-1.35	down	0.0013	0.0057
s__Parabacteroides_sp._AM58-2XD	-2.72	down	0.0013	0.0057
s__Collinsella_intestinalis	2.76	up	0.0014	0.006
s__Coprobacillus_sp._OF03-2AA	-2.11	down	0.0015	0.0064
s__Eggerthella_sp._1_3_56FAA	3.4	up	0.0015	0.0064
s__Citrobacter_sp._MGH110	1.4	up	0.0015	0.0064
s__Prevotella_sp._oral_taxon_317	9.91	up	0.0016	0.0067
s__Bacteroides_acidifaciens	1.01	up	0.0016	0.0067
s__Clostridium_sp._CAG:217	-1.93	down	0.0016	0.0067
s__Xenorhabdus_innexi	1.55	up	0.0016	0.0067
s__Prevotella_brevis	13.34	up	0.0016	0.0067
s__Bacteroides_paurosaccharolyticus	-1.63	down	0.0016	0.0067
s__Streptococcus_phage_CHPC925	5.52	up	0.0016	0.0067
s__Streptococcus_phage_CHPC869	7.61	up	0.0016	0.0067
s__Citrobacter_sp._AAK_AS5	1.51	up	0.0017	0.007
s__Prevotella_sp._MSX73	13.01	up	0.0017	0.007
s__Prevotella_oralis	13.69	up	0.0017	0.007
s__Bilophila_wadsworthia	-1.09	down	0.0017	0.007
s__Lachnospiraceae_bacterium_JC7	-1.68	down	0.0017	0.007
s__Mobilibacterium_timonense	3.29	up	0.0017	0.007
s__Prevotella_maculosa	Inf	up	0.0018	0.0073
s__Firmicutes_bacterium_CAG:129	-2.13	down	0.0018	0.0073
s__Prevotella_sp._DNF00663	Inf	up	0.0018	0.0073
s__Prevotella_sp._P4-65	-2.49	down	0.0018	0.0073
s__Collinsella_sp._AF08-23	3.63	up	0.0018	0.0073
s__Enterococcus_sp._HMSC072H05	Inf	up	0.0018	0.0073
s__Enterococcus_pallens	Inf	up	0.0018	0.0073
s__Enterococcus_pseudoavium	Inf	up	0.0018	0.0073
s__Corynebacterium_freneyi	Inf	up	0.0018	0.0073
s__Actinomyces_sp._CtC_72	Inf	up	0.0018	0.0073
s__Streptococcus_sp._HMSC057E02	Inf	up	0.0018	0.0073
s__Prevotella_sp._AM34-19LB	1.33	up	0.0019	0.0075
s__Stenotrophomonas_maltophilia	2.06	up	0.0019	0.0075
s__Escherichia_sp._CR1	2.32	up	0.0019	0.0075
s__Roseburia_sp._AF25-25LB	-1.31	down	0.0019	0.0075
s__Escherichia_sp._E2748	3.22	up	0.0019	0.0075
s__Virgibacillus_sp._6R	4.17	up	0.0019	0.0075
s__Actinomyces_sp._oral_taxon_171	2.3	up	0.0019	0.0075
s__Ruminococcus_sp._AF17-11	-1.64	down	0.002	0.0079
s__Helicobacter_mustelae	3.7	up	0.002	0.0079
s__Roseburia_sp._AM16-25	-1.54	down	0.0021	0.0082
s__Pectinatus_cerevisiiphilus	2.36	up	0.0021	0.0082
s__Blautia_sp._OM06-15AC	-1.18	down	0.0022	0.0085
s__Alistipes_sp._58_9_plus	-2.13	down	0.0022	0.0085
s__Roseburia_sp._OF03-24	-2.57	down	0.0022	0.0085
s__Prevotellaceae_unclassified	-4.24	down	0.0022	0.0085
s__Eggerthella_unclassified	3.27	up	0.0024	0.0092
s__Citrobacter_portucalensis	1.28	up	0.0024	0.0092
s__Firmicutes_bacterium_HGW-Firmicutes-16	-1.5	down	0.0024	0.0092
s__Photorhabdus_asymbiotica	1.57	up	0.0024	0.0092
s__Lactobacillus_brevis	1.89	up	0.0024	0.0092
s__Burkholderia_vietnamiensis	5.02	up	0.0024	0.0092
s__Firmicutes_bacterium_CAG:555	-1.77	down	0.0025	0.0095
s__Escherichia_sp._E2593	2.41	up	0.0025	0.0095
s__Streptococcus_equi	3.05	up	0.0025	0.0095
s__Lactobacillus_kitasatonis	11.33	up	0.0026	0.0098
s__Prevotella_baroniae	12.18	up	0.0026	0.0098
s__Bacteroides_sp._OF04-15BH	1.76	up	0.0026	0.0098
s__Pseudocitrobacter_unclassified	1.93	up	0.0027	0.0101
s__Streptococcus_sp._FDAARGOS_146	2.02	up	0.0027	0.0101
s__Prevotella_sp._AM23-5	1.45	up	0.0028	0.0104
s__Lactobacillus_johnsonii	1.96	up	0.0028	0.0104
s__Actinomyces_dentalis	2.51	up	0.0028	0.0104
s__Lactobacillus_unclassified	3.95	up	0.0029	0.0107
s__Lactobacillus_amylovorus_CAG:719	12.08	up	0.0029	0.0107
s__Lactobacillus_sp._M1575	4.36	up	0.0029	0.0107
s__Paraclostridium_benzoelyticum	2.62	up	0.003	0.011
s__Ruminococcus_sp._AM34-10LB	-2.02	down	0.0031	0.0113
s__Coprococcus_sp._CAG:782	-1.56	down	0.0031	0.0113
s__Candidatus_Saccharibacteria_unclassified	2.61	up	0.0032	0.0116
s__Citrobacter_sp._MGH109	1.11	up	0.0032	0.0116
s__Propionibacterium_acidifaciens	3.37	up	0.0032	0.0116
s__bacterium_OL-1	-1.38	down	0.0033	0.0118
s__Lachnoclostridium_sp._An138	-2.2	down	0.0033	0.0118
s__Eubacterium_sp._OF10-16	-1.32	down	0.0033	0.0118
s__Yersinia_pestis	2.02	up	0.0034	0.0121
s__Bifidobacterium_sp._MSTE12	4.71	up	0.0034	0.0121
s__Coprobacillus_sp._D7	3.44	up	0.0034	0.0121
s__uncultured_Gemmatimonadales_bacterium_HF0770_41L09	2.74	up	0.0035	0.0124
s__Gammaproteobacteria_unclassified	1.45	up	0.0036	0.0126
s__Prevotella_albensis	4.72	up	0.0036	0.0126
s__Shigella_sonnei	2.13	up	0.0037	0.0128
s__Bacteroides_sp._CAG:927	1.08	up	0.0037	0.0128
s__mixed_culture_bacterium_AX_gF3SD01_01	2.22	up	0.0037	0.0128
s__Bacteroides_sp._An322	12.37	up	0.0037	0.0128
s__Firmicutes_bacterium_AF16-15	1.68	up	0.0037	0.0128
s__Weissella_paramesenteroides	3.36	up	0.0037	0.0128
s__Prevotella_micans	Inf	up	0.0038	0.013
s__Klebsiella_phage_TSK1	Inf	up	0.0038	0.013
s__Coprobacter_sp.	Inf	up	0.0038	0.013
s__Bacteroides_sp._CAG:20	-1.56	down	0.0038	0.013
s__Actinomycetaceae_bacterium	Inf	up	0.0038	0.013
s__Streptococcus_macedonicus	Inf	up	0.0038	0.013
s__Rothia_sp._HMSC062F03	Inf	up	0.0038	0.013
s__Shigella_flexneri	2	up	0.0039	0.0133
s__Flavonifractor_sp._An52	-2.89	down	0.0039	0.0133
s__Proteobacteria_unclassified	2.09	up	0.004	0.0135
s__Pluralibacter_gergoviae	1.67	up	0.004	0.0135
s__Lelliottia_sp._F159	1.36	up	0.004	0.0135
s__Chlamydia_psittaci	7.82	up	0.004	0.0135
s__Parabacteroides_timonensis	-9.11	down	0.0041	0.0138
s__Prevotella_sp._MGM1	4.94	up	0.0042	0.0141
s__Lactobacillus_plantarum	2.03	up	0.0044	0.0147
s__Micrococcales_unclassified	2.98	up	0.0045	0.015
s__Escherichia_sp._1_1_43	2.12	up	0.0046	0.0153
s__Prevotella_saccharolytica	11.78	up	0.0046	0.0153
s__Clostridium_sp._CAG:780	-4.47	down	0.0046	0.0153
s__Lactobacillus_kimchiensis	2.83	up	0.0046	0.0153
s__Escherichia_sp._4_1_40B	2.04	up	0.0047	0.0155
s__Blautia_sp._SC05B48	-1.41	down	0.0047	0.0155
s__Lachnoclostridium_sp._An181	-3.1	down	0.0047	0.0155
s__Cronobacter_sakazakii	2.13	up	0.0049	0.0161
s__Serratia_fonticola	1.5	up	0.0049	0.0161
s__Streptococcus_phage_P5641	5.42	up	0.0049	0.0161
s__Bifidobacterium_eulemuris	1.26	up	0.0051	0.0166
s__Clostridiales_bacterium_1_7_47FAA	5.32	up	0.0051	0.0166
s__[Clostridium]_dakarense	2.56	up	0.0052	0.0169
s__Burkholderia_seminalis	2.11	up	0.0052	0.0169
s__[Enterobacter]_lignolyticus	1.29	up	0.0054	0.0174
s__Eggerthella_sp._HGA1	3.22	up	0.0054	0.0174
s__Lachnospiraceae_bacterium_AM23-7LB	3.01	up	0.0054	0.0174
s__Prevotella_sp._AGR2160	5.71	up	0.0055	0.0177
s__Raoultella_unclassified	1.11	up	0.0055	0.0177
s__Lactobacillus_sp._UMNPBX5	7.08	up	0.0055	0.0177
s__[Clostridium]_algidixylanolyticum	7.07	up	0.0058	0.0185
s__Escherichia_marmotae	1.93	up	0.0059	0.0188
s__Legionella_pneumophila	2.03	up	0.0059	0.0188
s__Escherichia_coli	2	up	0.006	0.019
s__Citrobacter_freundii	1.24	up	0.006	0.019
s__Citrobacter_amalonaticus	1.73	up	0.006	0.019
s__Burkholderia_unclassified	3.92	up	0.0061	0.0193
s__Citrobacter_youngae	1.28	up	0.0062	0.0195
s__Campylobacter_coli	-1.13	down	0.0062	0.0195
s__Bifidobacterium_dentium	2.47	up	0.0064	0.0201
s__Candidatus_Saccharibacteria_bacterium	2.98	up	0.0065	0.0202
s__Lachnospiraceae_bacterium_AM21-21	2.81	up	0.0065	0.0202
s__Escherichia_sp._E4742	2.33	up	0.0065	0.0202
s__Ruminococcus_sp._AF25-17	1.3	up	0.0065	0.0202
s__Lactobacillus_paraplantarum	3.55	up	0.0065	0.0202
s__uncultured_Escherichia_sp.	2.16	up	0.0066	0.0205
s__Faecalibacterium_sp._An122	-1.29	down	0.0066	0.0205
s__Shigella_dysenteriae	2.07	up	0.0067	0.0207
s__Megasphaera_sp._DJF_B143	-1.9	down	0.0068	0.021
s__Lactobacillaceae_unclassified	1.9	up	0.0069	0.0212
s__Prevotella_copri_CAG:164	1.23	up	0.007	0.0214
s__Sutterella_wadsworthensis	-3.07	down	0.007	0.0214
s__Firmicutes_bacterium_CAG:83	1.45	up	0.0072	0.0219
s__Escherichia_fergusonii	2.12	up	0.0072	0.0219
s__Anaerofustis_stercorihominis	3.32	up	0.0072	0.0219
s__Ruminococcus_sp._AF17-6	1.81	up	0.0073	0.0221
s__Klebsiella_sp._OBRC7	1.4	up	0.0075	0.0226
s__Enterobacteriaceae_bacterium_strain_FGI_57	3.05	up	0.0076	0.0229
s__Clostridium_sp._26_22	2.51	up	0.0076	0.0229
s__Haemophilus_parainfluenzae	-2.22	down	0.0078	0.023
s__Enterobacter_sp._OV724	1.02	up	0.0078	0.023
s__Coprobacillus_sp._AF15-30	-2.3	down	0.0078	0.023
s__Lactobacillus_equicursoris	Inf	up	0.0078	0.023
s__Eubacterium_xylanophilum	Inf	up	0.0078	0.023
s__Alistipes_sp._CAG:268	Inf	up	0.0078	0.023
s__Dialister_succinatiphilus	-1.14	down	0.0078	0.023
s__Senegalimassilia_sp._KGMB04484	Inf	up	0.0078	0.023
s__Anaeroglobus_geminatus	Inf	up	0.0078	0.023
s__Morganella_unclassified	Inf	up	0.0078	0.023
s__Enterococcus_sp._85-4	Inf	up	0.0078	0.023
s__Streptococcus_virus_phiAbc2	Inf	up	0.0078	0.023
s__Propionibacterium_freudenreichii	Inf	up	0.0078	0.023
s__Citrobacter_farmeri	Inf	up	0.0078	0.023
s__Leuconostoc_carnosum	Inf	up	0.0078	0.023
s__Burkholderia_ubonensis	Inf	up	0.0078	0.023
s__Escherichia_sp._E4702	1.37	up	0.0079	0.0233
s__Prevotella_jejuni	12.09	up	0.0081	0.0237
s__Prevotella_sp._KCOM_3155	12.35	up	0.0081	0.0237
s__Actinomyces_massiliensis	3.64	up	0.0081	0.0237
s__Pseudocitrobacter_sp._RIT_415	2.11	up	0.0082	0.024
s__Citrobacter_sp._NMI7905_11	1.67	up	0.0083	0.0242
s__Parabacteroides_sp._AM18-12LB	-1.51	down	0.0083	0.0242
s__Mycobacterium_avium	3.33	up	0.0083	0.0242
s__Escherichia_sp._E3659	2.43	up	0.0083	0.0242
s__Shigella_unclassified	1.98	up	0.0084	0.0243
s__Acetobacter_sp._46_36	-2.23	down	0.0084	0.0243
s__Bacteroides_sp._CAG:545	10.98	up	0.0086	0.0248
s__Escherichia_sp._R16	1.52	up	0.0086	0.0248
s__Actinomyces_succiniciruminis	4.57	up	0.0086	0.0248
s__Lactococcus_petauri	5.21	up	0.0086	0.0248
s__Citrobacter_sp._MGH105	1.07	up	0.0088	0.0253
s__Prevotella_buccae	10.18	up	0.0089	0.0255
s__Bacteroidaceae_bacterium	3.81	up	0.0089	0.0255
s__Clostridium_sp._CAG:417	1.66	up	0.009	0.0258
s__Escherichia_sp._MR	2.07	up	0.0091	0.026
s__Dialister_pneumosintes	2.64	up	0.0091	0.026
s__Streptococcus_sinensis	2.56	up	0.0092	0.0262
s__Enterobacter_sp._R4-368	1.33	up	0.0093	0.0265
s__Enterobacteriaceae_unclassified	1.79	up	0.0094	0.0265
s__Romboutsia_timonensis	2.4	up	0.0094	0.0265
s__Pseudomonas_syringae	1.25	up	0.0094	0.0265
s__Eisenbergiella_sp._OF01-20	-1.22	down	0.0094	0.0265
s__Escherichia_sp._KTE11	1.98	up	0.0095	0.0267
s__Citrobacter_sp._86	1.56	up	0.0095	0.0267
s__Clostridiales_bacterium_VE202-03	2.06	up	0.0096	0.0269
s__Romboutsia_lituseburensis	2.22	up	0.0096	0.0269
s__Streptococcus_phage_SW13	3.3	up	0.0096	0.0269
s__TM7_phylum_sp._oral_taxon_352	2.59	up	0.0097	0.027
s__uncultured_Caudovirales_phage	2.45	up	0.0099	0.0275
s__Bacteroides_intestinalis_CAG:564	-1.73	down	0.01	0.0277
s__Leclercia_adecarboxylata	1.46	up	0.0101	0.0278
s__Citrobacter_rodentium	1.53	up	0.0101	0.0278
s__Lactobacillus_siliginis	1.54	up	0.0101	0.0278
s__Photobacterium_sp._BEI_247	2.26	up	0.0102	0.028
s__Blautia_sp._AM42-2	1.19	up	0.0104	0.0284
s__Bradyrhizobium_sp._MOS002	3.97	up	0.0106	0.029
s__Streptococcus_phage_YMC-2011	4.34	up	0.0107	0.0292
s__Haemophilus_unclassified	-2.3	down	0.0108	0.0293
s__Clostridium_sp._CAG:470	1.22	up	0.0108	0.0293
s__Clostridium_sp._CAG:710	-2.5	down	0.0109	0.0296
s__Bulleidia_extructa	1.18	up	0.011	0.0298
s__Pantoea_sp._M_5	1.72	up	0.0112	0.0302
s__Klebsiella_sp._Mich._61	2.02	up	0.0112	0.0302
s__uncultured_Citrobacter_sp.	1.81	up	0.0113	0.0304
s__Akkermansia_sp._54_46	2.11	up	0.0115	0.0309
s__Haemophilus_sp._HMSC71H05	-2.37	down	0.0115	0.0309
s__Haemophilus_sp._CCUG_60358	-2.17	down	0.0116	0.031
s__Barnesiella_sp._An22	1.44	up	0.0118	0.0315
s__Firmicutes_bacterium_CAG:194	-3.64	down	0.0118	0.0315
s__Citrobacter_koseri	1.11	up	0.0121	0.0321
s__Klebsiella_quasipneumoniae	1.51	up	0.0121	0.0321
s__Shigella_sp._SF-2015	2.2	up	0.0121	0.0321
s__Lactobacillus_delbrueckii	9.1	up	0.0121	0.0321
s__Dialister_micraerophilus	-1.15	down	0.0124	0.0327
s__Bacteroides_sp._AM23-12	-5.6	down	0.0124	0.0327
s__Enterobacter_sp._kpr-6	3.83	up	0.0124	0.0327
s__Escherichia_unclassified	1.83	up	0.0125	0.0328
s__uncultured_bacterium_EB2	-1.7	down	0.0125	0.0328
s__Aggregatibacter_sp._oral_taxon_458	-1.72	down	0.0128	0.0335
s__TM7_phylum_sp._oral_taxon_353	2.09	up	0.0129	0.0336
s__Peptostreptococcaceae_bacterium	2.54	up	0.013	0.0339
s__Escherichia_sp._MOD1-EC7003	2.79	up	0.0132	0.0344
s__Escherichia_albertii	1.96	up	0.0134	0.0348
s__Prevotella_oryzae	11.28	up	0.0136	0.0353
s__Prevotella_intermedia	10.18	up	0.0138	0.0356
s__Escherichia_sp._MOD1-EC7011	2.63	up	0.0138	0.0356
s__Prolixibacteraceae_bacterium_JC036	3.83	up	0.0138	0.0356
s__Rothia_sp._HMSC078H08	3.83	up	0.0138	0.0356
s__Hungatella_unclassified	3.54	up	0.014	0.0359
s__Coprococcus_sp._AM25-4LB	5.88	up	0.0142	0.0364
s__Mannheimia_haemolytica	1.12	up	0.0144	0.0368
s__Flavonifractor_sp._An135	1.56	up	0.015	0.0382
s__Actinomyces_mediterranea	3.04	up	0.0151	0.0385
s__Brenneria_unclassified	2.34	up	0.0153	0.0388
s__Firmicutes_bacterium_HGW-Firmicutes-5	-9.48	down	0.0153	0.0388
s__Lachnospiraceae_bacterium_MD335	-7.41	down	0.0153	0.0388
s__Salmonella_enterica	1.5	up	0.0154	0.0389
s__Klebsiella_sp._MS_92-3	1.62	up	0.0154	0.0389
s__Haemophilus_sp._HMSC068C11	-2.16	down	0.0154	0.0389
s__Prevotella_sp._S7-1-8	9.63	up	0.0155	0.0391
s__Lachnospiraceae_bacterium_KGMB03038	-2.36	down	0.0158	0.0394
s__Firmicutes_bacterium	2.05	up	0.0159	0.0394
s__Butyricicoccus_sp._AM28-25	1.57	up	0.0159	0.0394
s__uncultured_bacterium_Ad_113_I18_contig2	Inf	up	0.0159	0.0394
s__Fusobacterium_necrogenes	Inf	up	0.0159	0.0394
s__Porphyromonas_sp._oral_taxon_279	Inf	up	0.0159	0.0394
s__Bacteroides_sp._CAG:530	Inf	up	0.0159	0.0394
s__Alistipes_sp._CAG:514	Inf	up	0.0159	0.0394
s__Bacteroides_timonensis	Inf	up	0.0159	0.0394
s__Rothia_sp._HMSC062H08	Inf	up	0.0159	0.0394
s__Enterococcus_sp._8G7_MSG3316	Inf	up	0.0159	0.0394
s__Bifidobacterium_moukalabense	Inf	up	0.0159	0.0394
s__Streptococcus_azizii	Inf	up	0.0159	0.0394
s__Peptostreptococcaceae_bacterium_AS15	Inf	up	0.0159	0.0394
s__Murdochiella_massiliensis	Inf	up	0.0159	0.0394
s__Lachnospiraceae_bacterium_AC3007	Inf	up	0.0159	0.0394
s__Lutispora_thermophila	-3.08	down	0.016	0.0396
s__Kluyvera_ascorbata	1.77	up	0.0161	0.0398
s__Arabia_massiliensis	2.14	up	0.0162	0.04
s__Atopobium_parvulum	2.16	up	0.0163	0.0403
s__Clostridium_sp._CAG:594	4.59	up	0.0165	0.0405
s__Romboutsia_sp.	2.28	up	0.0165	0.0405
s__Klebsiella_sp._H-Nf2	2.36	up	0.0166	0.0407
s__Firmicutes_bacterium_OM08-11AC	-2.11	down	0.017	0.0417
s__Paramuribaculum_intestinale	10.77	up	0.0171	0.0418
s__Prevotella_dentalis	8.89	up	0.0172	0.042
s__Citrobacter_pasteurii	1.12	up	0.0173	0.0422
s__Bacteroides_sp._An279	-1.35	down	0.0173	0.0422
s__Eubacterium_sp._AF18-3	-1.17	down	0.0174	0.0423
s__Lactobacillus_paracasei	2.68	up	0.0175	0.0424
s__TM7_phylum_sp._oral_taxon_488	2.84	up	0.0179	0.0432
s__Rhodococcus_qingshengii	1.79	up	0.0181	0.0437
s__Enterococcus_florum	3.4	up	0.0182	0.0439
s__Akkermansia_muciniphila	2.83	up	0.0183	0.0439
s__Ruminococcus_sp._AM33-14	1.42	up	0.0183	0.0439
s__Oscillibacter_sp.	1.79	up	0.0183	0.0439
s__Tyzzerella_sp._An114	-2.84	down	0.0183	0.0439
s__Klebsiella_variicola_CAG:634	1.11	up	0.0184	0.0441
s__Citrobacter_sp._wls827	-1.41	down	0.0185	0.0443
s__Haemophilus_sp._HMSC066D03	-2.57	down	0.0186	0.0445
s__Prevotella_pleuritidis	3.83	up	0.0188	0.0449
s__Enterobacteriaceae_bacterium_bta3-1	1.11	up	0.0191	0.0454
s__Hafnia_alvei	1.17	up	0.0192	0.0456
s__Lactobacillus_paralimentarius	4.58	up	0.0192	0.0456
s__Lactobacillus_kefiranofaciens	6.13	up	0.0193	0.0458
s__Klebsiella_sp._TOUT106	1.56	up	0.0198	0.0469
s__Turicibacter_sp._H121	2.76	up	0.02	0.0472
s__Lachnospiraceae_bacterium_CAG:25	2.74	up	0.0202	0.0475
s__Tannerella_sp._AM09-19	1.04	up	0.0202	0.0475
s__Clostridium_novyi	1.99	up	0.0205	0.0481
s__Enterobacter_cancerogenus	1.09	up	0.0206	0.0483
s__Soehngenia_sp._W6	3.2	up	0.0207	0.0485
s__Ruminococcaceae_bacterium_D5	1.12	up	0.0208	0.0487
s__Raoultella_ornithinolytica	1.22	up	0.0209	0.0488
s__Klebsiella_pneumoniae	1.54	up	0.0216	0.0503
s__Dysgonomonas_sp._HGC4	2.12	up	0.0216	0.0503
s__Schaalia_georgiae	2.29	up	0.0216	0.0503
s__Prevotella_bergensis	11.62	up	0.0217	0.0505
s__mixed_culture_bacterium_AM_gF1DD01_12	2.42	up	0.0223	0.0517
s__Streptococcus_intermedius	2.5	up	0.0224	0.0519
s__Odoribacteraceae_unclassified	-3.75	down	0.0224	0.0519
s__Ruminococcus_sp._AM57-5	1.31	up	0.0231	0.0532
s__Cedecea_davisae	1.74	up	0.0231	0.0532
s__Lachnospiraceae_bacterium_CAG:215	1.08	up	0.0237	0.0545
s__Clostridium_fallax	3.01	up	0.0237	0.0545
s__Enterobacterales_unclassified	1.37	up	0.0239	0.0547
s__Anaerostipes_sp._CAG:276	1.74	up	0.0239	0.0547
s__Blautia_sp._AF25-12LB	-1.09	down	0.0239	0.0547
s__Klebsiella_quasivariicola	1.89	up	0.0239	0.0547
s__uncultured_bacterium_HHV35	3.45	up	0.0243	0.0556
s__Pseudocitrobacter_sp._73	3.05	up	0.0245	0.0559
s__Romboutsia_hominis	2.79	up	0.0245	0.0559
s__Bifidobacterium_vespertilionis	3.07	up	0.0245	0.0559
s__Ruminococcus_sp._AF32-2AC	1.33	up	0.0246	0.0559
s__Klebsiella_sp._4_1_44FAA	1.52	up	0.0246	0.0559
s__Gemella_cuniculi	2.81	up	0.0246	0.0559
s__Anaplasma_phagocytophilum	2.54	up	0.0248	0.0562
s__Pygmaiobacter_massiliensis	1.75	up	0.0254	0.0575
s__Klebsiella_oxytoca	1.67	up	0.0255	0.0576
s__Prevotella_sp._AM42-24	1.64	up	0.0255	0.0576
s__Prevotella_sp._KH2C16	8.24	up	0.0257	0.058
s__Prevotella_sp._CAG:1124	7.46	up	0.0259	0.0583
s__Pantoea_ananatis	3	up	0.0259	0.0583
s__Bacteroides_sp._AF26-7BH	1.5	up	0.0263	0.059
s__Clostridium_sp._7_3_54FAA	-1.69	down	0.0266	0.0596
s__Eubacterium_sp._CAG:38	1.4	up	0.0267	0.0597
s__Blautia_sp._TM10-2	-1.75	down	0.0267	0.0597
s__Ignavibacteriales_bacterium_CG07_land_8_20_14_0_80_59_12	3.39	up	0.0267	0.0597
s__Prevotella_sp._Marseille-P4119	1.36	up	0.0272	0.0605
s__Prevotellamassilia_timonensis	1.47	up	0.0272	0.0605
s__Ruminococcus_sp._OM07-7	1.25	up	0.0272	0.0605
s__Lachnospiraceae_bacterium_AM25-27	2.55	up	0.0276	0.0614
s__Ruminococcus_sp._AF26-25AA	-1.44	down	0.0279	0.0619
s__Turicibacter_unclassified	2.57	up	0.0282	0.0624
s__TM7_phylum_sp._oral_taxon_346	1.58	up	0.0283	0.0626
s__Actinomyces_timonensis	2.62	up	0.0288	0.0636
s__Lachnospiraceae_bacterium_oral_taxon_096	2.67	up	0.0288	0.0636
s__Ndongobacter_massiliensis	-6.97	down	0.0289	0.0637
s__Klebsiella_aerogenes	2.38	up	0.029	0.0637
s__Shigella_boydii	2.11	up	0.029	0.0637
s__Ruminococcus_sp._AF37-20	1.05	up	0.029	0.0637
s__Cronobacter_turicensis	1.97	up	0.029	0.0637
s__Streptococcus_phage_CHPC1230	4.8	up	0.0294	0.0645
s__Citrobacter_sp._MGH_55	1.45	up	0.0298	0.0653
s__Eubacterium_sp._AF22-9	1.36	up	0.0303	0.0661
s__Clostridium_clostridioforme_CAG:132	4.09	up	0.0303	0.0661
s__Enterobacter_sp._HPCN14	3.37	up	0.0303	0.0661
s__Lactobacillus_helveticus	5.45	up	0.0307	0.0668
s__Erysipelotrichaceae_bacterium_5_2_54FAA	2.05	up	0.0307	0.0668
s__Clostridium_sp._AF15-31	-4.33	down	0.0307	0.0668
s__Firmicutes_bacterium_CAG:176	-2.16	down	0.0308	0.0669
s__Streptococcus_sp._KCJ4932	1.69	up	0.0309	0.067
s__Trabulsiella_unclassified	1.97	up	0.0312	0.0676
s__Enterobacter_sp._B509	4.63	up	0.0314	0.0679
s__Rothia_dentocariosa	4.95	up	0.0314	0.0679
s__Roseburia_sp._CAG:197	-1.25	down	0.0316	0.0683
s__Prevotella_sp._BV3P1	6.09	up	0.0318	0.0686
s__Escherichia_sp._TW10509	1.26	up	0.0321	0.0688
s__Citrobacter_sp._MGH104	1.18	up	0.0323	0.0688
s__Bacteroides_sp._CAG:462	2.06	up	0.0324	0.0688
s__Desulfovibrionaceae_bacterium	Inf	up	0.0324	0.0688
s__Muribaculaceae_bacterium_Isolate-110_(HZI)	Inf	up	0.0324	0.0688
s__Klebsiella_phage_Skenny	Inf	up	0.0324	0.0688
s__Marinifilum_flexuosum	Inf	up	0.0324	0.0688
s__Bacteroidales_bacterium_55_9	Inf	up	0.0324	0.0688
s__Klebsiella_virus_KLPN1	Inf	up	0.0324	0.0688
s__Alistipes_sp._CAG:435	Inf	up	0.0324	0.0688
s__Clostridium_algidicarnis	Inf	up	0.0324	0.0688
s__Lachnospiraceae_bacterium_10-1	Inf	up	0.0324	0.0688
s__Enterococcus_sp._FDAARGOS_553	Inf	up	0.0324	0.0688
s__Lactobacillus_modestisalitolerans	Inf	up	0.0324	0.0688
s__Veillonellaceae_bacterium_DNF00626	Inf	up	0.0324	0.0688
s__Candidatus_Contendobacter_odensis	Inf	up	0.0324	0.0688
s__Clostridium_sp._Marseille-P3244	Inf	up	0.0324	0.0688
s__Serratia_unclassified	Inf	up	0.0324	0.0688
s__Actinomyces_sp._HMSC062G12	Inf	up	0.0324	0.0688
s__Enterobacter_cloacae_complex_sp._GF14B	Inf	up	0.0324	0.0688
s__Enterococcus_villorum	Inf	up	0.0324	0.0688
s__Eggerthia_catenaformis	1.49	up	0.0326	0.0691
s__Romboutsia_ilealis	2.51	up	0.0329	0.0696
s__Butyricimonas_faecihominis	-4.07	down	0.0329	0.0696
s__Dysgonomonas_sp._37-18	12.48	up	0.0333	0.0702
s__Prevotella_sp._P6B4	9.56	up	0.0333	0.0702
s__Streptococcus_virus_Sfi11	6.42	up	0.0333	0.0702
s__Salmonella_unclassified	2.09	up	0.0335	0.0706
s__Blautia_sp._AF13-16	-2.03	down	0.0339	0.0712
s__Erysipelotrichaceae_bacterium_NK3D112	-3.07	down	0.0341	0.0715
s__Butyrivibrio_crossotus_CAG:259	-5.65	down	0.0344	0.0721
s__Superficieibacter_electus	1.49	up	0.0345	0.0722
s__Eggerthella_timonensis	3.79	up	0.0351	0.073
s__Citrobacter_sp._KTE30	1.08	up	0.0356	0.074
s__Romboutsia_weinsteinii	2.77	up	0.0359	0.0746
s__Gordonibacter_pamelaeae	2.57	up	0.0361	0.0748
s__Serratia_liquefaciens	1.7	up	0.0372	0.0769
s__Staphylococcus_epidermidis	1.95	up	0.0373	0.0771
s__Streptococcus_phage_CHPC1042	3.35	up	0.0375	0.0773
s__Bifidobacterium_pseudolongum	6.61	up	0.0375	0.0773
s__Actinomyces_sp._oral_taxon_897	2.95	up	0.0375	0.0773
s__Cedecea_lapagei	-2.24	down	0.038	0.0783
s__Prevotella_ruminicola	7.27	up	0.0389	0.08
s__Bacillus_sp._7705b	3	up	0.039	0.0801
s__Haemophilus_sp._HMSC061E01	-2.79	down	0.0393	0.0807
s__Lachnoclostridium_unclassified	3.55	up	0.0401	0.082
s__Prevotella_sp._kh1p2	7.29	up	0.0403	0.0823
s__Firmicutes_bacterium_CAG:321_26_22	3.83	up	0.0405	0.0826
s__Neisseria_unclassified	-2.31	down	0.0406	0.0828
s__Prevotella_unclassified	1.28	up	0.0408	0.083
s__Acetitomaculum_ruminis	-6.4	down	0.0408	0.083
s__Robinsoniella_sp._KNHs210	-2.16	down	0.0415	0.0843
s__Ruminococcus_sp._AM49-8	1.43	up	0.0419	0.0849
s__Eubacterium_sp._TM06-47	-4.54	down	0.042	0.085
s__Mycoplasma_sp._CAG:472	2.45	up	0.0422	0.0852
s__Porphyromonas_sp.	2.41	up	0.0422	0.0852
s__Enterobacter_sp._MGH_23	1.12	up	0.0424	0.0855
s__Escherichia_virus_mEpX1	4.85	up	0.0426	0.0857
s__Atopobium_sp._ICM42b	2.24	up	0.0426	0.0857
s__Clostridium_sp._CAG:264	-6.63	down	0.0429	0.0863
s__Enterobacter_sp._HMSC055A11	2.6	up	0.043	0.0863
s__Achromobacter_arsenitoxydans	-1.56	down	0.043	0.0863
s__Klebsiella_sp._LTGPAF-6F	1.05	up	0.0434	0.0867
s__Terrisporobacter_glycolicus	2.14	up	0.0434	0.0867
s__Sutterella_megalosphaeroides	1.57	up	0.0434	0.0867
s__Bacteroides_sp._An269	-2.5	down	0.0444	0.0884
s__Firmicutes_bacterium_CAG:110_56_8	2.5	up	0.0444	0.0884
s__Pseudocitrobacter_faecalis	1.31	up	0.045	0.0894
s__Lactobacillus_phage_EV3	5.67	up	0.0454	0.0902
s__Ruminococcus_sp._AF25-19	-1.99	down	0.0455	0.0902
s__Serratia_marcescens	1.56	up	0.0456	0.0904
s__Eggerthellaceae_unclassified	3.02	up	0.0457	0.0904
s__Klebsiella_variicola	1.27	up	0.046	0.0906
s__Ruminococcus_sp._OM04-4AA	1.17	up	0.046	0.0906
s__[Ruminococcus]_gnavus_CAG:126	1.06	up	0.046	0.0906
s__Lactobacillus_oryzae	1.85	up	0.0469	0.0922
s__Prevotella_sp._109	9.83	up	0.0477	0.0936
s__Enterobacter_timonensis	1.59	up	0.0482	0.0944
s__Serratia_sp._BIGb0156	1.57	up	0.0485	0.095
s__Lactobacillus_gasseri	3.37	up	0.0486	0.0951
s__Vagococcus_carniphilus	3.79	up	0.0487	0.0952
s__Citrobacter_sp._wls619	1.73	up	0.0493	0.0961
s__Lactobacillus_reuteri	2.76	up	0.0494	0.0962
s__bacterium_1XD42-54	1.8	up	0.0498	0.0969
