# Supplementary material for: Altered gut microbiome profile in patients with knee osteoarthritis
Source: Front Microbiol. 2023 May 12;14:1153424. doi: 10.3389/fmicb.2023.1153424 (PMC10213253; doi:10.3389/fmicb.2023.1153424)
Supplement: Supplementary file 1 [file Data_Sheet_1.ZIP › Table S8.xlsx]

## Sheet: OA_vs_NC GO enrichment
GO_ID	GO_Term	GO_Function	GO_Level	S Unigene number	TS Unigene number	B Unigene number	TB Unigene number	pvalue
GO:0040007	growth	biological_process	3	569	41330	771	90553	3.07249e-57
GO:0005618	cell wall	cellular_component	5	590	41330	870	90553	3.89309e-40
GO:0047849	dextransucrase activity	molecular_function	7	35	41330	35	90553	1.18656e-12
GO:0044283	small molecule biosynthetic process	biological_process	5	125	41330	196	90553	2.42403e-07
GO:0005576	extracellular region	cellular_component	3	329	41330	588	90553	3.13685e-07
GO:0019287	isopentenyl diphosphate biosynthetic process, mevalonate pathway	biological_process	9	22	41330	23	90553	4.14304e-07
GO:0070681	glutaminyl-tRNAGln biosynthesis via transamidation	biological_process	12	29	41330	33	90553	5.27843e-07
GO:0032543	mitochondrial translation	biological_process	9	29	41330	34	90553	2.0122e-06
GO:0050567	glutaminyl-tRNA synthase (glutamine-hydrolyzing) activity	molecular_function	7	29	41330	34	90553	2.0122e-06
GO:0004638	phosphoribosylaminoimidazole carboxylase activity	molecular_function	7	78	41330	117	90553	3.63069e-06
GO:0015171	amino acid transmembrane transporter activity	molecular_function	7	127	41330	208	90553	5.5541e-06
GO:0016667	oxidoreductase activity, acting on a sulfur group of donors	molecular_function	5	31	41330	38	90553	5.90436e-06
GO:0000305	response to oxygen radical	biological_process	7	31	41330	38	90553	5.90436e-06
GO:0001666	response to hypoxia	biological_process	5	31	41330	38	90553	5.90436e-06
GO:0046084	adenine biosynthetic process	biological_process	11	64	41330	94	90553	9.28099e-06
GO:0004639	phosphoribosylaminoimidazolesuccinocarboxamide synthase activity	molecular_function	7	65	41330	96	90553	1.05334e-05
GO:0016791	phosphatase activity	molecular_function	7	223	41330	396	90553	1.26258e-05
GO:0009381	excinuclease ABC activity	molecular_function	9	168	41330	290	90553	1.72983e-05
GO:0008297	single-stranded DNA exodeoxyribonuclease activity	molecular_function	10	37	41330	49	90553	2.0464e-05
GO:0016262	protein N-acetylglucosaminyltransferase activity	molecular_function	8	13	41330	13	90553	3.72621e-05
GO:0004163	diphosphomevalonate decarboxylase activity	molecular_function	7	13	41330	13	90553	3.72621e-05
GO:0017122	protein N-acetylglucosaminyltransferase complex	cellular_component	5	13	41330	13	90553	3.72621e-05
GO:0009986	cell surface	cellular_component	4	69	41330	106	90553	4.25409e-05
GO:0046467	membrane lipid biosynthetic process	biological_process	8	18	41330	20	90553	4.52219e-05
GO:0009295	nucleoid	cellular_component	3	198	41330	354	90553	6.34472e-05
GO:0004556	alpha-amylase activity	molecular_function	8	96	41330	157	90553	6.68518e-05
GO:0047112	pyruvate oxidase activity	molecular_function	7	17	41330	19	90553	8.96248e-05
GO:0032564	dATP binding	molecular_function	9	31	41330	41	90553	9.27093e-05
GO:0006268	DNA unwinding involved in DNA replication	biological_process	10	296	41330	555	90553	0.000160298
GO:0019152	acetoin dehydrogenase activity	molecular_function	7	11	41330	11	90553	0.000178926
GO:0051065	CTP reductase activity	molecular_function	8	27	41330	36	90553	0.000332854
GO:0032567	dGTP binding	molecular_function	9	27	41330	36	90553	0.000332854
GO:0006120	mitochondrial electron transport, NADH to ubiquinone	biological_process	8	22	41330	28	90553	0.000392853
GO:0004326	tetrahydrofolylpolyglutamate synthase activity	molecular_function	7	44	41330	66	90553	0.000461427
GO:0045262	plasma membrane proton-transporting ATP synthase complex, catalytic core F(1)	cellular_component	7	49	41330	75	90553	0.000462327
GO:0003983	UTP:glucose-1-phosphate uridylyltransferase activity	molecular_function	9	32	41330	45	90553	0.000484345
GO:0008998	ribonucleoside-triphosphate reductase activity	molecular_function	7	50	41330	77	90553	0.000503802
GO:0004748	ribonucleoside-diphosphate reductase activity, thioredoxin disulfide as acceptor	molecular_function	8	119	41330	208	90553	0.00052406
GO:1901530	response to hypochlorite	biological_process	7	37	41330	54	90553	0.000577396
GO:0004420	hydroxymethylglutaryl-CoA reductase (NADPH) activity	molecular_function	7	12	41330	13	90553	0.000614347
GO:0050242	pyruvate, phosphate dikinase activity	molecular_function	7	14	41330	16	90553	0.000674152
GO:0032556	pyrimidine deoxyribonucleotide binding	molecular_function	7	27	41330	37	90553	0.000695684
GO:0030420	establishment of competence for transformation	biological_process	6	45	41330	69	90553	0.00082282
GO:0075136	response to host	biological_process	6	9	41330	9	90553	0.000859127
GO:0006474	N-terminal protein amino acid acetylation	biological_process	11	131	41330	234	90553	0.00094377
GO:0009265	2'-deoxyribonucleotide biosynthetic process	biological_process	11	53	41330	84	90553	0.000959101
GO:0009152	purine ribonucleotide biosynthetic process	biological_process	11	188	41330	348	90553	0.00102087
GO:0009380	excinuclease repair complex	cellular_component	5	183	41330	338	90553	0.00102936
GO:0006950	response to stress	biological_process	4	64	41330	105	90553	0.00114398
GO:0008534	oxidized purine nucleobase lesion DNA N-glycosylase activity	molecular_function	9	15	41330	18	90553	0.00119417
GO:0032218	riboflavin transport	biological_process	9	23	41330	31	90553	0.00119532
GO:0032217	riboflavin transmembrane transporter activity	molecular_function	8	23	41330	31	90553	0.00119532
GO:0009252	peptidoglycan biosynthetic process	biological_process	9	504	41330	999	90553	0.00121872
GO:0031647	regulation of protein stability	biological_process	5	13	41330	15	90553	0.00130283
GO:0005515	protein binding	molecular_function	4	3622	41330	7663	90553	0.00149068
GO:0006508	proteolysis	biological_process	7	804	41330	1632	90553	0.00166298
GO:0031250	anaerobic ribonucleoside-triphosphate reductase complex	cellular_component	4	29	41330	42	90553	0.00186131
GO:0009291	unidirectional conjugation	biological_process	6	8	41330	8	90553	0.00188252
GO:0043610	regulation of carbohydrate utilization	biological_process	5	82	41330	141	90553	0.00189231
GO:0003918	DNA topoisomerase type II (ATP-hydrolyzing) activity	molecular_function	12	199	41330	374	90553	0.00195305
GO:0009536	plastid	cellular_component	6	22	41330	30	90553	0.00197196
GO:0043231	intracellular membrane-bounded organelle	cellular_component	5	365	41330	715	90553	0.00204476
GO:0009313	oligosaccharide catabolic process	biological_process	7	47	41330	75	90553	0.00222807
GO:0016881	acid-amino acid ligase activity	molecular_function	6	68	41330	115	90553	0.00249606
GO:0006816	calcium ion transport	biological_process	10	12	41330	14	90553	0.00249674
GO:0097023	fructose 6-phosphate aldolase activity	molecular_function	7	12	41330	14	90553	0.00249674
GO:0032299	ribonuclease H2 complex	cellular_component	4	27	41330	39	90553	0.00250163
GO:0010178	IAA-amino acid conjugate hydrolase activity	molecular_function	6	10	41330	11	90553	0.00252356
GO:0070006	metalloaminopeptidase activity	molecular_function	9	50	41330	81	90553	0.00260361
GO:0009289	pilus	cellular_component	5	52	41330	85	90553	0.00284742
GO:0006189	'de novo' IMP biosynthetic process	biological_process	13	95	41330	168	90553	0.00291462
GO:0052059	evasion or tolerance by symbiont of host-produced reactive oxygen species	biological_process	13	15	41330	19	90553	0.00326853
GO:0004640	phosphoribosylanthranilate isomerase activity	molecular_function	7	35	41330	54	90553	0.00352907
GO:0022870	protein-N(PI)-phosphohistidine-mannose phosphotransferase system transporter activity	molecular_function	7	61	41330	103	90553	0.00384328
GO:0015761	mannose transmembrane transport	biological_process	11	61	41330	103	90553	0.00384328
GO:0009312	oligosaccharide biosynthetic process	biological_process	7	13	41330	16	90553	0.0040271
GO:0043602	nitrate catabolic process	biological_process	8	7	41330	7	90553	0.00412494
GO:0016323	basolateral plasma membrane	cellular_component	5	7	41330	7	90553	0.00412494
GO:0006150	hypoxanthine oxidation	biological_process	12	7	41330	7	90553	0.00412494
GO:0004329	formate-tetrahydrofolate ligase activity	molecular_function	6	45	41330	73	90553	0.00431929
GO:0006012	galactose metabolic process	biological_process	8	67	41330	115	90553	0.00439519
GO:0004169	dolichyl-phosphate-mannose-protein mannosyltransferase activity	molecular_function	8	39	41330	62	90553	0.00464799
GO:0044011	single-species biofilm formation on inanimate substrate	biological_process	5	33	41330	51	90553	0.00473738
GO:0019679	propionate metabolic process, methylcitrate cycle	biological_process	8	28	41330	42	90553	0.00486979
GO:0000162	tryptophan biosynthetic process	biological_process	11	123	41330	226	90553	0.00491541
GO:0071456	cellular response to hypoxia	biological_process	6	9	41330	10	90553	0.0050626
GO:0075139	response to host iron concentration	biological_process	7	9	41330	10	90553	0.0050626
GO:0060543	negative regulation of strand invasion	biological_process	11	9	41330	10	90553	0.0050626
GO:0052099	acquisition by symbiont of nutrients from host via siderophores	biological_process	7	9	41330	10	90553	0.0050626
GO:0009082	branched-chain amino acid biosynthetic process	biological_process	10	60	41330	102	90553	0.00507882
GO:0009330	DNA topoisomerase complex (ATP-hydrolyzing)	cellular_component	4	188	41330	358	90553	0.00527437
GO:0006760	folic acid-containing compound metabolic process	biological_process	6	88	41330	157	90553	0.00561789
GO:0031248	protein acetyltransferase complex	cellular_component	5	93	41330	167	90553	0.00576987
GO:0004596	peptide alpha-N-acetyltransferase activity	molecular_function	10	94	41330	169	90553	0.00579497
GO:0004004	ATP-dependent RNA helicase activity	molecular_function	11	190	41330	364	90553	0.00697247
GO:0004000	adenosine deaminase activity	molecular_function	7	27	41330	41	90553	0.00725936
GO:0090502	RNA phosphodiester bond hydrolysis, endonucleolytic	biological_process	10	50	41330	84	90553	0.00729914
GO:0009156	ribonucleoside monophosphate biosynthetic process	biological_process	10	70	41330	123	90553	0.00785821
GO:0005773	vacuole	cellular_component	6	78	41330	139	90553	0.00840548
GO:0009507	chloroplast	cellular_component	7	128	41330	239	90553	0.00842854
GO:0071281	cellular response to iron ion	biological_process	8	10	41330	12	90553	0.0088967
GO:0044406	adhesion of symbiont to host	biological_process	4	10	41330	12	90553	0.0088967
GO:0030026	cellular manganese ion homeostasis	biological_process	12	10	41330	12	90553	0.0088967
GO:0006281	DNA repair	biological_process	8	523	41330	1061	90553	0.00894969
GO:0004414	homoserine O-acetyltransferase activity	molecular_function	9	6	41330	6	90553	0.00903836
GO:0008218	bioluminescence	biological_process	5	6	41330	6	90553	0.00903836
GO:0004061	arylformamidase activity	molecular_function	7	6	41330	6	90553	0.00903836
GO:0019441	tryptophan catabolic process to kynurenine	biological_process	12	6	41330	6	90553	0.00903836
GO:0004832	valine-tRNA ligase activity	molecular_function	7	67	41330	118	90553	0.00981014
GO:0006438	valyl-tRNA aminoacylation	biological_process	13	67	41330	118	90553	0.00981014
GO:0009506	plasmodesma	cellular_component	5	25	41330	38	90553	0.00982809
GO:0006694	steroid biosynthetic process	biological_process	7	13	41330	17	90553	0.00995124
GO:0010501	RNA secondary structure unwinding	biological_process	9	155	41330	295	90553	0.0101626
GO:0010043	response to zinc ion	biological_process	7	116	41330	216	90553	0.0104854
GO:0015891	siderophore transport	biological_process	7	26	41330	40	90553	0.0107077
GO:0006730	one-carbon metabolic process	biological_process	5	81	41330	146	90553	0.0107089
GO:0004368	glycerol-3-phosphate dehydrogenase activity	molecular_function	7	28	41330	44	90553	0.0123842
GO:0004650	polygalacturonase activity	molecular_function	7	28	41330	44	90553	0.0123842
GO:0044845	chain elongation of O-linked mannose residue	biological_process	11	11	41330	14	90553	0.0129612
GO:0033969	gamma-glutamyl-gamma-aminobutyrate hydrolase activity	molecular_function	7	18	41330	26	90553	0.0130804
GO:0006598	polyamine catabolic process	biological_process	10	18	41330	26	90553	0.0130804
GO:0004665	prephenate dehydrogenase (NADP+) activity	molecular_function	7	24	41330	37	90553	0.0145037
GO:0019836	hemolysis by symbiont of host erythrocytes	biological_process	10	19	41330	28	90553	0.0148445
GO:0004467	long-chain fatty acid-CoA ligase activity	molecular_function	8	42	41330	71	90553	0.0152206
GO:0043708	cell adhesion involved in biofilm formation	biological_process	6	25	41330	39	90553	0.0156195
GO:0004834	tryptophan synthase activity	molecular_function	7	44	41330	75	90553	0.0159353
GO:0019829	cation-transporting ATPase activity	molecular_function	8	92	41330	170	90553	0.0161988
GO:0009088	threonine biosynthetic process	biological_process	12	76	41330	138	90553	0.0163349
GO:0000921	septin ring assembly	biological_process	9	9	41330	11	90553	0.0164883
GO:0009897	external side of plasma membrane	cellular_component	5	9	41330	11	90553	0.0164883
GO:0015562	efflux transmembrane transporter activity	molecular_function	5	126	41330	239	90553	0.016559
GO:0008795	NAD+ synthase activity	molecular_function	7	34	41330	56	90553	0.0166522
GO:0006548	histidine catabolic process	biological_process	11	34	41330	56	90553	0.0166522
GO:0070181	small ribosomal subunit rRNA binding	molecular_function	8	34	41330	56	90553	0.0166522
GO:0047134	protein-disulfide reductase activity	molecular_function	7	12	41330	16	90553	0.0170082
GO:0004028	3-chloroallyl aldehyde dehydrogenase activity	molecular_function	7	48	41330	83	90553	0.0171481
GO:0045454	cell redox homeostasis	biological_process	5	115	41330	217	90553	0.0176382
GO:0032049	cardiolipin biosynthetic process	biological_process	11	50	41330	87	90553	0.0176553
GO:0008808	cardiolipin synthase activity	molecular_function	8	52	41330	91	90553	0.0181024
GO:0043709	cell adhesion involved in single-species biofilm formation	biological_process	7	21	41330	32	90553	0.018159
GO:0006571	tyrosine biosynthetic process	biological_process	11	29	41330	47	90553	0.0195732
GO:0006220	pyrimidine nucleotide metabolic process	biological_process	9	29	41330	47	90553	0.0195732
GO:0010255	glucose mediated signaling pathway	biological_process	8	5	41330	5	90553	0.0198041
GO:0033668	negative regulation by symbiont of host apoptotic process	biological_process	10	5	41330	5	90553	0.0198041
GO:0009532	plastid stroma	cellular_component	7	5	41330	5	90553	0.0198041
GO:0045036	protein targeting to chloroplast	biological_process	12	5	41330	5	90553	0.0198041
GO:0043065	positive regulation of apoptotic process	biological_process	9	5	41330	5	90553	0.0198041
GO:0035551	protein initiator methionine removal involved in protein maturation	biological_process	9	5	41330	5	90553	0.0198041
GO:0008993	rhamnulokinase activity	molecular_function	7	5	41330	5	90553	0.0198041
GO:0043750	phosphatidylinositol alpha-mannosyltransferase activity	molecular_function	7	5	41330	5	90553	0.0198041
GO:0047488	heparin lyase activity	molecular_function	7	5	41330	5	90553	0.0198041
GO:0010303	limit dextrinase activity	molecular_function	7	5	41330	5	90553	0.0198041
GO:0000721	(R,R)-butanediol dehydrogenase activity	molecular_function	7	7	41330	8	90553	0.0198219
GO:0047257	diglucosyl diacylglycerol synthase activity	molecular_function	7	7	41330	8	90553	0.0198219
GO:0008201	heparin binding	molecular_function	6	7	41330	8	90553	0.0198219
GO:0006768	biotin metabolic process	biological_process	7	7	41330	8	90553	0.0198219
GO:0071286	cellular response to magnesium ion	biological_process	8	7	41330	8	90553	0.0198219
GO:0018063	cytochrome c-heme linkage	biological_process	11	7	41330	8	90553	0.0198219
GO:0032445	fructose import	biological_process	12	69	41330	125	90553	0.020031
GO:0045264	plasma membrane proton-transporting ATP synthase complex, coupling factor F(o)	cellular_component	7	17	41330	25	90553	0.0203317
GO:0005509	calcium ion binding	molecular_function	7	101	41330	190	90553	0.0224532
GO:0006163	purine nucleotide metabolic process	biological_process	9	48	41330	84	90553	0.0225327
GO:0004619	phosphoglycerate mutase activity	molecular_function	7	18	41330	27	90553	0.0226404
GO:0009247	glycolipid biosynthetic process	biological_process	9	10	41330	13	90553	0.0227553
GO:0016070	RNA metabolic process	biological_process	8	10	41330	13	90553	0.0227553
GO:0005788	endoplasmic reticulum lumen	cellular_component	7	10	41330	13	90553	0.0227553
GO:0004073	aspartate-semialdehyde dehydrogenase activity	molecular_function	7	35	41330	59	90553	0.0240404
GO:0004823	leucine-tRNA ligase activity	molecular_function	7	61	41330	110	90553	0.0245342
GO:0006429	leucyl-tRNA aminoacylation	biological_process	13	61	41330	110	90553	0.0245342
GO:0070588	calcium ion transmembrane transport	biological_process	11	14	41330	20	90553	0.0245705
GO:0000032	cell wall mannoprotein biosynthetic process	biological_process	10	14	41330	20	90553	0.0245705
GO:0019809	spermidine binding	molecular_function	5	14	41330	20	90553	0.0245705
GO:0098708	glucose import across plasma membrane	biological_process	13	63	41330	114	90553	0.0246529
GO:0003924	GTPase activity	molecular_function	9	453	41330	927	90553	0.025796
GO:0019740	nitrogen utilization	biological_process	3	39	41330	67	90553	0.0261843
GO:0008233	peptidase activity	molecular_function	5	316	41330	638	90553	0.0264175
GO:0042803	protein homodimerization activity	molecular_function	6	101	41330	191	90553	0.0265463
GO:0008152	metabolic process	biological_process	3	495	41330	1017	90553	0.0275689
GO:0000286	alanine dehydrogenase activity	molecular_function	6	15	41330	22	90553	0.0279851
GO:0005623	cell	cellular_component	3	15	41330	22	90553	0.0279851
GO:0009437	carnitine metabolic process	biological_process	7	15	41330	22	90553	0.0279851
GO:0034040	lipid-transporting ATPase activity	molecular_function	5	214	41330	425	90553	0.0285229
GO:0017198	N-terminal peptidyl-serine acetylation	biological_process	12	11	41330	15	90553	0.0286055
GO:0000050	urea cycle	biological_process	8	148	41330	288	90553	0.0287865
GO:0004637	phosphoribosylamine-glycine ligase activity	molecular_function	6	47	41330	83	90553	0.0289484
GO:0004674	protein serine/threonine kinase activity	molecular_function	8	30	41330	50	90553	0.0290894
GO:0009505	plant-type cell wall	cellular_component	6	31	41330	52	90553	0.0299384
GO:0031992	energy transducer activity	molecular_function	4	8	41330	10	90553	0.0300981
GO:0060701	negative regulation of ribonuclease activity	biological_process	9	8	41330	10	90553	0.0300981
GO:1902778	response to alkane	biological_process	6	8	41330	10	90553	0.0300981
GO:0006596	polyamine biosynthetic process	biological_process	10	8	41330	10	90553	0.0300981
GO:0004739	pyruvate dehydrogenase (acetyl-transferring) activity	molecular_function	7	8	41330	10	90553	0.0300981
GO:0005980	glycogen catabolic process	biological_process	10	70	41330	129	90553	0.03036
GO:0008184	glycogen phosphorylase activity	molecular_function	8	57	41330	103	90553	0.030413
GO:0006821	chloride transport	biological_process	9	22	41330	35	90553	0.0304534
GO:0005663	DNA replication factor C complex	cellular_component	4	65	41330	119	90553	0.0305678
GO:0003689	DNA clamp loader activity	molecular_function	7	65	41330	119	90553	0.0305678
GO:0015937	coenzyme A biosynthetic process	biological_process	8	62	41330	113	90553	0.0305902
GO:0004174	electron-transferring-flavoprotein dehydrogenase activity	molecular_function	6	16	41330	24	90553	0.0311364
GO:0009107	lipoate biosynthetic process	biological_process	11	16	41330	24	90553	0.0311364
GO:0045254	pyruvate dehydrogenase complex	cellular_component	6	16	41330	24	90553	0.0311364
GO:0043022	ribosome binding	molecular_function	6	149	41330	291	90553	0.0324597
GO:0004349	glutamate 5-kinase activity	molecular_function	7	24	41330	39	90553	0.033558
GO:0008977	prephenate dehydrogenase (NAD+) activity	molecular_function	7	24	41330	39	90553	0.033558
GO:0006689	ganglioside catabolic process	biological_process	11	12	41330	17	90553	0.033945
GO:0004308	exo-alpha-sialidase activity	molecular_function	8	12	41330	17	90553	0.033945
GO:0008760	UDP-N-acetylglucosamine 1-carboxyvinyltransferase activity	molecular_function	6	17	41330	26	90553	0.0340287
GO:0009249	protein lipoylation	biological_process	10	39	41330	68	90553	0.0347799
GO:0043527	tRNA methyltransferase complex	cellular_component	6	25	41330	41	90553	0.034932
GO:0036265	RNA (guanine-N7)-methylation	biological_process	11	25	41330	41	90553	0.034932
GO:0004731	purine-nucleoside phosphorylase activity	molecular_function	7	41	41330	72	90553	0.0355512
GO:0005730	nucleolus	cellular_component	6	43	41330	76	90553	0.0361846
GO:0006166	purine ribonucleoside salvage	biological_process	9	26	41330	43	90553	0.0361964
GO:0006561	proline biosynthetic process	biological_process	12	71	41330	132	90553	0.036741
GO:0006402	mRNA catabolic process	biological_process	10	62	41330	114	90553	0.0376692
GO:0006302	double-strand break repair	biological_process	9	132	41330	257	90553	0.0376815
GO:0009328	phenylalanine-tRNA ligase complex	cellular_component	6	60	41330	110	90553	0.0377784
GO:0008137	NADH dehydrogenase (ubiquinone) activity	molecular_function	8	56	41330	102	90553	0.0378557
GO:0015848	spermidine transport	biological_process	9	56	41330	102	90553	0.0378557
GO:0050829	defense response to Gram-negative bacterium	biological_process	9	6	41330	7	90553	0.0385189
GO:0010112	regulation of systemic acquired resistance	biological_process	8	6	41330	7	90553	0.0385189
GO:0008891	glycolate oxidase activity	molecular_function	8	6	41330	7	90553	0.0385189
GO:0015085	calcium ion transmembrane transporter activity	molecular_function	9	6	41330	7	90553	0.0385189
GO:0030200	heparan sulfate proteoglycan catabolic process	biological_process	10	6	41330	7	90553	0.0385189
GO:0045488	pectin metabolic process	biological_process	8	6	41330	7	90553	0.0385189
GO:0015418	quaternary-ammonium-compound-transporting ATPase activity	molecular_function	9	9	41330	12	90553	0.0392631
GO:0090034	regulation of chaperone-mediated protein complex assembly	biological_process	7	9	41330	12	90553	0.0392631
GO:0015697	quaternary ammonium group transport	biological_process	9	9	41330	12	90553	0.0392631
GO:0006547	histidine metabolic process	biological_process	10	9	41330	12	90553	0.0392631
GO:0052684	L-serine hydro-lyase (adding indole, L-tryptophan-forming) activity	molecular_function	7	9	41330	12	90553	0.0392631
GO:0000462	maturation of SSU-rRNA from tricistronic rRNA transcript (SSU-rRNA, 5.8S rRNA, LSU-rRNA)	biological_process	13	31	41330	53	90553	0.0411066
GO:0008961	phosphatidylglycerol-prolipoprotein diacylglyceryl transferase activity	molecular_function	6	20	41330	32	90553	0.0412767
GO:0015186	L-glutamine transmembrane transporter activity	molecular_function	7	32	41330	55	90553	0.041848
GO:0008479	queuine tRNA-ribosyltransferase activity	molecular_function	7	33	41330	57	90553	0.0425215
GO:0004362	glutathione-disulfide reductase activity	molecular_function	9	14	41330	21	90553	0.0430723
GO:0004397	histidine ammonia-lyase activity	molecular_function	7	14	41330	21	90553	0.0430723
GO:0051060	pullulanase activity	molecular_function	7	14	41330	21	90553	0.0430723
GO:0006208	pyrimidine nucleobase catabolic process	biological_process	10	14	41330	21	90553	0.0430723
GO:0004672	protein kinase activity	molecular_function	7	34	41330	59	90553	0.0431317
GO:0046820	4-amino-4-deoxychorismate synthase activity	molecular_function	7	21	41330	34	90553	0.0432682
GO:0004854	xanthine dehydrogenase activity	molecular_function	7	21	41330	34	90553	0.0432682
GO:0006426	glycyl-tRNA aminoacylation	biological_process	13	4	41330	4	90553	0.0433926
GO:0008120	ceramide glucosyltransferase activity	molecular_function	8	4	41330	4	90553	0.0433926
GO:0030552	cAMP binding	molecular_function	7	4	41330	4	90553	0.0433926
GO:0019072	viral genome packaging	biological_process	7	4	41330	4	90553	0.0433926
GO:0050699	WW domain binding	molecular_function	6	4	41330	4	90553	0.0433926
GO:0010226	response to lithium ion	biological_process	7	4	41330	4	90553	0.0433926
GO:0005996	monosaccharide metabolic process	biological_process	6	4	41330	4	90553	0.0433926
GO:0008843	endochitinase activity	molecular_function	8	4	41330	4	90553	0.0433926
GO:0044860	protein localization to plasma membrane raft	biological_process	9	4	41330	4	90553	0.0433926
GO:0019279	L-methionine biosynthetic process from L-homoserine via cystathionine	biological_process	12	4	41330	4	90553	0.0433926
GO:0001931	uropod	cellular_component	6	4	41330	4	90553	0.0433926
GO:0002239	response to oomycetes	biological_process	7	4	41330	4	90553	0.0433926
GO:0047330	polyphosphate-glucose phosphotransferase activity	molecular_function	7	4	41330	4	90553	0.0433926
GO:0016668	oxidoreductase activity, acting on a sulfur group of donors, NAD(P) as acceptor	molecular_function	6	4	41330	4	90553	0.0433926
GO:0002080	acrosomal membrane	cellular_component	8	4	41330	4	90553	0.0433926
GO:1901260	peptidyl-lysine hydroxylation involved in bacterial-type EF-P lysine modification	biological_process	11	4	41330	4	90553	0.0433926
GO:0030139	endocytic vesicle	cellular_component	7	4	41330	4	90553	0.0433926
GO:0045661	regulation of myoblast differentiation	biological_process	7	4	41330	4	90553	0.0433926
GO:0008553	proton-exporting ATPase activity, phosphorylative mechanism	molecular_function	10	4	41330	4	90553	0.0433926
GO:0001765	membrane raft assembly	biological_process	7	4	41330	4	90553	0.0433926
GO:0044291	cell-cell contact zone	cellular_component	5	4	41330	4	90553	0.0433926
GO:1902992	negative regulation of amyloid precursor protein catabolic process	biological_process	9	4	41330	4	90553	0.0433926
GO:0051452	intracellular pH reduction	biological_process	12	4	41330	4	90553	0.0433926
GO:0019826	oxygen sensor activity	molecular_function	6	4	41330	4	90553	0.0433926
GO:0008411	4-hydroxybutyrate CoA-transferase activity	molecular_function	7	4	41330	4	90553	0.0433926
GO:0043388	positive regulation of DNA binding	biological_process	7	4	41330	4	90553	0.0433926
GO:0051055	negative regulation of lipid biosynthetic process	biological_process	8	4	41330	4	90553	0.0433926
GO:0030864	cortical actin cytoskeleton	cellular_component	8	4	41330	4	90553	0.0433926
GO:0006679	glucosylceramide biosynthetic process	biological_process	12	4	41330	4	90553	0.0433926
GO:0005913	cell-cell adherens junction	cellular_component	5	4	41330	4	90553	0.0433926
GO:1903905	positive regulation of establishment of T cell polarity	biological_process	10	4	41330	4	90553	0.0433926
GO:0006212	uracil catabolic process	biological_process	11	35	41330	61	90553	0.0436829
GO:0015764	N-acetylglucosamine transport	biological_process	8	72	41330	135	90553	0.0439771
GO:0005971	ribonucleoside-diphosphate reductase complex	cellular_component	7	71	41330	133	90553	0.0442008
GO:0004595	pantetheine-phosphate adenylyltransferase activity	molecular_function	8	22	41330	36	90553	0.0450738
GO:0044650	adhesion of symbiont to host cell	biological_process	5	22	41330	36	90553	0.0450738
GO:0070626	(S)-2-(5-amino-1-(5-phospho-D-ribosyl)imidazole-4-carboxamido)succinate AMP-lyase (fumarate-forming) activity	molecular_function	7	39	41330	69	90553	0.0453724
GO:0005247	voltage-gated chloride channel activity	molecular_function	9	23	41330	38	90553	0.0467086
GO:0004622	lysophospholipase activity	molecular_function	8	23	41330	38	90553	0.0467086
GO:0003977	UDP-N-acetylglucosamine diphosphorylase activity	molecular_function	8	23	41330	38	90553	0.0467086
GO:0005975	carbohydrate metabolic process	biological_process	5	574	41330	1194	90553	0.0476768
GO:0006432	phenylalanyl-tRNA aminoacylation	biological_process	13	85	41330	162	90553	0.0479868
GO:0015695	organic cation transport	biological_process	8	24	41330	40	90553	0.0481865
GO:0046686	response to cadmium ion	biological_process	7	24	41330	40	90553	0.0481865
GO:0006542	glutamine biosynthetic process	biological_process	12	24	41330	40	90553	0.0481865
GO:0015976	carbon utilization	biological_process	3	25	41330	42	90553	0.0495203
GO:0006164	purine nucleotide biosynthetic process	biological_process	10	100	41330	193	90553	0.0496268

## Sheet: OA_vs_NC Pathway
PathwayEntry	PathwayDefinition	S Unigene number	TS Unigene number	B Unigene number	TB Unigene number	pvalue
map00970	Aminoacyl-tRNA biosynthesis	1133	44677	2117	98406	2.30967e-14
map00550	Peptidoglycan biosynthesis	782	44677	1428	98406	5.76035e-13
map00230	Purine metabolism	1509	44677	2948	98406	9.22923e-11
map02026	Biofilm formation - Escherichia coli	92	44677	126	98406	2.93669e-10
map01100	Metabolic pathways	15089	44677	32389	98406	8.65602e-08
map00500	Starch and sucrose metabolism	1196	44677	2374	98406	4.77343e-07
map01501	beta-Lactam resistance	548	44677	1042	98406	1.71077e-06
map01502	Vancomycin resistance	247	44677	451	98406	3.96378e-05
map00511	Other glycan degradation	337	44677	635	98406	6.02966e-05
map01110	Biosynthesis of secondary metabolites	6819	44677	14578	98406	0.00015767
map00052	Galactose metabolism	730	44677	1457	98406	0.000160023
map00240	Pyrimidine metabolism	893	44677	1800	98406	0.000164847
map00790	Folate biosynthesis	403	44677	778	98406	0.000189293
map03420	Nucleotide excision repair	455	44677	894	98406	0.000530402
map00195	Photosynthesis	11	44677	12	98406	0.00118277
map00520	Amino sugar and nucleotide sugar metabolism	1114	44677	2297	98406	0.00138716
map00670	One carbon pool by folate	411	44677	811	98406	0.00139631
map00740	Riboflavin metabolism	253	44677	487	98406	0.00212902
map03018	RNA degradation	506	44677	1014	98406	0.00214081
map03410	Base excision repair	312	44677	610	98406	0.00245402
map00564	Glycerophospholipid metabolism	370	44677	733	98406	0.0031809
map00010	Glycolysis / Gluconeogenesis	1073	44677	2230	98406	0.00492402
map03440	Homologous recombination	739	44677	1520	98406	0.00603585
map03060	Protein export	334	44677	668	98406	0.00931883
map02024	Quorum sensing	1076	44677	2251	98406	0.0110046
map00190	Oxidative phosphorylation	744	44677	1543	98406	0.0134864
map05150	Staphylococcus aureus infection	12	44677	16	98406	0.0162023
map00906	Carotenoid biosynthesis	7	44677	8	98406	0.0191678
map00472	D-Arginine and D-ornithine metabolism	13	44677	18	98406	0.0198821
map00473	D-Alanine metabolism	86	44677	160	98406	0.0207164
map00061	Fatty acid biosynthesis	388	44677	791	98406	0.0210637
map03030	DNA replication	532	44677	1101	98406	0.0271867
map00626	Naphthalene degradation	153	44677	300	98406	0.0294042
map03430	Mismatch repair	678	44677	1416	98406	0.0314471
map00600	Sphingolipid metabolism	205	44677	411	98406	0.0379522
map00900	Terpenoid backbone biosynthesis	326	44677	667	98406	0.0385646
map00051	Fructose and mannose metabolism	610	44677	1277	98406	0.0464028
map00400	Phenylalanine, tyrosine and tryptophan biosynthesis	430	44677	893	98406	0.0521983
map00332	Carbapenem biosynthesis	54	44677	101	98406	0.0634621
map00471	D-Glutamine and D-glutamate metabolism	86	44677	167	98406	0.0663082
map01040	Biosynthesis of unsaturated fatty acids	14	44677	22	98406	0.0664588
map00643	Styrene degradation	16	44677	26	98406	0.0729295
map00785	Lipoic acid metabolism	28	44677	50	98406	0.0866181
map00625	Chloroalkane and chloroalkene degradation	173	44677	352	98406	0.0869466
map03450	Non-homologous end-joining	3	44677	3	98406	0.0935775
map05134	Legionellosis	40	44677	75	98406	0.103282
map00030	Pentose phosphate pathway	603	44677	1278	98406	0.103927
map00620	Pyruvate metabolism	975	44677	2085	98406	0.107501
map00624	Polycyclic aromatic hydrocarbon degradation	4	44677	5	98406	0.135269
map03020	RNA polymerase	182	44677	379	98406	0.164782
map00561	Glycerolipid metabolism	290	44677	612	98406	0.171375
map01503	Cationic antimicrobial peptide (CAMP) resistance	315	44677	667	98406	0.181035
map00720	Carbon fixation pathways in prokaryotes	22	44677	41	98406	0.182493
map00760	Nicotinate and nicotinamide metabolism	398	44677	848	98406	0.193166
map01240	Biosynthesis of cofactors	2687	44677	5850	98406	0.203951
map00571	Lipoarabinomannan (LAM) biosynthesis	2	44677	2	98406	0.20612
map00622	Xylene degradation	21	44677	40	98406	0.228233
map00984	Steroid degradation	3	44677	4	98406	0.24686
map03010	Ribosome	758	44677	1643	98406	0.281474
map01230	Biosynthesis of amino acids	2712	44677	5927	98406	0.28956
map05111	Biofilm formation - Vibrio cholerae	19	44677	38	98406	0.340878
map00405	Phenazine biosynthesis	8	44677	15	98406	0.358286
map00250	Alanine, aspartate and glutamate metabolism	805	44677	1756	98406	0.362447
map00121	Secondary bile acid biosynthesis	7	44677	13	98406	0.367366
map00220	Arginine biosynthesis	416	44677	906	98406	0.38957
map00300	Lysine biosynthesis	413	44677	901	98406	0.408204
map01057	Biosynthesis of type II polyketide products	3	44677	5	98406	0.414246
map05130	Pathogenic Escherichia coli infection	2	44677	3	98406	0.431204
map00450	Selenocompound metabolism	328	44677	717	98406	0.440407
map00627	Aminobenzoate degradation	37	44677	79	98406	0.441779
map00480	Glutathione metabolism	243	44677	531	98406	0.450025
map00331	Clavulanic acid biosynthesis	1	44677	1	98406	0.454007
map01052	Type I polyketide structures	1	44677	1	98406	0.454007
map00360	Phenylalanine metabolism	163	44677	356	98406	0.462257
map01055	Biosynthesis of vancomycin group antibiotics	6	44677	12	98406	0.48442
map00260	Glycine, serine and threonine metabolism	612	44677	1346	98406	0.490728
